# Supplementary material for: Effect of an Enteroprotective Complementary Feed on Faecal Markers of Inflammation and Intestinal Microbiota Composition in Weaning Puppies
Source: Vet Sci. 2023 Jul 3;10(7):434. doi: 10.3390/vetsci10070434 (PMC10385893; doi:10.3390/vetsci10070434)
Supplement: Supplementary file 1 [file vetsci-10-00434-s001.zip]

Archive with 3 entries (3 files):
- Table S3-gutmicrobiome-detailed.xlsx
- Table S1-data-puppies.xlsx
- Table S2-coverage.xlsx
