# Supplementary material for: Effect of an Enteroprotective Complementary Feed on Faecal Markers of Inflammation and Intestinal Microbiota Composition in Weaning Puppies
Source: Vet Sci. 2023 Jul 3;10(7):434. doi: 10.3390/vetsci10070434 (PMC10385893; doi:10.3390/vetsci10070434)
Supplement: Supplementary file 1 [file vetsci-10-00434-s001.zip › Table S3-gutmicrobiome-detailed.xlsx]

## Sheet: Phylum
ID	time	group	Actinobacteriota	Bacteroidota	Campilobacterota	Cyanobacteria	Deferribacterota	Desulfobacterota	Firmicutes	Fusobacteriota	Proteobacteria
1	T0	treated	0	42.7492	0	0	0	0	28.6254	14.2372	14.3882
1	T1	treated	0.151057	0.528701	0	0	0	0	52.8323	43.3912	3.09668
1	T2	treated	2.80112	1.56863	0	0	0	0	92.0168	3.10924	0.504202
2	T0	control	0.0977517	12.3656	0	0	0	0	66.911	12.6588	7.96676
2	T1	control	0.0829187	0.0829187	0	0	0	0	43.6982	54.8922	1.24378
2	T2	control	1.35298	1.38304	0	0	0	0	83.4336	10.5833	3.24714
3	T0	control	0.0664011	3.98406	0	0	0	0	57.1713	0	38.7782
3	T1	control	0.186133	3.49	0	0	0	0	44.6254	42.2522	9.44625
3	T2	control	0.0717618	18.1557	5.13097	0	0.681737	0	31.8981	33.5845	10.4772
4	T0	treated	0.243987	26.8038	0	0	0	0	44.092	24.7473	4.11293
4	T1	treated	0.545852	1.52838	0	0	0	0	75	20.7424	2.18341
4	T2	treated	0	16.1547	0	0	0	0.144561	52.0419	9.0712	22.5876
5	T0	control	0.736799	20.5894	0	0	0	0	32.4601	16.3733	29.8404
5	T1	control	0	0.8	0.0761905	0	0	0	35.1238	56.0381	7.9619
5	T2	control	3.21337	2.9563	0	0	0	0	81.4053	12.2108	0.214225
6	T0	treated	0	42.9039	0	0	0	0	32.1507	18.941	6.00437
6	T1	treated	0.45489	0.720243	0	0	0	0	37.9454	56.8234	4.0561
6	T2	treated	2.13537	0.20145	0	0	0	0	72.4416	23.7712	1.45044
7	T0	treated	0	1.90779	0.476948	0	0	0	55.4319	10.3869	31.7965
7	T1	treated	2.97483	3.03204	0	0	0	0	47.8261	43.9359	2.23112
7	T2	treated	3.56824	0.594707	0	0	0	0	87.9274	7.8204	0.0892061
8	T0	control	0	0	0	0	0	0	73.065	0.0773994	26.8576
8	T1	control	0.305261	22.4636	0.0179565	0	0.323218	0	24.4209	46.3279	6.14114
8	T2	control	3.14435	0.0476417	0	0	0	0	94.4259	1.90567	0.476417
9	T0	control	0	10.5601	0.291715	0	0	0	33.3139	13.0688	42.7655
9	T1	control	3.17417	18.1498	0	0	0	0	37.9544	35.8112	4.91047
9	T2	control	1.5677	0.23753	0	0	0	0	92.6841	5.41568	0.0950119
10	T0	treated	0	0.264106	0.120048	0	0	0	68.1393	1.41657	30.06
10	T1	treated	1.14192	9.6248	0.130506	0	0	0	48.9396	32.1044	8.05873
10	T2	treated	5.40843	0.335696	0	0	0	0	90.9362	3.17046	0.149198
11	T0	treated	0	0	1.03866	0	0	0	85.2856	0.634737	13.041
11	T1	treated	4.29702	4.1274	0	0	0	0	44.9303	44.723	1.92235
11	T2	treated	0.396825	0.226757	0	0	0	0	71.3152	26.9274	1.13379
12	T0	control	0	0.125235	0	0	0	0	86.3494	0.0939261	13.4314
12	T1	control	1.27067	19.524	0	0	0	0	32.5938	44.877	1.73457
12	T2	control	0.0459137	1.92837	4.72911	0	0.229568	0	55.2342	35.0321	2.80073
13	T0	treated	3.75307	0.0701508	0	0	0	0	76.9555	18.2041	1.01719
13	T1	treated	0.689155	0.29017	0	0	0	0	84.6572	13.3116	1.05187
13	T2	treated	4.66267	0.156291	0	0	0	0	79.1873	14.3266	1.6671
14	T0	control	0.300903	0.200602	0	0	0	0	98.7964	0.401204	0.300903
14	T1	control	0.300136	0.463847	0	0	0	0	96.8349	1.85539	0.545703
14	T2	control	0.948253	0.65023	0	0	0	0	94.7169	2.57383	1.11081
15	T0	control	0.733568	0.748239	0	0	0	0	90.6543	6.92488	0.938967
15	T1	control	3.57649	0.220577	0	0	0	0	91.8544	3.97038	0.378131
15	T2	control	0.543189	0.575141	0	0	0	0	82.2665	14.8791	1.73607
16	T0	treated	3.79269	0.257422	0	0.0171615	0	0	88.6906	5.62897	1.61318
16	T1	treated	0	0.100402	0	0	0	0	55.7564	1.67336	42.4699
16	T2	treated	0	0.0578035	0	0	0	0	81.2139	4.06551	14.6628
17	T0	control	0	4.36707	0	0	0	0	80.2006	2.33107	13.1012
17	T1	control	0	2.05731	0	0.0979672	0	0	90.1788	2.96351	4.70242
17	T2	control	0.395165	0.65086	0	0	0	0	80.6834	11.576	6.69456
18	T0	treated	1.86514	0.430416	0	0.215208	0	0	90.6743	2.00861	4.80631
18	T1	treated	0	0.952142	0	0	0	0	98.221	0.776748	0.0501128
18	T2	treated	0	0.138185	0	0	0	0	98.8024	0.690926	0.368494
19	T0	control	0.0185254	5.16858	0	0	0	0	70.8781	12.764	11.1708
19	T1	control	0.233327	0.641649	0	0	0.0583317	0	76.2979	3.1888	19.58
19	T2	control	0.439648	3.27738	0	0	0	0	77.0184	8.753	10.5116
20	T0	treated	0.030931	8.01114	0	0	0	0	73.0281	9.92886	9.00093
20	T1	treated	0.159426	3.0291	0	0.278996	0	0	71.383	3.86608	21.2834
20	T2	treated	1.98347	0.165289	0	0	0	0	83.9669	1.57025	12.314
21	T0	treated	0	0.640162	0	0	0	0	74.0903	4.07682	21.1927
21	T1	treated	0.167691	0.279486	0	0	0	0	87.3672	1.62102	10.5646
21	T2	treated	0	0.533175	0	0	0	0	74.4668	1.00711	23.9929
22	T0	control	0	17.1414	0	0	0	0	42.8278	23.3	16.7308
22	T1	control	0.0452284	23.1569	0	0	0	0	44.55	6.87472	25.3731
22	T2	control	0	4.682	0.162382	0	0	0	41.272	4.00541	49.8782
23	T0	treated	0.0724375	9.05469	0	0	0	0	47.4466	18.6527	24.7736
23	T1	treated	0.0467181	17.9164	0.0467181	0	0	0	49.708	18.0565	14.2256
23	T2	treated	0.22245	19.0623	0	0	0	0	54.5003	4.44901	21.7659
24	T0	treated	0.5493	11.2881	0.16479	0	0	0	58.3082	6.78385	22.9058
24	T1	treated	0	2.504	0	0	0	0	95.7379	0.213106	1.54502
24	T2	treated	0	13.4775	0	0	0	0	74.9704	2.60664	8.9455
25	T0	control	0	4.45652	0	0	0	0	83.3152	10.4891	1.73913
25	T1	control	0	14.8366	0	0	0	0	66.4706	12.6144	6.07843
25	T2	control	0.882724	3.43001	0	0	0	0	67.5158	20.4035	7.76797
26	T0	treated	0	2.64298	0	0	0	0	62.9549	33.2756	1.12652
26	T1	treated	0	3.36664	0	0	0	0	95.7863	0	0.847089
26	T2	treated	0	1.75763	0	0	0	0	96.9935	0.13876	1.11008
27	T0	treated	0.0574218	12.7476	0.0861326	0	0	0	68.2171	4.67987	14.2119
27	T1	treated	0	0.116414	0	0.0291036	0	0	43.0151	10.0407	46.7986
27	T2	treated	0.071048	3.90764	0	0	0	0	22.167	28.952	44.9023
28	T0	treated	0.127033	16.9461	0.101626	0	0	0	62.6778	6.58028	13.5671
28	T1	treated	0	13.725	0	0	0	0	73.9465	4.14158	8.18685
28	T2	treated	0	34.2503	0	0	0	0	45.8738	8.54908	11.3269
29	T0	control	0	3.46948	0	0	0	0	77.5143	4.5235	14.4928
29	T1	control	2.96496	6.24438	0	0	0	0	61.9497	1.12309	27.7179
29	T2	control	0.556829	18.9322	0	0	0	0	57.4189	12.2502	10.8418

## Sheet: Family
ID	time	group	Acholeplasmataceae	Acidaminococcaceae	Aerococcaceae	Anaerofustaceae	Anaerovoracaceae	Atopobiaceae	Bacillaceae	Bacteroidaceae	Bifidobacteriaceae	Burkholderiaceae	Butyricicoccaceae	Campylobacteraceae	Caulobacteraceae	Chitinophagaceae	Clostridia	Clostridiaceae	Comamonadaceae	Coriobacteriaceae	Corynebacteriaceae	Deferribacteraceae	Desulfovibrionaceae	Eggerthellaceae	Enterobacteriaceae	Enterococcaceae	Erysipelatoclostridiaceae	Erysipelotrichaceae	Eubacteriaceae	Eubacterium	Flavobacteriaceae	Fusobacteriaceae	Helicobacteraceae	Lachnospiraceae	Lactobacillaceae	Lactobacillales	Leuconostocaceae	Marinifilaceae	Micrococcaceae	Moraxellaceae	Morganellaceae	Muribaculaceae	Neisseriaceae	Oscillospiraceae	Paenibacillaceae	Pasteurellaceae	Peptostreptococcaceae	Planococcaceae	Prevotellaceae
1	T0	treated	0	1.5861	0	0	0	0	0	42.6737	0	0	0	0	0	0	0	0.377644	0	0	0	0	0	0	14.3882	1.0574	0.679758	0.453172	0	0	0	14.2372	0	14.577	0	0	0	0	0	0	0	0	0	0	0	0	2.26586	0	0.0755287
1	T1	treated	0	0	0	0	0	0	0	0.0377644	0	0.188822	0	0	0	0	0	1.77492	0.0755287	0.0377644	0	0	0	0.113293	2.34139	2.49245	0.0755287	2.79456	0	0.113293	0	43.3912	0	6.9864	0	0	0	0	0	0	0	0	0	0	0	0	33.6858	0	0.490937
1	T2	treated	0	0.0280112	0	0	0.168067	0	0	0.70028	0.168067	0.0840336	0	0	0	0	0	1.42857	0	1.93277	0	0	0	0.70028	0.420168	0.728291	0	1.9888	0	0	0	3.10924	0	21.2045	39.8599	0	0	0	0	0	0	0	0	0	0	0	16.1905	0	0.812325
2	T0	control	0	0	0	0	0	0	0	12.3656	0	0	0	0	0	0	0	18.5728	0	0.0977517	0	0	0	0	7.96676	2.34604	0.146628	0.0488759	0	0	0	12.6588	0	25.6109	4.34995	0	0	0	0	0	0	0	0	0	0	0	0.439883	0	0
2	T1	control	0	0	0	0	0	0	0	0	0.0829187	0.0829187	0	0	0	0	0	6.05307	0	0	0	0	0	0	0.746269	0	0	2.32172	0	0	0	54.8922	0	9.78441	16.0862	0	0	0	0	0	0	0	0	0	0	0	8.78939	0	0.0829187
2	T2	control	0	0	0	0	0.210463	0	0	0.420926	0	0	0.541191	0	0	0	0	13.4696	0	0.180397	0	0	0	1.17258	3.24714	8.65905	0.78172	1.65364	0	0	0	10.5833	0	25.1353	3.33734	0	0	0	0	0	0	0	0	0.0901984	0	0	17.9194	0	0.962117
3	T0	control	0	0	0	0	0	0	0	3.98406	0	0.0664011	0	0	0	0	0	0.464807	0	0.0664011	0	0	0	0	38.0478	16.0027	1.19522	1.79283	0	0	0	0	0	24.17	0.664011	0	0	0	0	0	0.664011	0	0	0	0	0	6.5073	0	0
3	T1	control	0	0.232666	0	0	0.186133	0	0	0.837599	0	0.0930665	0.1396	0	0	0	0	7.11959	0	0.1396	0	0	0	0.0465333	8.00372	0.186133	0.0930665	3.25733	0	0.1396	0	42.2522	0	7.49186	0.186133	0	0	0	0	0	0	0	0	0	0	0	17.0777	0	2.6524
3	T2	control	2.72695	0.717618	0	0	0.358809	0	0	6.85325	0	0	0	0.107643	0	0	0	13.8141	0	0.0358809	0	0.681737	0	0.0358809	10.2978	1.54288	0	0	0	0.0717618	0	33.5845	5.02332	5.84858	0.39469	0	0	0	0	0.107643	0	0	0	0.0717618	0	0	4.8798	0	11.159
4	T0	treated	0	2.37016	0	0	0	0	0	26.1415	0	0	0	0	0	0	0	0.348554	0	0.243987	0	0	0	0	4.11293	3.03242	0.348554	0.209132	0	0	0	24.7473	0	6.27396	0.0348554	0	0	0	0	0	0	0	0	0	0	0	1.01081	0	0
4	T1	treated	0	0.545852	0	0	0	0	0	0.10917	0.327511	0.327511	0.327511	0	0	0	0	12.5546	0	0	0	0	0	0.218341	1.63755	0	0.10917	2.72926	0	0	0	20.7424	0	19.869	10.6987	0	0	0	0	0	0	0	0	0	0	0	16.7031	0	1.41921
4	T2	treated	0	0.939646	0	0	0	0	0	16.1185	0	0	0	0	0	0	0	0.0722804	0	0	0	0	0.144561	0	22.4792	2.05999	0.0361402	0.180701	0	0	0	9.0712	0	5.927	0.469823	0	0	0	0	0	0	0	0	0	0	0	1.19263	0	0
5	T0	control	0	1.18707	0	0	0	0	0	19.7708	0	0.1228	0	0	0	0	0	3.80679	0	0.736799	0	0	0	0	29.7176	3.5612	0.163733	0	0	0	0	16.3733	0	15.5956	0.286533	0	0	0	0	0	0	0	0	0	0	0	2.25133	0	0
5	T1	control	0	0	0	0	0	0	0	0.152381	0	0	0.114286	0	0	0	0	2.32381	0	0	0	0	0	0	4.87619	0.0380952	0	1.10476	0	0	0	56.0381	0.0761905	3.73333	0	0	0	0	0	0	0	0	0	0	0	0	25.4857	0	0.647619
5	T2	control	0	0.0428449	0	0	0.856898	0.128535	0	0.814053	1.07112	0	0.0856898	0	0	0	0	0.685518	0	1.2425	0	0	0	0.771208	0.214225	0.342759	0.257069	0.985433	0	1.75664	0	12.2108	0	17.9949	32.3051	0	0	0	0	0	0	0.642674	0	0	0	0	9.76864	0	1.41388
6	T0	treated	0	0	0	0	0	0	0	42.631	0	0.218341	0	0	0	0	0	0	0	0	0	0	0	0	5.78603	1.8559	0.436681	0.163755	0	0	0	18.941	0	24.6725	0.163755	0	0	0	0	0	0	0	0	0	0	0	1.74672	0	0
6	T1	treated	0	0	0	0	0.379075	0	0	0.113723	0.0379075	0	0.113723	0	0	0	0	2.31236	0	0.265353	0	0	0	0.15163	3.79075	0.113723	0	2.08491	0	0.341168	0	56.8234	0	3.60121	0.0379075	0	0	0	0	0	0	0.075815	0	0.075815	0	0	23.6543	0	0.530705
6	T2	treated	0	0	0	0	0.0402901	0	0	0	0.805802	0.0805802	0.0402901	0	0	0	0	2.33683	0	0.483481	0	0	0	0.846092	1.36986	0.20145	0.20145	0.483481	0	0.20145	0	23.7712	0	23.6906	29.4521	0	0	0	0	0	0	0	0	0	0	0	9.3473	0	0.20145
7	T0	treated	0	0.63593	0	0	0	0	0	1.8018	0	0	0	0	0	0.105988	0	43.4552	0	0	0	0	0	0	31.7965	2.33174	0	0.105988	0	0	0	10.3869	0.476948	8.1611	0.423953	0	0	0	0	0	0	0	0	0	0	0	0.105988	0	0
7	T1	treated	0	0.228833	0	0	0.0572082	0	0	1.08696	1.54462	0	0	0	0	0	0	4.46224	0	0.97254	0	0	0	0.457666	0.743707	0.572082	0.171625	1.43021	0	0	0	43.9359	0	12.5286	0.286041	0	0	0	0	0	0	0	0	0	0	0	22.3112	0	1.94508
7	T2	treated	0	0	0	0	4.19269	0	0	0.0594707	1.81386	0.0892061	0.178412	0	0	0	0	8.35563	0	0.892061	0	0	0	0.862325	0	0.267618	0.475766	1.84359	0	0	0	7.8204	0	16.4734	23.6693	0.148677	0	0	0	0	0	0	0	0	0	0	16.3544	0	0.535236
8	T0	control	0	0	0	0	0	0	0	0	0	0.0773994	0	0	0	0	0	61.8421	0	0	0	0	0	0	26.7802	0.812693	0.193498	0	0	0	0	0.0773994	0	1.70279	1.97368	0	0	0	0	0	0	0	0	0	0	0	0.309598	0	0
8	T1	control	0	2.67553	0	0	0.161609	0	0	10.2532	0	0	0.0897827	0	0	0	0	3.37583	0	0.233435	0	0.323218	0	0.0718262	1.18513	0	0.0718262	0.897827	0	0	0	46.3279	0.0179565	8.06249	0.0179565	0	0	0.0179565	0	0	0	0.233435	0	0.0718262	0	0	5.35105	0	11.7975
8	T2	control	0	0	0	0	0.809909	0	0	0	2.23916	0.238209	0	0	0	0	0	9.00429	0	0.762268	0	0	0	0.142925	0.190567	0	0.333492	0.857551	0	0	0	1.90567	0	8.81372	49.9762	0	0	0	0	0	0	0	0	0	0	0	15.293	0	0.0476417
9	T0	control	0	1.28355	0	0	0	0	0	10.5601	0	0.175029	0	0	0	0	0	3.15053	0	0	0	0	0	0	42.5904	1.57526	0	0.0583431	0	0	0	13.0688	0.291715	10.9685	3.20887	0	0	0	0	0	0	0	0	0	0	0	3.03384	0	0
9	T1	control	0	0.81389	0	0	0.081389	0	0	4.61205	1.22084	0	0.352686	0	0	0	0	5.39881	0	1.95334	0	0	0	0	0.515464	0.434075	0	1.27509	0	0	0	35.8112	0	7.48779	1.35648	0	0	0	0	0	0	0.189908	0	0	0	0	12.6967	0	13.1579
9	T2	control	0	0	0	0	0	0	0	0.0950119	0.475059	0.0950119	0	0	0	0	0	7.45843	0	0.617577	0	0	0	0.475059	0	0	0.522565	0.855107	0	0	0	5.41568	0	7.64846	48.5036	0	0	0	0	0	0	0	0	0	0	0	12.1615	0	0.142518
10	T0	treated	0	0.0240096	0	0	0	0	0	0.264106	0	0.0480192	0	0	0	0	0	21.3926	0	0	0	0	0	0	30.012	0.696279	0	0	0	0	0	1.41657	0.120048	18.1273	7.77911	0	0	0	0	0	0	0	0	0	0	0	0.0720288	0	0
10	T1	treated	0	0.0652529	0	0	0	0	0	0.815661	0	0	0.0978793	0	0	0	0	3.09951	0	1.14192	0	0	0	0	7.92822	4.95922	0.163132	6.36215	0	0	0	32.1044	0.130506	15.3344	0.0978793	0	0	0	0	0	0	0	0	0	0	0	4.66558	0	8.74388
10	T2	treated	0	0	0	0	0.484894	0	0	0	2.94666	0	0	0	0	0	0	7.348	0	1.45468	0	0	0	1.00709	0	0.186498	0.634092	2.16337	0.111899	0	0	3.17046	0	3.84185	33.5323	0	0	0	0	0.149198	0	0	0	0	0	0	29.2055	0	0.074599
11	T0	treated	0	0	0	0	0	0	0	0	0	0	0	0	0	0	0	7.09752	0	0	0	0	0	0	13.041	0.17311	0	0	0	0	0	0.634737	1.03866	1.50029	69.0133	0	0	0	0	0	0	0	0	0	0	0	0.519331	0	0
11	T1	treated	0	0.0753864	0	0	0.188466	0	0	0.565398	3.48662	0.0565398	0.150773	0	0	0	0	9.29137	0	0.527704	0	0	0	0.282699	0.339239	0.263852	0.188466	0.791557	0	0	0	44.723	0	13.5507	3.09084	0	0	0	0	0	0	0	0	0	0	0	10.196	0	3.56201
11	T2	treated	0	0	0	0	0	0	0	0	0.396825	0.340136	0	0	0	0	0	7.08617	0	0	0	0	0	0	0.793651	0.566893	0	0.226757	0	0	0	26.9274	0	0.113379	10.6009	0	0	0	0	0	0	0	0	0	0	0	33.6168	0	0.226757
12	T0	control	0	0	0	0	0	0	0	0	0	0	0	0	0	0	0	47.5579	0	0	0	0	0	0	13.4314	1.0645	0.125235	0	0	0	0	0.0939261	0	4.69631	29.4928	0	0	0	0	0	0	0	0	0	0	0	0.25047	0	0.125235
12	T1	control	0	0.584913	0	0	0	0	0	2.19847	0.625252	0	0.282372	0	0	0	0	0.34288	0	0.645422	0	0	0	0	1.41186	0.100847	0.181525	2.88423	0	0	0	44.877	0	12.9891	0.0605083	0	0	0	0	0	0	0	0	0	0	0	2.9044	0	17.2449
12	T2	control	0	0	0	0	0	0	0	1.37741	0.0459137	0.229568	0.0459137	0	0	0	0	7.52984	0	0	0	0.229568	0	0	1.69881	0	0.0918274	0.918274	0	0	0	35.0321	4.72911	2.29568	32.1855	0	0	0	0	0	0	0.0459137	0	0	0	0.183655	6.7034	0	0.413223
13	T0	treated	0	0	0.0701508	0	0	0	0	0	3.71799	0	0	0	0	0	0	11.9958	0	0	0	0	0	0.0350754	1.01719	15.2929	0.315679	5.29639	0	0	0	18.2041	0	2.06945	0.105226	0	0	0	0	0	0	0	0	0	0	0	21.5012	0	0.0701508
13	T1	treated	0	0	0	0	0	0	0	0.29017	0.689155	0	0.0362713	0	0	0	0	13.3478	0	0	0	0	0	0	0.979325	8.70511	0.471527	7.10918	0	0	0	13.3116	0	3.11933	0.0725426	0	0	0	0	0	0	0	0	0	0	0	24.6282	0	0
13	T2	treated	0	0	0.0520969	0	0	0	0	0.0520969	4.66267	0.104194	0	0	0	0	0	10.0026	0	0	0	0	0	0	1.56291	8.02292	0.156291	6.01719	0	0	0	14.3266	0	2.89138	0.937744	0	0	0	0	0	0	0	0	0	0	0	24.5376	0	0.104194
14	T0	control	0	0.200602	0	0	0	0	0	0	0.300903	0	0	0	0	0	0.200602	1.20361	0	0	0	0	0	0	0	12.6379	3.00903	22.2668	0	0	0	0.401204	0	17.2518	0	0	0	0	0	0	0	0	0	0	0	0	31.8957	0	0.200602
14	T1	control	0	0	0	0	0	0	0	0.136426	0.300136	0	0	0	0	0	0	1.22783	0	0	0	0	0	0	0.545703	14.8704	0.381992	1.52797	0	0	0	1.85539	0	11.4052	0.463847	0	0	0	0	0	0	0	0	0	0	0	38.3356	0	0.327422
14	T2	control	0	0	0	0	0	0	0	0.135465	0.839881	0.0541859	0	0	0	0	0	1.57139	0	0	0	0	0	0.108372	0.894067	12.3815	0.623137	1.95069	0	0	0	2.57383	0	8.72392	0.975345	0	0	0	0	0.0541859	0	0	0	0	0	0	41.1271	0	0.514766
15	T0	control	0	0	0	0	0	0	0	0.0733568	0.689554	0	0	0	0	0	0	1.89261	0	0	0	0	0	0.0440141	0.938967	11.9278	0.308099	2.34742	0	0	0	6.92488	0	10.1526	0.601526	0	0	0	0	0	0	0	0	0	0	0	35.2993	0	0.674883
15	T1	control	0	0	0	0	0	0	0	0.031511	3.48196	0	0	0	0	0	0	3.59225	0	0	0	0	0	0.0945329	0.17331	8.96487	0.409642	5.08902	0	0	0	3.97038	0	5.35686	0.362376	0	0	0	0	0.204821	0	0	0	0	0	0	40.4758	0	0.17331
15	T2	control	0	0	0	0	0	0	0	0.191714	0.543189	0	0	0	0	0	0.0213015	1.23549	0	0	0	0	0	0	1.64022	10.5975	0.479284	2.15145	0	0	0	14.8791	0	11.5774	0.308872	0	0	0	0	0.0745553	0	0	0	0	0	0	32.144	0	0.383427
16	T0	treated	0	0.034323	0	0	0	0	0	0	3.53527	0	0	0	0	0	0	4.90819	0	0	0	0	0	0.257422	0.291745	5.64613	0.188776	4.71941	0	0	0	5.62897	0	4.11876	0.0514845	0	0	0	0	1.32143	0	0	0	0	0	0	39.0252	0	0.257422
16	T1	treated	0	0	3.01205	0	0	0	0	0	0	0	0	0	0	0	0	4.04953	0	0	0	0	0	0	0	12.5837	0.267738	1.10442	0	0	0	1.67336	0	5.32129	0	0	0	0	0	42.4699	0	0	0	0	0	0	1.33869	0.200803	0
16	T2	treated	0	0	0	0	0	0	0	0	0	0.0963763	0	0	0	0	0	0.578258	0	0	0	0	0	0	0.115652	33.5197	0.539707	7.28604	0	0	0	4.06708	0	6.93909	0.0385505	0	0	0	0	14.4179	0	0	0	0.0385505	0	0	9.69545	0.0578258	0.0578258
17	T0	control	0	0	0	0	0	0	0	4.36707	0	0	0	0	0	0	0	0.0885217	0	0	0	0	0	0	13.1012	1.50487	6.81617	0.0295072	0	0	0	2.33107	0	8.23252	2.06551	0	0	0	0	0	0	0	0	0	0	0	0.767188	0.0590145	0
17	T1	control	0	0	0	0	0	0	0	1.98384	0	0	0	0	0	0	0	0	0	0	0	0	0	0	4.482	3.67377	1.15111	0	0	0	0	2.96351	0	12.8827	0.857213	0	0	0	0	0.171443	0	0	0	0	0	0	1.81239	0	0
17	T2	control	0	0	0	0	0	0	0	0.04649	0.395165	0	0.09298	0	0	0	0	0.83682	0	0	0	0	0	0	0.04649	4.71874	0.23245	4.81172	0	0	0	11.576	0	6.20642	1.44119	0	0	0	0	6.57834	0	0	0	0	0	0	31.6364	0	0.60437
18	T0	treated	0	0	0	0	0	0	0	0.430416	0	0.215208	0	0	0	0	0	3.73027	0	0	1.86514	0	0	0	1.72166	8.60832	0	0	0	0	0	2.00861	0	2.00861	64.7059	0	0	0	0	0.35868	0	0	0	0	0	0	0.35868	0	0
18	T1	treated	0	0	0	0	0	0	0	0.952142	0	0	0	0	0	0	0	0.501128	0	0	0	0	0	0	0.0501128	48.5843	0.776748	0	0	0	0	0.776748	0	1.779	11.3255	0	0	0	0	0	0	0	0	0	0	0	0.776748	0	0
18	T2	treated	0	0	0	0	0	0	0	0.138185	0	0	0	0	0	0	0	0.552741	0	0	0	0	0	0	0.138185	51.4049	0	0	0	0	0	0.690926	0	0.690926	9.07416	0	0	0	0	0	0	0	0	0	0	0	0.368494	0	0
19	T0	control	0	0	0	0	0	0	0	5.16858	0.0185254	0	0	0	0	0	0	0.111152	0	0	0	0	0	0	10.9485	3.5754	0.870693	0.277881	0	0	0	12.764	0	18.7847	0.0926269	0	0	0	0	0.222305	0	0	0	0	0	0	2.92701	0	0
19	T1	control	0	0	0.0583317	0	0.174995	0	0	0.136107	0.116663	0	0	0	0	0	0.0388878	12.9496	0	0	0	0.0583317	0	0.0777756	18.0828	2.60548	0	5.93039	0	0.0583317	0	3.1888	0	5.56096	24.2854	0.0583317	5.11375	0	0	1.49718	0	0	0	0	0	0	10.6941	0.291659	0.505542
19	T2	control	0	0	0	0	0.159872	0	0	0	0.439648	0	0	0	0	0	0.159872	2.79776	0	0	0	0	0	0	10.2718	0.159872	0.359712	13.2294	0	0.559552	0	8.753	0	3.03757	24.98	0	0.119904	0	0	0.239808	0	2.15827	0	0	0	0	15.1479	0	1.1191
20	T0	treated	0	0.278379	0	0	0.30931	0	0	0.989793	0.030931	0	0	0	0	0	0	2.13424	0	0	0	0	0	0	8.56789	0.030931	0.123724	8.35138	0	0.680483	0	9.92886	0	3.92824	21.5899	0.030931	0.278379	0	0	0.123724	0	2.47448	0	0.061862	0	0	12.7745	0	4.39221
20	T1	treated	0	0	0	0	0.0398565	0	0	2.78996	0.159426	0.239139	0	0	0	0	0	0.876843	0	0	0	0	0	0	20.9645	0.757274	6.29733	1.39498	0	0	0	3.86608	0	37.0267	6.49661	0	0.159426	0	0	0.079713	0	0.0398565	0	0.0398565	0	0	5.14149	0	0.199283
20	T2	treated	0	0	0	0	0	0	0	0	0.909091	0	0	0	0	0	0	6.03306	0	0	1.07438	0	0	0	9.33884	1.98347	0	2.14876	0	0	0	1.57025	0	0.165289	48.843	0	3.1405	0	0	2.64463	0	0	0	0	0	0	6.77686	0	0.165289
21	T0	treated	0	0	0	0	0	0	0	0.640162	0	0	0	0	0	0	0	0.808625	0	0	0	0	0	0	21.0916	12.1294	1.41509	0.0336927	0	0	0	4.07682	0	31.8396	0.909704	0	0	0	0	0.101078	0	0	0	0	0	0	1.92049	0	0
21	T1	treated	0	0	0	0	0	0	0	0.0558971	0	0	0	0	0	0	0	1.17384	0	0	0.167691	0	0	0	10.5646	2.79486	0.894354	10.6764	0	0	0	1.62102	0	7.7697	40.6931	0	0.167691	0	0	0	0	0	0	0	0	0	7.54612	0	0.223589
21	T2	treated	0	0	0.296209	0	0	0	0	0	0	0.177725	0	0	0	0	0	9.89336	0	0	0	0	0	0	21.0308	5.62796	0	6.93128	0	0.177725	0	1.00711	0	4.08768	22.0972	0	1.36256	0	0	2.78436	0	0	0	0	0	0	9.30095	2.19194	0.533175
22	T0	control	0	0.43713	0	0	0	0	0	1.3371	0	0	0	0	0	0	0	0	0	0	0	0	0	0	16.5595	0.102854	1.1314	0.205708	0	0	0	23.3479	0	16.5338	1.10568	0	0	0	0	0	0	0	0	0	0	0	0	0	0
22	T1	control	0	0	0	0	0	0	0	15.6038	0	0	0	0	0	0	0	0.587969	0	0	0.0452284	0	0	0	25.1922	10.3121	0.226142	0	0	0	0	6.87472	0	9.81456	0.723654	0	0.135685	0	0	0.0904568	0	0	0	0	0	0	0	0	0
22	T2	control	0	0	0.703654	0	0	0	0.0811908	3.84303	0	0	0	0.162382	0	0	0	0.0541272	0	0	0	0	0	0	39.9459	17.429	0	0	0	0	0	4.00541	0	1.13667	0	0	0	0	0	9.55345	0.162382	0	0	0	0.135318	0	0.0541272	0	0
23	T0	treated	0	0.402488	0	0	0	0	0	1.28064	0.0731797	0.0365898	0	0	0	0	0	0.768386	0	0	0	0	0	0	23.7834	2.56129	2.19539	0.109769	0	0	0	18.8438	0	22.1003	2.04903	0	0	0	0	0.182949	0	0.0365898	0	0	0	0	0.0731797	0	0
23	T1	treated	0	1.91544	0.163513	0	0	0	0	13.3614	0	0	0	0.0467181	0	0	0	0	0	0	0.0467181	0	0	0	11.9365	0.140154	2.66293	0.560617	0	0	0	18.0565	0	20.5326	0.0934361	0	0	0	0	2.28918	0	0.023359	0	0	0	0	0	0	0
23	T2	treated	0	0	0.0342231	0	0	0	0	18.8227	0	0	0	0	0	0	0	0.290897	0	0	0.22245	0	0	0	21.0472	0.205339	1.02669	0.0855578	0	0	0	4.44901	0	30.4244	0.205339	0	0	0	0	0.718686	0	0	0	0	0	0	1.9165	0	0
24	T0	treated	0	0.112108	1.31726	0	0	0	0	6.9787	0	0	0	0.168161	0	0	0	0.0560538	0	0	0.560538	0	0	0	3.22309	3.97982	0.7287	0.0280269	0	0	0	6.92265	0	30.6054	0.980942	0	0	0	0	16.8722	1.12108	0	0	0	0	0	0	1.00897	0
24	T1	treated	0	0	0	0	0.213106	0	0	0	0	0	0	0	0	0	0	8.25786	0	0	0	0	0	0	1.22536	2.504	0.266383	2.07778	0	0	0	0.213106	0	6.28663	29.0357	0	0.692595	0	0	0.319659	0	0	0	0	0	0	8.09803	0	2.504
24	T2	treated	0	0	0.0888889	0	0.296296	0	0	0.0296296	0	0	0.0592593	0	0.0888889	0	0	0.651852	2.42963	0	0	0	0	0	1.65926	1.24444	0.118519	2.07407	0	1.42222	0.118519	2.60741	0	9.62963	20.9778	0	0	0	0	2.9037	0.177778	0	1.24444	0.325926	0	0	3.34815	5.0963	1.27407
25	T0	control	0	0	0	0	0.108696	0	0	0.326087	0	0.0543478	0	0	0	0	0	2.01087	0	0	0	0	0	0	1.63043	0.434783	0.108696	3.04348	0	2.6087	0	10.4891	0	5.1087	32.2826	0	0.706522	0	0	0	0	0	0	0.163043	0	0	4.07609	0	4.13043
25	T1	control	0	0	0	0	0	0	0	0	0	0	0	0	0	0	0	0.326797	0	0	0	0	0	0	0.326797	0.457516	0	2.22222	0	1.24183	0	12.6144	0	11.6993	20.7843	0	0.0653595	0	0	3.26797	0	0	1.96078	0.392157	0	0	2.48366	0.980392	0.980392
25	T2	control	0	0	0.075662	0	0	0	0	0.201765	0	0	0.151324	0	0	0	0.126103	3.22825	0	0	0	0	0	0	0.933165	0.529634	0	3.60656	0	1.74023	0	20.4035	0	2.77427	28.802	0	1.00883	0	0.882724	6.78436	0	0	0.0504414	0	0	0	6.80958	0.151324	2.54729
26	T0	treated	0	0	0	0	0.389948	0	0	0	0	0	0	0	0	0	0	2.513	0	0	0	0	0	0	1.12652	0.649913	0	10.9619	0	1.38648	0	33.2756	0	2.59965	9.96534	0	0	0	0	0	0	0.476603	0	0.129983	0	0	20.104	0	2.07972
26	T1	treated	0	0.0217202	0	0	0	0	0	0.0434405	0	0.0651607	0	0	0	0	0	22.6977	0	0	0	0	0	0	0.673328	1.65074	0.173762	2.45439	0	0	0	0	0	2.06342	17.854	0	8.10165	0	0	0	0	0	0	0	0	0	8.14509	0	3.3232
26	T2	treated	0	0	0	0	0	0	0	0.0925497	0	0	0	0	0	0	0	15.826	0	0	0	0	0	0	0.971772	0.601573	0.0462749	1.43452	0	0	0	0.138825	0	2.63767	24.1092	0	4.85886	0	0	0	0	0	0	0	0	0	10.9209	0	1.6659
27	T0	treated	0	0	0	0	0	0	0	6.09546	0	0	0	0.0862565	0	0	0	0.460035	0	0	0.0575043	0	0	0	13.9448	4.6291	1.81139	0.891317	0	0.0287522	0	4.6866	0	31.3111	9.51696	0	0.0862565	0	0	0.0575043	0	0	0	0	0	0	0.891317	0.143761	0.0575043
27	T1	treated	0	0	0	0	0	0	0	0.0873108	0	0	0	0	0	0	0	4.27823	0	0	0	0	0	0	46.6822	0.465658	0.261932	0.116414	0	0	0	10.0407	0	24.2142	0.32014	0	0	0	0	0.0291036	0	0	0	0	0	0	0	0	0
27	T2	treated	0	0	0.177746	0	0	0	0	0.639886	0	0.0710985	0	0	0	0	0	0.995379	0	0	0.0710985	0	0	0	44.6854	0.391042	0.497689	0	0	0	0	28.9726	0	17.5258	0	0	0	0	0	0.0710985	0	0	0	0	0	0	0.0355492	0	0
28	T0	treated	0	0.0526454	0.710713	0	0	0	0	12.3454	0	0	0	0.105291	0	0	0	0	0	0	0.131614	0	0	0	5.65938	4.47486	0.842327	0.105291	0	0	0	6.81758	0	38.5365	2.02685	0	0	0	0	4.79073	0	0.0789681	0	0	0	0	0.0526454	0.263227	0
28	T1	treated	0	0	0	0	0	0	0	6.09345	0	0	0	0	0	0	0	0.264933	0	0	0	0	0	0	8.11657	10.6936	1.03565	0.0240848	0	0	0	4.14258	0	26.975	0.240848	0	0	0	0	0.0481696	0	0.0963391	0	0	0	0	0.0481696	0	0
28	T2	treated	0	0	0	0	0	0	0	32.2546	0	0	0	0	0	0	0	0	0	0	0	0	0	0	10.9493	1.88781	0.593312	0	0	0	0	8.54908	0	19.5254	0.323625	0	0.0539374	0	0	0.350593	0	0	0	0	0	0	0.593312	0.0539374	0
29	T0	control	0	0	0	0	0.17567	0	0	0.0878349	0	0	0	0	0	0	0	6.71937	0	0	0	0	0	0	14.4488	0.17567	0.17567	10.0132	0	0	0	4.5235	0	4.47958	15.3711	0	0.834431	0	0	0.0439174	0	1.31752	0	0	0	0	15.6346	0	1.93237
29	T1	control	0	0	0.404313	0	0.0898473	0	0	0	0	0	0	0	0	0	0	1.7071	0	0	2.96496	0	0	0	4.1779	1.88679	0	3.90836	0	0.359389	0.404313	1.12309	0	1.21294	3.81851	0	1.43756	0	0	23.1357	0	0.0898473	0	0	0	0	3.68374	29.4699	0
29	T2	control	0	0.425811	0	0.098264	0.393056	0	0	3.76679	0	0	0.262037	0	0	0	0	2.4566	0	0	0.556829	0	0	0	7.10776	0.163773	0.163773	6.94399	0	0.360301	0	12.2502	0	2.78415	7.27154	0.098264	0.196528	0	0	3.43924	0	2.84966	0	0.655093	0	0	15.0671	1.60498	11.4969
[truncated: 22 more columns]

## Sheet: Genus
ID	time	group	Aerococcus	Allobaculum	Alloprevotella	Anaerotruncus	Bacteroides	Bifidobacterium	Blautia	Butyricicoccus	Catenisphaera	Cellulosilyticum	Cetobacterium	Clostridioides	Clostridium	Collinsella	Corynebacterium	Empedobacter	Enterococcus	Erysipelatoclostridium	Escherichia-Shigella	Eubacterium	Faecalibacterium	Fusobacterium	Helicobacter	Holdemanella	Jeotgalicoccus	Kurthia	L-Ruminococcus	Lachnoclostridium	Lachnospiraceae	Lactobacillus	Lactococcus	Megamonas	Muribaculaceae	Negativibacillus	Parabacteroides	Parasutterella	Peptoclostridium	Peptostreptococcus	Phascolarctobacterium	Prevotella	Psychrobacter	Ralstonia	Romboutsia	Ruminococcaceae	Ruminococcus	Slackia	Solobacterium
1	T0	treated	0	0.0377644	0.0755287	0	42.6737	0	0.226586	0	0	0	0.566465	2.07704	0.793051	0	0	0	1.0574	0.679758	14.3882	0	0	13.6707	0	0	0	0	5.02266	0	0.60423	0	0	7.06193	0	0	0	0	0.0755287	0	1.5861	0	0	0	0.113293	0.377644	0	0	0
1	T1	treated	0	2.1148	0.490937	0	0.0377644	0	4.94713	0	0	0	0.0377644	0	1.77492	0.0377644	0	0	2.49245	0.0755287	2.34139	0.113293	0	43.3535	0	0.302115	0	0	1.01964	0.60423	0.339879	0	0	0	0	0.151057	0	0.490937	1.77492	26.3595	0	0	0	0.188822	0.0755287	0	0	0.0755287	0
1	T2	treated	0	1.87675	0.280112	0	0.70028	0.168067	13.9776	0	0	0.0280112	2.2409	0.0280112	1.42857	1.93277	0	0	0.728291	0	0.420168	0.168067	0	0.868347	0	0.0840336	0	0	2.493	1.34454	2.18487	39.8599	0	0.0280112	0	1.34454	0	0	3.41737	10.3361	0.0280112	0.0560224	0	0.0840336	0.168067	0.196078	0.448179	0.616246	0
2	T0	control	0	0	0	0	12.3656	0	0.244379	0	0	0	0	0	18.6217	0.0977517	0	0	2.34604	0.146628	7.96676	0	0	12.6588	0	0	0	0	23.4115	0.0488759	1.90616	4.34995	7.087	2.00391	0	0	0	0	0	0.342131	0	0	0	0	0.0977517	0.195503	0	0	0
2	T1	control	0	1.65837	0.0829187	0	0	0.0829187	4.47761	0	0	0	0	0	6.05307	0	0	0	0	0	0.746269	0	0	54.8922	0	0	0	0	2.48756	1.57546	0.995025	16.0862	0	0.580431	0	0	0	0.331675	1.90713	3.48259	0	0	0	0.0829187	3.39967	0	0	0	0
2	T2	control	0	0.992183	0.150331	0	0.420926	0	11.8461	0.541191	0	0.0601323	9.07998	0	13.4696	0.180397	0	0	8.65905	0.721587	3.24714	0.150331	0.180397	1.50331	0	0.661455	0	0	1.71377	3.21708	4.93085	3.33734	0.270595	0	0	0	0	0	2.67589	14.4919	0	0.0300661	0	0	0.450992	0.360794	0.150331	1.05232	0
3	T0	control	0	0	0	0	3.98406	0	4.38247	0	0	0	0	6.5073	2.25764	0.0664011	0	0	16.0027	1.19522	38.0478	0	0	0	0	0	0	0	14.1434	0	3.25365	0.664011	0.0664011	1.59363	0	0	0	0	0	0	0	0	0	0.0664011	0	0.664011	0	0	0
3	T1	control	0	1.9544	2.6524	0	0.837599	0	3.39693	0.1396	0	0	0	0	7.11959	0.1396	0	0	0.186133	0.0930665	8.00372	0.325733	0.0465333	42.2522	0	0.186133	0	0	1.72173	0.418799	1.72173	0.186133	0	0.977199	0	0.418799	0	1.34946	1.62866	13.4946	0.232666	0	0	0.0930665	0.232666	0	0.0930665	0.0465333	0
3	T2	control	0	0	3.80337	0	6.85325	0	1.57876	0	0	0	24.9372	0	13.8141	0.0358809	0	0	1.54288	0	10.2978	0.430571	0.251166	8.64729	5.02332	0	0	0	1.54288	0.681737	1.507	0.39469	0	0	0	0	0	0.0358809	3.26516	0.430571	0.717618	0.0358809	0	0	0.0717618	0.39469	0.0358809	0.0358809	0
4	T0	treated	0	0	0	0	26.1415	0	0.871384	0	0	0	0	0.557686	0.557686	0.243987	0	0	3.03242	0.348554	4.11293	0	0	24.7473	0	0	0	0	3.24155	1.15023	0.348554	0.0348554	0.0697107	29.0345	0	0	0.627396	0	0	0.45312	2.37016	0	0	0	0	0	0	0	0
4	T1	treated	0	0.982533	1.41921	0	0.10917	0.327511	3.16594	0.327511	0	0.10917	0	0	12.5546	0	0	0	0	0	1.63755	0	0	20.7424	0	0.436681	0	0	5.02183	7.20524	3.71179	10.6987	0	5.67686	0	0.327511	0	0.218341	7.53275	2.9476	0.545852	0	0	0.327511	5.67686	0	0	0.218341	0
4	T2	treated	0	0	0	0	16.1185	0	1.19263	0	0	0	0.0361402	1.12035	0.252982	0	0	0	2.05999	0.0361402	22.4792	0	0	9.03506	0	0	0	0	4.19227	0.252982	0.252982	0.469823	0	40.9107	0	0.108421	0.0361402	0	0	0.0722804	0.939646	0	0	0	0	0.144561	0	0	0
5	T0	control	0	0	0	0	19.7708	0	0.818666	0	0	0	0	2.04666	3.80679	0.736799	0	0	3.5612	0.163733	29.7176	0	0	16.3733	0	0	0	0	14.122	0	0.573066	0.286533	0.0409333	4.87106	0	0	0.777732	0	0	0	1.18707	0	0	0.1228	0	0.491199	0	0	0
5	T1	control	0	0.685714	0.647619	0	0.152381	0	2.3619	0.114286	0	0	0	0	2.32381	0	0	0	0.0380952	0	4.87619	0	0	56.0381	0.0761905	0.152381	0	0	0.685714	0.266667	0.419048	0	0	0	0	0.304762	0	3.08571	0.266667	24.8762	0	0	0	0	0	0	0	0	0
5	T2	control	0	0.856898	1.07112	0	0.814053	1.07112	6.34105	0.0856898	0	0	10.5398	0	0.685518	1.2425	0	0	0.342759	0.257069	0.214225	2.22793	0.428449	1.67095	0	0	0	0	3.17052	1.2425	2.44216	32.3051	0	0.642674	0.642674	5.0557	0.0856898	0	2.74207	6.81234	0.0428449	0.0856898	0	0	0.17138	0.299914	0.299914	0.556984	0
6	T0	treated	0	0	0	0	42.631	0	0.927948	0	0	0	0	1.74672	0.163755	0	0	0	1.8559	0.436681	5.78603	0	0	18.941	0	0	0	0	19.869	0	1.4738	0.163755	0	2.07424	0	0	0.272926	0	0	0	0	0	0	0.218341	0	0.982533	0	0	0
6	T1	treated	0	1.44049	0.416983	0	0.113723	0.0379075	1.81956	0.113723	0	0	0	0	2.31236	0.265353	0	0	0.113723	0	3.79075	0.720243	0	56.8234	0	0.075815	0	0	0.90978	0.0379075	0.379075	0.0379075	0	3.26005	0.075815	0	0	0.265353	3.37377	20.0531	0	0.113723	0	0	0	0	0	0.075815	0
6	T2	treated	0	0.241741	0.12087	0	0	0.805802	16.2369	0.0402901	0	0.20145	23.3683	0	2.33683	0.483481	0	0	0.20145	0.20145	1.36986	0.241741	0	0.402901	0	0.12087	0	0	2.05479	0.523771	2.61886	29.4521	0	0	0	0.805802	0	0	1.97421	6.9299	0	0.0402901	0	0.0805802	0.12087	0	1.45044	0.846092	0
7	T0	treated	0	0	0	0	1.8018	0	0.264971	0	0	0	0	0.105988	43.5612	0	0	0	2.33174	0	31.7965	0	0	10.3869	0.476948	0	0	0	5.40541	0	2.43773	0.423953	0	0	0	0	0	0	0	0	0.63593	0	0	0	0	0	0	0	0
7	T1	treated	0	1.25858	1.94508	0	1.08696	1.54462	4.51945	0	0	0	22.1396	0	4.46224	0.97254	0	0	0.572082	0.171625	0.743707	0.0572082	0	21.7963	0	0.171625	0	0	2.34554	2.28833	1.88787	0.286041	0	0.457666	0	0.0572082	0	1.08696	1.88787	19.7941	0.228833	0	0	0	0.629291	0	0	0.457666	0
7	T2	treated	0	0.625372	0.536033	0	0.0595593	1.81656	5.33055	0.178678	0	0	3.514	0	8.36808	0.893389	0	0	0.268017	0.387135	0	2.26325	0	4.31805	0	0.952948	0	0	4.79452	0.506254	5.30077	23.7046	0	0	0	0	0	0	3.66289	11.7927	0	0	0	0.0893389	0.893389	0.178678	0.357356	0.655152	0
8	T0	control	0	0	0	0	0	0	0	0	0	0	0	0	61.8421	0	0	0	0.812693	0.193498	26.7802	0	0	0.0773994	0	0	0	0	1.35449	0	0.348297	1.97368	0.0386997	0	0	0	0	0	0	0.309598	0	0	0	0.0773994	0	0	0	0	0
8	T1	control	0	0.592566	11.0971	0	10.2532	0	1.79565	0.0897827	0	0	9.94793	0	3.304	0.233435	0	0	0	0.0718262	1.18513	0.161609	0.107739	36.38	0.0179565	0.305261	0	0	3.69905	0.323218	0.772131	0.0179565	0	3.05261	0.233435	0.0718262	0	4.86622	0.843958	3.33992	2.67553	0.700305	0	0	1.04148	0.0538696	0.0718262	0.0718262	0
8	T2	control	0	0.428776	0.0476417	0	0	2.23916	4.24011	0	0	0	0.28585	0	9.00429	0.762268	0	0	0	0.333492	0.190567	0.476417	0	1.61982	0	0.333492	0	0	3.04907	0.0952835	1.19104	49.9762	0	0	0	0	0	0	3.09671	11.0529	0	0	0	0.238209	0.666984	0	0.0952835	0.142925	0
9	T0	control	0	0	0	0	10.5601	0	0.466744	0	0	0	0	3.03384	3.20887	0	0	0	1.57526	0	42.5904	0	0	13.0688	0.291715	0	0	0	7.11785	0	1.92532	3.20887	0	9.97666	0	0	0	0	0	0	1.28355	0	0	0.175029	0	0	0	0	0
9	T1	control	0	0.81389	12.1541	0	4.61205	1.22084	0.976668	0.352686	0	0.0271297	8.95279	0	5.39881	1.95334	0	0	0.434075	0	0.515464	0.081389	0.081389	26.8584	0	0.244167	0	0	1.32935	0.488334	0.84102	1.35648	0	0.678242	0.189908	0	0	4.39501	2.57732	9.30548	0.81389	1.0038	0	0	0.786761	0.244167	0.135648	0	0
9	T2	control	0	0.190024	0.142518	0	0.0950119	0.475059	3.56295	0	0	0.570071	0	0	7.45843	0.617577	0	0	0	0.522565	0	0	0	5.41568	0	0.380048	0	0	2.66033	0	0.807601	48.5036	0	0	0	0	0	0	0.712589	11.4489	0	0	0	0.0950119	0	0	0	0.475059	0
10	T0	treated	0	0	0	0	0.264106	0	0.0480192	0	0	0	0	0.0720288	21.3926	0	0	0	0.696279	0	30.012	0	0	1.41657	0.120048	0	0	0	17.8391	0	0.120048	7.77911	0	5.35414	0	0	0	0	0	0	0.0240096	0	0	0.0480192	0	0.192077	0	0	0
10	T1	treated	0	2.90375	8.67863	0	0.815661	0	6.36215	0.0978793	0	0	20.1958	0	3.09951	1.14192	0	0	4.95922	0.163132	7.92822	0	0.0652529	11.9086	0.130506	3.4584	0	0	3.13214	2.28385	2.51223	0.0978793	6.88418	5.38336	0	0	0	0.130506	3.68679	0.489396	0.0652529	0.0652529	0	0	0.0978793	0	0	0	0
10	T2	treated	0	1.08169	0.074599	0	0	2.94666	2.49907	0	0	0	0.223797	0	7.348	1.45468	0	0	0.186498	0.634092	0	0.335696	0	2.94666	0	1.08169	0	0	1.11899	0.0372995	0.186498	33.5323	0	0	0	0	0	0	1.56658	27.6389	0	0	0.149198	0	0	0	0	0.708691	0
11	T0	treated	0	0	0	0	0	0	0	0	0	0	0	0	7.09752	0	0	0	0.17311	0	13.041	0	0	0.634737	1.03866	0	0	0	1.44259	0.0577034	0	69.0133	0	2.30814	0	0	0	0	0.0577034	0.461627	0	0	0	0	0	0.115407	0	0	0
11	T1	treated	0	0.546551	3.39239	0	0.565398	3.48662	1.9412	0.150773	0	0	18.3	0	9.29137	0.527704	0	0	0.263852	0.188466	0.339239	0.188466	0.188466	26.4229	0	0.207312	0	0	5.27704	0.621937	1.84697	3.09084	0	0.565398	0	0.11308	0	1.45119	1.03656	7.31248	0.0753864	0.169619	0	0.0565398	1.56427	0.188466	0	0.131926	0
11	T2	treated	0	0	0.226757	0	0	0.396825	0.113379	0	0	0	1.70068	0	7.08617	0	0	0	0.566893	0	0.793651	0	0	25.2268	0	0	0	0	0	0	0	10.6009	0	0	0	0	0	0	0.0566893	32.9932	0	0	0	0.340136	0.340136	0	0	0	0
12	T0	control	0	0	0	0	0	0	0	0	0	0	0	0.0626174	47.5579	0	0	0	1.0645	0.125235	13.4314	0	0	0.0939261	0	0	0	0	4.47714	0	0.219161	29.4928	0.0313087	0	0	0	0	0	0.0313087	0.156544	0	0.125235	0	0	0	0	0	0	0
12	T1	control	0	2.78338	16.9221	0	2.19847	0.625252	1.69423	0.282372	0	0	15.0464	0	0.34288	0.645422	0	0	0.100847	0.181525	1.41186	0	0	29.8306	0	0.100847	0	0	2.68253	3.26745	2.1783	0.0605083	0	9.09641	0	0	0	0.322711	2.33965	0.484066	0.584913	0.322711	0	0	0.0806777	0	0.0201694	0	0
12	T2	control	0	0.642792	0.413223	0	1.37741	0.0459137	0.642792	0.0459137	0	0	4.45363	0	7.52984	0	0	0	0	0.0918274	1.69881	0	0.367309	30.5785	4.72911	0.275482	0	0	0.918274	0	0.275482	32.1855	0	0	0.0459137	0	0	0.596878	0.367309	6.19835	0	0	0	0.229568	0.137741	0.137741	0	0	0
13	T0	treated	0	3.19186	0	0	0	3.71799	1.43809	0	0	0.0350754	0	0	11.9958	0	0	0	15.2929	0.280603	1.01719	0	0	18.2041	0	0.280603	0	0	0.0701508	0.140302	0.38583	0.105226	1.47317	0	0	0	0	0	11.2241	5.75237	0	0.0701508	0	0	0.526131	0	0	0	0
13	T1	treated	0	3.73594	0	0	0.29017	0.689155	2.06746	0.0362713	0	0	0	0	13.239	0	0	0	8.70511	0.326442	0.979325	0	0	13.3116	0	0.29017	0	0	0.652884	0.181357	0.217628	0.0725426	1.30577	0	0	0	0	0	4.96917	15.0526	0	0	0	0	0.943054	0.0725426	0	0	0
13	T2	treated	0	2.70904	0.0781454	0	0.0520969	4.66267	1.12008	0	0	0.312581	0	0	9.74212	0	0	0	8.02292	0	1.56291	0	0	14.3266	0	0.390727	0	0	0.625163	0.33863	0.364678	0.937744	1.19823	0	0	0	0	0	7.34566	13.7536	0	0.0260485	0	0.104194	0.625163	0	0.130242	0	0
14	T0	control	0	21.0632	0.200602	0	0	0.300903	12.2367	0	0	0.200602	0	0	1.20361	0	0	0	12.6379	2.50752	0	0	0	0.401204	0	0.601805	0	0	0.702106	1.00301	1.00301	0	0.501505	0	0	0	0	0	19.3581	0.200602	0.200602	0	0	0	8.12437	0	0.200602	0	0
14	T1	control	0	1.17326	0.327422	0	0.136426	0.300136	9.41337	0	0	0	0	0	1.22783	0	0	0	14.8704	0.327422	0.545703	0	0.0272851	1.85539	0	0.354707	0	0	0.900409	0.600273	0.190996	0.463847	2.15553	0	0	0	0	0	24.4202	13.588	0	0	0	0	0.0818554	0	0.0818554	0	0
14	T2	control	0	1.40883	0.514766	0	0.135465	0.839881	7.07125	0	0	0	0	0	1.57139	0	0	0	12.3815	0.298022	0.894067	0	0.0812788	2.57383	0	0.541859	0	0	0.975345	0.325115	0.135465	0.975345	2.22162	0	0	0	0	0	27.4722	13.5194	0	0	0.0541859	0.0541859	0.135465	0	0.0270929	0	0
15	T0	control	0	1.83392	0.674883	0	0.0733568	0.689554	7.96655	0	0	0	0	0	1.89261	0	0	0	11.9278	0.161385	0.938967	0	0.0293427	6.92488	0	0.469484	0	0	0.924296	0.469484	0.454812	0.601526	2.94894	0	0	0	0	0	23.2835	11.6931	0	0	0	0	0.205399	0	0.0586854	0	0
15	T1	control	0	4.25398	0.141799	0	0.031511	3.48196	4.47455	0	0	0	0	0	3.59225	0	0	0	8.96487	0.0630219	0.17331	0	0	3.97038	0	0.551442	0	0	0.299354	0	0.425398	0.362376	6.11312	0	0	0	0.0157555	0	33.8112	6.03435	0	0.031511	0.204821	0	0.252088	0.031511	0.0472664	0	0
15	T2	control	0	1.70412	0.319523	0	0.191714	0.543189	9.70284	0	0	0	0	0	1.23549	0	0	0	10.5975	0.404729	1.64022	0	0.042603	14.8791	0	0.330174	0	0	0.713601	0.777506	0.202364	0.308872	2.95026	0	0	0	0	0	27.2766	4.66503	0	0.0639046	0.0745553	0	0.13846	0	0.0639046	0	0
16	T0	treated	0	3.63824	0.205938	0	0	3.53527	3.53527	0	0	0	0	0	4.90819	0	0	0	5.64613	0.0514845	0.291745	0	0	5.62897	0	0.394714	0.12013	0	0.223099	0	0.257422	0.0514845	5.40587	0	0	0	0	0	32.0062	6.1953	0.034323	0.0514845	1.32143	0	0.46336	0.034323	0.0514845	0.068646	0
16	T1	treated	0.669344	0	0	0	0	0	2.74431	0	0	0	0	0	4.04953	0	0	0	12.5837	0.267738	0	0	0	1.67336	0	0.937082	1.8407	0.200803	0.267738	1.50602	0.736278	0	1.63989	0	0	0	0	0	0	1.33869	0	0	42.4699	0	0	0	0.0334672	0	0
16	T2	treated	0	6.70779	0.0578258	0	0	0	5.57055	0	0	0	0	0	0.578258	0	0	0	33.5197	0.539707	0.115652	0	0	4.06708	0	0.212028	0.36623	0.0578258	0.385505	0.0192753	0.925212	0.0385505	10.8134	0	0	0	0	0	7.49807	1.52274	0	0	14.4179	0.0963763	0.134927	0	0.0385505	0	0
17	T0	control	0	0	0	0	4.36707	0	5.81292	0	0	0.0590145	0	0.767188	0.118029	0	0	0	1.50487	6.81617	13.1012	0	0	2.33107	0	0	0	0.0590145	1.2393	0.295072	0.442608	2.06551	60.1357	0	0	0	0	0	0	0	0	0	0	0	0	0.265565	0	0	0
17	T1	control	0	0	0	0	1.98384	0	6.75974	0	0	0	0	0.636787	0	0	0	0	3.67377	1.15111	4.482	0	0	2.96351	0	0	0	0	0.244918	1.71443	2.42469	0.857213	69.2138	0	0	0	0	0	0.391869	0.293902	0	0	0.171443	0	0	0.0734754	0	0	0
17	T2	control	0	3.95165	0.55788	0	0.04649	0.395165	3.11483	0.09298	0	0	0	0	0.83682	0	0	0	4.71874	0.13947	0.04649	0	0.04649	11.576	0	0.860065	0.04649	0	1.37146	0.23245	1.1855	1.44119	2.71967	0	0	0	0	0	4.27708	27.1734	0	0.04649	6.57834	0	0	0	0.04649	0	0
18	T0	treated	0	0	0	0	0.430416	0	0.932568	0	0	0.071736	0	0	3.73027	0	1.86514	0	8.60832	0	1.72166	0	0	2.00861	0	0	0	0	0.71736	0	0.286944	64.7059	1.36298	0	0	0	0	0	0.143472	0	0	0	0.35868	0.215208	0	0	0	0	0
18	T1	treated	0	0	0	0	0.952142	0	0.350789	0	0	0	0	0.526184	0.501128	0	0	0	48.5843	0.776748	0.0501128	0	0	0.776748	0	0	0	0	0	0.0751691	1.35304	11.3255	33.8512	0	0	0	0	0	0	0	0	0	0	0	0	0	0	0	0
18	T2	treated	0	0	0	0	0.138185	0	0.322432	0	0	0	0	0.368494	0.552741	0	0	0	51.4049	0	0.138185	0	0	0.690926	0	0	0	0	0	0	0.230309	9.07416	35.5136	0	0	0	0	0	0	0	0	0	0	0	0	0	0	0	0
19	T0	control	0	0.0185254	0	0.277881	5.16858	0.0185254	17.0804	0	0	0	0	2.4824	0.148203	0	0	0	3.5754	0.870693	10.9485	0	0	12.764	0	0	0	0	0.426084	0.833642	0.426084	0.0926269	43.4976	0	0	0	0	0	0.166728	0.203779	0	0	0.166728	0	0	0.0555761	0	0	0
19	T1	control	0.0583658	1.4786	0.389105	0	0.136187	0.116732	3.46304	0	0.291829	0.330739	0	0.194553	12.9572	0	0	0	2.607	0	18.0739	0.233463	0.0972763	3.19066	0	2.87938	0.389105	0.291829	0.077821	0.350195	0.077821	24.2996	4.74708	0	0	0	0	0	1.96498	3.38521	0	0.116732	1.49805	0	1.45914	0	0	0	1.22568
19	T2	control	0	2.8777	0.59952	0	0	0.439648	1.63869	0	0.959233	0	0	0	2.79776	0	0	0	0.159872	0.119904	10.2718	0.719424	2.59792	8.753	0	2.23821	0	0	1.03917	0.0799361	0.0799361	24.98	0.119904	0	2.15827	0	0	0	1.35891	12.7098	0	0.519584	0.239808	0	0.999201	0	0	0	5.47562
20	T0	treated	0	1.57797	1.08292	0	0.990099	0.0309406	2.16584	0	0.804455	0.0618812	0	0	2.1349	0	0	0	0.0309406	0	8.57054	0.990099	2.72277	9.93193	0	1.51609	0	0	0.340347	0.773515	0.216584	21.5965	0.185644	0.340347	2.47525	0	0.0618812	0.309406	1.36139	11.0767	0.278465	2.66089	0.123762	0	0.340347	0	0.0618812	0	3.77475
20	T1	treated	0	0.438422	0.079713	0	2.78996	0.159426	32.7222	0	0.318852	0	0	0.278996	0.876843	0	0	0	0.757274	6.29733	20.9645	0.0398565	0	3.86608	0	0	0	0	3.90594	0	0.278996	6.49661	4.98206	0	0.0398565	0	0	0	1.15584	3.42766	0	0.079713	0.079713	0.239139	0.239139	0	0	0	0.239139
20	T2	treated	0	0.578512	0.165289	0	0	0.909091	0.165289	0	0	0	0	0	6.03306	0	1.07438	0	1.98347	0	9.33884	0	0	1.57025	0	0.330579	0.330579	0	0	0	0	48.843	0.495868	0	0	0	0	0.330579	0.909091	5.20661	0	0	2.64463	0	0.661157	0	0	0	1.07438
21	T0	treated	0	0	0	0	0.640162	0	29.1779	0	0	0	0	1.75202	0.808625	0	0	0	12.1294	1.41509	21.0916	0	0	4.07682	0	0	0	0	1.61725	0.842318	0	0.909704	22.6752	0	0	0	0	0	0	0	0	0	0.101078	0	0	0	0	0	0.0336927
21	T1	treated	0	1.06205	0.223589	0	0.0558971	0	6.76356	0	0	0	0	0.726663	1.17384	0	0.167691	0	2.79486	0.279486	10.5646	0	0.39128	1.62102	0	0.726663	0	0	0.838457	0	0.167691	40.6931	4.47177	0.111794	0	0	0	0	2.68306	1.50922	0	0	0	0	2.62717	0	0	0	8.88765
21	T2	treated	0.296209	2.01422	0.296209	0	0	0	2.54739	0	0.296209	0.118483	0	0.177725	9.89336	0	0	0	5.62796	0	21.0308	0.177725	0.236967	1.00711	0	0.829384	0.592417	2.19194	0.888626	0	0.236967	22.0972	2.07346	0	0	0	0	0	0.473934	2.54739	0	0.236967	2.78436	0.177725	4.73934	0	0	0	3.5545
22	T0	control	0	0	0	2.05708	1.3371	0	2.4685	0	0	0	0	0	0.205708	0	0	0	0.102854	1.1314	16.5595	0	0	23.3479	0	0	0	0	12.8568	0.539985	0	1.10568	0.102854	19.8251	0	0	15.6338	0	0	0	0.43713	0	0	0	0	0	0	0	0
22	T1	control	0	0	0	0.85934	15.6038	0	3.39213	0	0	0	0	0	0.587969	0	0.0452284	0	10.3121	0.226142	25.1922	0	0	6.87472	0	0	0	0	6.28675	0.0904568	0	0.723654	7.23654	0.361827	0	0	7.23654	0	0	0	0	0	0.0904568	0	0	0	0	0	0
22	T2	control	0.703654	0	0	1.29905	3.84303	0	0.730717	0	0	0	0	0	0.0541272	0	0	0	17.429	0	39.9459	0	0	4.00541	0	0	0	0	0.405954	0	0	0	4.3843	12.9905	0	0	0.838972	0	0	0	0	0	9.55345	0	0	0	0	0	0
23	T0	treated	0	0	0	0.622027	1.28064	0.0731797	7.42774	0	0	0	0	0	0.841566	0	0	0	2.56129	2.19539	23.7834	0	0	18.8438	0	0	0.109769	0	13.831	0.585437	0	2.04903	0.987925	10.6842	0.0365898	0	7.83022	0	0	0.0731797	0.402488	0	0.182949	0.0365898	0	0	0	0	0.0365898
23	T1	treated	0.023359	0	0	1.49498	13.3614	0	5.65288	0	0	0	0	0	0.560617	0	0.0467181	0	0.140154	2.66293	11.9365	0	0	18.0565	0	0	0.140154	0	12.8942	0.607335	0.420463	0.0934361	0.0700771	13.9687	0.023359	0	4.34478	0	0	0	1.91544	0	2.28918	0	0	0	0	0	0
23	T2	treated	0.0342231	0	0	0.359343	18.8227	0	3.57632	0	0	0.0342231	0	1.9165	0.376454	0	0.22245	0	0.205339	1.02669	21.0472	0	0	4.44901	0	0	0	0	26.7625	0	0	0.205339	0.0513347	2.49829	0	0	0.239562	0	0	0	0	0	0.718686	0	0	0	0	0	0
24	T0	treated	0.925407	0	0	2.83231	6.98261	0	9.25407	0	0	0	0	0	0.0841279	0	0.560852	0	3.98205	0.729108	3.2249	0	0	6.92653	0	0	2.41167	1.00953	20.9478	0.336511	0	0.981492	0.0841279	1.17779	0	0	4.51486	0	0	0	0.11217	0	16.8256	0	0	0	0	0	0
24	T1	treated	0	1.38519	2.504	0	0	0	5.4342	0	0	0.213106	0.213106	0	7.40543	0	0	0	2.504	0.266383	1.22536	0.213106	0	0	0	0.692595	0	0	0.532765	0	0.106553	29.0357	0.372936	0	0	0	0	0	5.48748	0	0	0	0.319659	0	0.319659	0	0	0	0
24	T2	treated	0	1.18519	1.21481	0	0.0296296	0	6.1037	0.0592593	0	0	2.28148	0	0.562963	0	0	10.0444	1.24444	0.118519	1.65926	1.71852	0.503704	0.325926	0	0.474074	0.237037	5.0963	1.15556	0	1.48148	20.9778	0.237037	0	0	0	0	0	3.34815	0	0	0.0592593	2.54815	0	0	0	0	0	0
25	T0	control	0	1.68478	4.13043	0.163043	0.326087	0	3.91304	0	0	0	10.163	0	1.41304	0	0	0	0.434783	0.108696	1.63043	2.71739	0.217391	0.326087	0	0.434783	0	0	0.48913	0	0.217391	32.2826	0.271739	0	0	0	0	0	3.6413	0	0	0	0	0.0543478	0.434783	0	0	0	0
25	T1	control	0	1.24183	0.980392	0	0	0	9.6732	0	0	0	11.8301	0	0.326797	0	0	12.0261	0.457516	0	0.326797	1.24183	0	0.784314	0	0.653595	0.392157	0.980392	0.718954	0.196078	0.457516	20.7843	0.0653595	0	0	0	0	0	2.22222	0	0	0	2.81046	0	0.261438	0	0	0	0
25	T2	control	0.075662	2.59773	2.54729	0	0.201765	0	2.52207	0.151324	0	0	20.1009	0	3.12736	0	0	0.655738	0.529634	0	0.933165	1.74023	0.0504414	0.302648	0	0.630517	0.403531	0.151324	0.252207	0	0	28.802	1.16015	0	0	0	0	0	6.30517	0	0	0	6.53216	0	0.201765	0.100883	0	0	0
26	T0	treated	0	8.23224	2.07972	0	0	0	1.77643	0	0	0	27.9896	0	2.513	0	0	0	0.649913	0	1.12652	1.77643	0.17331	5.28596	0	1.03986	0	0	0.519931	0.259965	0.0433276	9.96534	0.129983	0	0.476603	0	0.0866551	0	17.6343	0	0	0	0	0	1.16984	0.519931	0	0	0
26	T1	treated	0	0.521286	3.3232	0	0.0434405	0	1.67246	0	0	0.173762	0	0	22.6542	0	0	0	1.65074	0.173762	0.673328	0	0.108601	0	0	0.781929	0	0	0	0	0.0434405	17.854	0.369244	0	0	0	0	0	2.36751	0	0.0217202	0	0	0.0651607	0.238923	0	0	0	0
26	T2	treated	0	0.416474	1.6659	0	0.0925497	0	1.57335	0	0	0.277649	0.138825	0	15.826	0	0	0	0.601573	0.0462749	0.971772	0	0	0	0	0.323924	0	0	0.277649	0	0.370199	24.1092	0.0925497	0	0	0	0	0	7.63535	0	0	0	0	0	0.231374	0	0.0925497	0	0.0462749
27	T0	treated	0	0.230017	0	0.431282	6.09546	0	24.2381	0	0	0	0	0	0.460035	0	0.0575043	0	4.6291	1.81139	13.9448	0.0287522	0	4.6866	0	0.143761	0	0.143761	7.07303	0	0	9.51696	2.73145	0.172513	0	0	6.613	0	0.316274	0.517539	0	0	0.0575043	0	0.0575043	0	0	0	0.488787
27	T1	treated	0	0	0	0	0.0873108	0	3.69616	0	0	0.0582072	0	0	4.39464	0	0	0	0.465658	0.261932	46.6822	0	0	10.0407	0	0	0	0	20.1397	0	0.32014	0.32014	0.0582072	0.0582072	0	0	0.0291036	0	0	0	0	0	0.0291036	0	0	0	0	0	0
27	T2	treated	0.177746	0	0	0	0.639886	0	4.15926	0	0	0	0	0	0.995379	0	0.0710985	0	0.391042	0.497689	44.6854	0	0	28.9726	0	0	0	0	13.2243	0	0.142197	0	0	0	0	0	3.27053	0	0	0	0	0	0.0710985	0.0710985	0	0	0	0	0
28	T0	treated	0.710713	0	0	2.84285	12.3454	0	9.31824	0	0	0.0263227	0	0.0526454	0.105291	0	0.131614	0	4.47486	0.842327	5.65938	0	0	6.81758	0	0	0.315873	0.263227	28.3232	0.605422	0	2.02685	0.0526454	2.39537	0.0789681	0	5.02764	0	0	0	0.0526454	0	4.79073	0	0	0	0	0	0
28	T1	treated	0	0	0	0.698459	6.09345	0	1.54143	0	0	0	0	0.0240848	0.289017	0	0	0	10.6936	1.03565	8.11657	0	0	4.14258	0	0	0	0	25.3372	0	0	0.240848	0.313102	9.27264	0.0963391	0	7.53854	0	0	0	0	0	0.0481696	0	0	0.120424	0	0	0
28	T2	treated	0	0	0	0.269687	32.2546	0	2.85868	0	0	0	0	0.593312	0	0	0	0	1.88781	0.593312	10.9493	0	0	8.54908	0	0	0	0.0539374	16.5858	0.0269687	0	0.323625	0.0809061	1.61812	0	0	1.99569	0	0	0	0	0	0.350593	0	0	0.107875	0	0	0
29	T0	control	0	1.84453	0.527009	0	0.0878349	0	3.42556	0	1.27361	0	0	0	6.71937	0	0	0	0.17567	0.17567	14.4488	0.17567	1.18577	4.5235	0	1.71278	0	0	0.570927	0.219587	0.0439174	15.3711	0	0	1.31752	0.17567	0	0	6.19236	8.69565	0	1.40536	0.0439174	0	0.746596	0	0	0	4.787
29	T1	control	0.404313	0.49416	0	0	0	0	0.359389	0	0	0	0	0	1.7071	0	2.96496	5.57053	1.88679	0	4.1779	0.449236	0.0898473	1.12309	0	1.07817	2.83019	28.5714	0.224618	0.314465	0	3.81851	0.718778	0	0.0898473	0	0	0	0.224618	2.96496	0	0	23.1357	0	0	0	0	0	2.24618
29	T2	control	0	1.31148	2.39344	0	3.77049	0	0.95082	0.262295	0.721311	0	0	0	2.45902	0	0.557377	0.327869	0.163934	0.0655738	7.11475	0.754098	2.2623	12.2623	0	2.19672	0.0983607	1.60656	0.491803	0.557377	0.0655738	7.27869	0.262295	0.52459	2.85246	0.393443	0.295082	0.295082	4.78689	9.44262	0.42623	7.70492	3.37705	0	0.819672	0	0	0	1.83607
[truncated: 8 more columns]

## Sheet: Phylum(per group)
Phylum	ID	4 wk control	4 wk treated	6 wk control	6 wk treated	8 wk control	8 wk treated	(%)
Actinobacteriota	p__Acti	0.09805	0.48255	0.79827	0.40969	0.64884	0.85557
Bacteroidota	p__Bact	4.40554	7.41777	6.66342	2.85736	3.58514	4.6361
Campylobacterota	p__Camp	0.01107	0.08611	0.00545	0.00785	0.52877	0
Cyanobacteria	p__Cyan	0	0.00604	0.00593	0.0118	0	0
Deferribacterota	p__Defe	0	0	0.0227	0	0.05016	0
Desulfobacterota	p__Desu	0	0	0	0	0	0.00624
Firmicutes	p__Firm	44.796	46.0551	46.3959	42.3197	52.0175	49.8799
Fusobacteriota	p__Fuso	5.78383	8.40401	16.5055	11.833	9.97741	6.12156
Proteobacteria	p__Prot	44.9055	37.5484	29.6028	42.5606	33.0346	38.5006
Tenericutes	p__Tene	0	0	0	0	0.15754	0

## Sheet: Family(per group)
Phylum	Class	Order	Family	ID	4 wk control	4 wk treated	6 wk control	6 wk treated	8 wk control	8 wk treated	(%)
k__Bacteria___Actinobacteria	c__Actinobacteria	o__Actinomycetales	__	Fam01	0	0	0.00259	0	0	0
k__Bacteria___Actinobacteria	c__Actinobacteria	o__Actinomycetales	f__Corynebacteriaceae	Fam02	0	0.0817	0.21761	0.00887	0.03998	0.06011
k__Bacteria___Actinobacteria	c__Actinobacteria	o__Actinomycetales	f__Micrococcaceae	Fam03	0	0	0	0	0.05656	0
k__Bacteria___Actinobacteria	c__Actinobacteria	o__Bifidobacteriales	f__Bifidobacteriaceae	Fam04	0.0534	0.37343	0.38138	0.24286	0.29347	0.48353
k__Bacteria___Actinobacteria	c__Coriobacteriia	o__Coriobacteriales	f__Coriobacteriaceae	Fam05	0.04464	0.02742	0.19669	0.15796	0.25883	0.31194
k__Bacteria___Bacteroidetes	c__Bacteroidia	o__Bacteroidales	f__	Fam06	0.00889	0.00675	0.02549	0	0.02418	0.00231
k__Bacteria___Bacteroidetes	c__Bacteroidia	o__Bacteroidales	f__Bacteroidaceae	Fam07	2.77161	5.65392	2.1152	1.32841	1.08184	3.50044
k__Bacteria___Bacteroidetes	c__Bacteroidia	o__Bacteroidales	f__Porphyromonadaceae	Fam08	1.10191	1.20367	0.42756	0.62378	0.07912	0.28861
k__Bacteria___Bacteroidetes	c__Bacteroidia	o__Bacteroidales	f__Prevotellaceae	Fam09	0.09962	0.17713	0.13082	0.01792	0.65227	0.01864
k__Bacteria___Bacteroidetes	c__Bacteroidia	o__Bacteroidales	f__Rikenellaceae	Fam10	0.01596	0.00381	0.00978	0.01063	0	0
k__Bacteria___Bacteroidetes	c__Bacteroidia	o__Bacteroidales	f__S24-7	Fam11	0.08893	0.16634	0.03236	0.01118	0.37559	0
k__Bacteria___Bacteroidetes	c__Bacteroidia	o__Bacteroidales	f__[Odoribacteraceae]	Fam12	0	0	0.00105	0	0	0
k__Bacteria___Bacteroidetes	c__Bacteroidia	o__Bacteroidales	f__[Paraprevotellaceae]	Fam13	0.31861	0.19973	2.545	0.85919	1.30245	0.21934
k__Bacteria___Bacteroidetes	c__Flavobacteriia	o__Flavobacteriales	f__Flavobacteriaceae	Fam14	0	0	0.02931	0	0	0.00582
k__Bacteria___Bacteroidetes	c__Flavobacteriia	o__Flavobacteriales	f__[Weeksellaceae]	Fam15	0	0.00237	1.21276	0.00625	0.06968	0.50196
k__Bacteria___Bacteroidetes	c__Sphingobacteriia	o__Sphingobacteriales	f__Sphingobacteriaceae	Fam16	0	0	0.1341	0	0	0.09898
k__Bacteria___Bacteroidetes	c__[Saprospirae]	o__[Saprospirales]	f__Chitinophagaceae	Fam17	0	0.00404	0	0	0	0
k__Bacteria___Cyanobacteria	c__ML635J-21	o__	f__	Fam18	0	0.00604	0.00593	0.0118	0	0
k__Bacteria___Deferribacteres	c__Deferribacteres	o__Deferribacterales	f__Deferribacteraceae	Fam19	0	0	0.0227	0	0.05016	0
k__Bacteria___Firmicutes	__	__	__	Fam20	0	0.00288	0.00766	0	0	0
k__Bacteria___Firmicutes	c__Bacilli	o__Bacillales	f__Bacillaceae	Fam21	0	0	0	0	0.00515	0
k__Bacteria___Firmicutes	c__Bacilli	o__Bacillales	f__Paenibacillaceae	Fam22	0	0	0	0	0.00858	0
k__Bacteria___Firmicutes	c__Bacilli	o__Bacillales	f__Planococcaceae	Fam23	0.00393	0.07023	2.22066	0.0073	0.12493	0.35254
k__Bacteria___Firmicutes	c__Bacilli	o__Bacillales	f__Staphylococcaceae	Fam24	0.13283	1.12276	0.96827	0.36094	0.54303	0.4519
k__Bacteria___Firmicutes	c__Bacilli	o__Lactobacillales	__	Fam25	0.01186	0	0	0	0	0.00589
k__Bacteria___Firmicutes	c__Bacilli	o__Lactobacillales	f__Aerococcaceae	Fam26	0	0.10872	0.03319	0.11882	0.04944	0.03103
k__Bacteria___Firmicutes	c__Bacilli	o__Lactobacillales	f__Enterococcaceae	Fam27	2.30204	2.97244	2.89503	3.97201	3.56107	4.62031
k__Bacteria___Firmicutes	c__Bacilli	o__Lactobacillales	f__Lactobacillaceae	Fam28	4.69196	7.37247	4.00467	4.44892	10.6926	10.611
k__Bacteria___Firmicutes	c__Bacilli	o__Lactobacillales	f__Leuconostocaceae	Fam29	0.09629	0.01911	0.45683	0.35367	0.08614	0.38309
k__Bacteria___Firmicutes	c__Bacilli	o__Lactobacillales	f__Streptococcaceae	Fam30	13.2595	7.93374	12.6842	10.502	10.2061	11.3871
k__Bacteria___Firmicutes	c__Bacilli	o__Turicibacterales	f__Turicibacteraceae	Fam31	0.02804	0.15041	0.05154	0.16013	0.01311	0.1747
k__Bacteria___Firmicutes	c__Clostridia	__	__	Fam32	0	0	0.00944	0	0.00941	0
k__Bacteria___Firmicutes	c__Clostridia	o__	f__	Fam33	0.0285	0.0108	0.09229	0.09549	0.24267	0.09054
k__Bacteria___Firmicutes	c__Clostridia	o__Clostridiales	__	Fam34	0	0	0	0	0.00479	0
k__Bacteria___Firmicutes	c__Clostridia	o__Clostridiales	f__Clostridiaceae	Fam35	9.04726	7.51213	7.49076	4.63811	8.63001	4.55821
k__Bacteria___Firmicutes	c__Clostridia	o__Clostridiales	f__Eubacteriaceae	Fam36	0	0	0	0	0.00706	0.00366
k__Bacteria___Firmicutes	c__Clostridia	o__Clostridiales	f__Lachnospiraceae	Fam37	7.75908	10.7821	6.15919	8.40459	5.38684	7.69591
k__Bacteria___Firmicutes	c__Clostridia	o__Clostridiales	f__Peptostreptococcaceae	Fam38	2.39492	1.97329	5.83566	4.96194	6.97209	5.15597
k__Bacteria___Firmicutes	c__Clostridia	o__Clostridiales	f__Ruminococcaceae	Fam39	0.5212	0.69957	0.35653	0.23162	1.29132	0.30971
k__Bacteria___Firmicutes	c__Clostridia	o__Clostridiales	f__Veillonellaceae	Fam40	2.26733	3.35066	1.10907	1.99564	1.47456	2.33958
k__Bacteria___Firmicutes	c__Clostridia	o__Clostridiales	f__[Mogibacteriaceae]	Fam41	0.01801	0.0383	0.04332	0.03788	0.13382	0.1965
k__Bacteria___Firmicutes	c__Erysipelotrichi	o__Erysipelotrichales	f__Erysipelotrichaceae	Fam42	2.23329	1.93551	1.97761	2.03069	2.57477	1.51227
k__Bacteria___Fusobacteria	c__Fusobacteriia	o__Fusobacteriales	f__Fusobacteriaceae	Fam43	5.78383	8.40401	16.5055	11.833	9.97741	6.12156
k__Bacteria___Proteobacteria	c__Alphaproteobacteria	o__Caulobacterales	f__Caulobacteraceae	Fam44	0	0	0	0	0	0.00437
k__Bacteria___Proteobacteria	c__Alphaproteobacteria	o__RF32	f__	Fam45	0.01401	0.32593	0	0.0012	0	0.00893
k__Bacteria___Proteobacteria	c__Alphaproteobacteria	o__Rhizobiales	f__Brucellaceae	Fam46	0	0	0.00432	0	0.00469	0.01778
k__Bacteria___Proteobacteria	c__Alphaproteobacteria	o__Rhizobiales	f__Hyphomicrobiaceae	Fam47	0	0	0	0	0	0.00323
k__Bacteria___Proteobacteria	c__Alphaproteobacteria	o__Rhizobiales	f__Phyllobacteriaceae	Fam48	0.00872	0.01102	0	0.01183	0.00363	0.00956
k__Bacteria___Proteobacteria	c__Alphaproteobacteria	o__Rhizobiales	f__Rhizobiaceae	Fam49	0	0	0.00533	0	0.00343	0
k__Bacteria___Proteobacteria	c__Alphaproteobacteria	o__Rhodobacterales	f__Rhodobacteraceae	Fam50	0	0	0.03027	0	0	0
k__Bacteria___Proteobacteria	c__Alphaproteobacteria	o__Sphingomonadales	f__Sphingomonadaceae	Fam51	0	0.00946	0.0228	0.00403	0.00512	0
k__Bacteria___Proteobacteria	c__Betaproteobacteria	o__Burkholderiales	f__Alcaligenaceae	Fam52	0	0.01684	0.84652	0.13642	0.05126	0.01359
k__Bacteria___Proteobacteria	c__Betaproteobacteria	o__Burkholderiales	f__Comamonadaceae	Fam53	0	0	0	0.00255	0	0.11935
k__Bacteria___Proteobacteria	c__Betaproteobacteria	o__Burkholderiales	f__Oxalobacteraceae	Fam54	0.02104	0.01404	0.00772	0.02602	0.02474	0.04211
k__Bacteria___Proteobacteria	c__Betaproteobacteria	o__Neisseriales	f__Neisseriaceae	Fam55	0	0	0.12972	0	0.00323	0.06113
k__Bacteria___Proteobacteria	c__Deltaproteobacteria	o__Desulfovibrionales	f__Desulfovibrionaceae	Fam56	0	0	0	0	0	0.00624
k__Bacteria___Proteobacteria	c__Epsilonproteobacteria	o__Campylobacterales	f__Campylobacteraceae	Fam57	0	0.01733	0	0.00266	0.01651	0
k__Bacteria___Proteobacteria	c__Epsilonproteobacteria	o__Campylobacterales	f__Helicobacteraceae	Fam58	0.01107	0.06878	0.00545	0.00519	0.51226	0
k__Bacteria___Proteobacteria	c__Gammaproteobacteria	o__Aeromonadales	f__Succinivibrionaceae	Fam59	0	0	0.0077	0.01318	0.00431	0
k__Bacteria___Proteobacteria	c__Gammaproteobacteria	o__Enterobacteriales	f__Enterobacteriaceae	Fam60	10.0974	8.00691	4.25519	5.35462	4.7704	6.64188
k__Bacteria___Proteobacteria	c__Gammaproteobacteria	o__Pasteurellales	f__Pasteurellaceae	Fam61	0	0	0	0	0.00862	0
k__Bacteria___Proteobacteria	c__Gammaproteobacteria	o__Pseudomonadales	f__Moraxellaceae	Fam62	0.01675	1.18484	2.02297	1.69433	1.75892	1.17995
k__Bacteria___Proteobacteria	c__Gammaproteobacteria	o__Pseudomonadales	f__Pseudomonadaceae	Fam63	34.7475	27.9304	22.2608	35.3164	26.3825	30.3893
k__Bacteria___Proteobacteria	c__Gammaproteobacteria	o__Xanthomonadales	f__Xanthomonadaceae	Fam64	0	0.04895	0.00948	0	0.01382	0.00947
k__Bacteria___Tenericutes	c__Mollicutes	o__Anaeroplasmatales	f__Anaeroplasmataceae	Fam65	0	0	0	0	0.15754	0

## Sheet: Genus(per group)
Phylum	Class	Order	Family	Genus	ID	4 wk control	4 wk treated	6 wk control	6 wk treated	8 wk control	8 wk treated	(%)
k__Bacteria___Actinobacteria	c__Actinobacteria	o__Actinomycetales	__	__	Bact001	0	0	0.00259	0	0	0
k__Bacteria___Actinobacteria	c__Actinobacteria	o__Actinomycetales	f__Corynebacteriaceae	g__Corynebacterium	Bact002	0	0.0817	0.21761	0.00887	0.03998	0.06011
k__Bacteria___Actinobacteria	c__Actinobacteria	o__Actinomycetales	f__Micrococcaceae	g__Arthrobacter	Bact003	0	0	0	0	0.05656	0
k__Bacteria___Actinobacteria	c__Actinobacteria	o__Bifidobacteriales	f__Bifidobacteriaceae	g__Bifidobacterium	Bact004	0.0534	0.37343	0.38138	0.24286	0.29347	0.48353
k__Bacteria___Actinobacteria	c__Coriobacteriia	o__Coriobacteriales	f__Coriobacteriaceae	g__	Bact005	0.00298	0.01183	0.01174	0.00486	0.02641	0
k__Bacteria___Actinobacteria	c__Coriobacteriia	o__Coriobacteriales	f__Coriobacteriaceae	g__Adlercreutzia	Bact006	0	0	0	0.00622	0.00577	0.02104
k__Bacteria___Actinobacteria	c__Coriobacteriia	o__Coriobacteriales	f__Coriobacteriaceae	g__Collinsella	Bact007	0.04167	0.0119	0.17814	0.11525	0.1233	0.18146
k__Bacteria___Actinobacteria	c__Coriobacteriia	o__Coriobacteriales	f__Coriobacteriaceae	g__Slackia	Bact008	0	0.00369	0.00681	0.03163	0.10335	0.10944
k__Bacteria___Bacteroidetes	c__Bacteroidia	o__Bacteroidales	f__	g__	Bact009	0.00889	0.00675	0.02549	0	0.02418	0.00231
k__Bacteria___Bacteroidetes	c__Bacteroidia	o__Bacteroidales	f__Bacteroidaceae	g__Bacteroides	Bact010	2.77161	5.65392	2.1152	1.32841	1.08184	3.50044
k__Bacteria___Bacteroidetes	c__Bacteroidia	o__Bacteroidales	f__Porphyromonadaceae	g__Parabacteroides	Bact011	1.10191	1.20367	0.42756	0.62378	0.07912	0.28861
k__Bacteria___Bacteroidetes	c__Bacteroidia	o__Bacteroidales	f__Prevotellaceae	g__Prevotella	Bact012	0.09962	0.17713	0.13082	0.01792	0.65227	0.01864
k__Bacteria___Bacteroidetes	c__Bacteroidia	o__Bacteroidales	f__Rikenellaceae	g__	Bact013	0.01596	0.00381	0.00978	0.01063	0	0
k__Bacteria___Bacteroidetes	c__Bacteroidia	o__Bacteroidales	f__S24-7	g__	Bact014	0.08893	0.16634	0.03236	0.01118	0.37559	0
k__Bacteria___Bacteroidetes	c__Bacteroidia	o__Bacteroidales	f__[Odoribacteraceae]	g__Odoribacter	Bact015	0	0	0.00105	0	0	0
k__Bacteria___Bacteroidetes	c__Bacteroidia	o__Bacteroidales	f__[Paraprevotellaceae]	__	Bact016	0	0.00337	0	0.00148	0.51997	0.02135
k__Bacteria___Bacteroidetes	c__Bacteroidia	o__Bacteroidales	f__[Paraprevotellaceae]	g__	Bact017	0	0	0	0	0.00415	0
k__Bacteria___Bacteroidetes	c__Bacteroidia	o__Bacteroidales	f__[Paraprevotellaceae]	g__YRC22	Bact018	0	0.00842	0	0	0	0
k__Bacteria___Bacteroidetes	c__Bacteroidia	o__Bacteroidales	f__[Paraprevotellaceae]	g__[Prevotella]	Bact019	0.31861	0.18794	2.545	0.85771	0.77834	0.198
k__Bacteria___Bacteroidetes	c__Flavobacteriia	o__Flavobacteriales	f__Flavobacteriaceae	g__	Bact020	0	0	0.01628	0	0	0.00582
k__Bacteria___Bacteroidetes	c__Flavobacteriia	o__Flavobacteriales	f__Flavobacteriaceae	g__Myroides	Bact021	0	0	0.01303	0	0	0
k__Bacteria___Bacteroidetes	c__Flavobacteriia	o__Flavobacteriales	f__[Weeksellaceae]	g__Chryseobacterium	Bact022	0	0.00237	0.01333	0.00625	0.00415	0.00854
k__Bacteria___Bacteroidetes	c__Flavobacteriia	o__Flavobacteriales	f__[Weeksellaceae]	g__Wautersiella	Bact023	0	0	1.19944	0	0.06553	0.49342
k__Bacteria___Bacteroidetes	c__Sphingobacteriia	o__Sphingobacteriales	f__Sphingobacteriaceae	g__Pedobacter	Bact024	0	0	0.00651	0	0	0
k__Bacteria___Bacteroidetes	c__Sphingobacteriia	o__Sphingobacteriales	f__Sphingobacteriaceae	g__Sphingobacterium	Bact025	0	0	0.12758	0	0	0.09898
k__Bacteria___Bacteroidetes	c__[Saprospirae]	o__[Saprospirales]	f__Chitinophagaceae	g__Sediminibacterium	Bact026	0	0.00404	0	0	0	0
k__Bacteria___Cyanobacteria	c__ML635J-21	o__	f__	g__	Bact027	0	0.00604	0.00593	0.0118	0	0
k__Bacteria___Deferribacteres	c__Deferribacteres	o__Deferribacterales	f__Deferribacteraceae	g__Mucispirillum	Bact028	0	0	0.0227	0	0.05016	0
k__Bacteria___Firmicutes	__	__	__	__	Bact029	0	0	0.00766	0	0	0
k__Bacteria___Firmicutes	c__Bacilli	__	__	__	Bact030	0	0.00288	0	0	0	0
k__Bacteria___Firmicutes	c__Bacilli	o__Bacillales	f__Bacillaceae	g__Bacillus	Bact031	0	0	0	0	0.00515	0
k__Bacteria___Firmicutes	c__Bacilli	o__Bacillales	f__Paenibacillaceae	g__Paenibacillus	Bact032	0	0	0	0	0.00858	0
k__Bacteria___Firmicutes	c__Bacilli	o__Bacillales	f__Planococcaceae	__	Bact033	0	0	0.02605	0	0	0
k__Bacteria___Firmicutes	c__Bacilli	o__Bacillales	f__Planococcaceae	g__Rummeliibacillus	Bact034	0.00393	0.07023	2.12947	0.0073	0.12493	0.35254
k__Bacteria___Firmicutes	c__Bacilli	o__Bacillales	f__Planococcaceae	g__Sporosarcina	Bact035	0	0	0.06513	0	0	0
k__Bacteria___Firmicutes	c__Bacilli	o__Bacillales	f__Staphylococcaceae	g__Jeotgalicoccus	Bact036	0	0.14999	0.25699	0.0749	0.03604	0.07007
k__Bacteria___Firmicutes	c__Bacilli	o__Bacillales	f__Staphylococcaceae	g__Staphylococcus	Bact037	0.13283	0.97278	0.71128	0.28604	0.507	0.38183
k__Bacteria___Firmicutes	c__Bacilli	o__Lactobacillales	__	__	Bact038	0.01186	0	0	0	0	0.00589
k__Bacteria___Firmicutes	c__Bacilli	o__Lactobacillales	f__Aerococcaceae	g__Aerococcus	Bact039	0	0.08522	0.03319	0.02567	0.04944	0.02411
k__Bacteria___Firmicutes	c__Bacilli	o__Lactobacillales	f__Aerococcaceae	g__Facklamia	Bact040	0	0.0235	0	0.09315	0	0.00692
k__Bacteria___Firmicutes	c__Bacilli	o__Lactobacillales	f__Enterococcaceae	__	Bact041	0	0.00144	0	0	0	0
k__Bacteria___Firmicutes	c__Bacilli	o__Lactobacillales	f__Enterococcaceae	g__Enterococcus	Bact042	2.30005	2.96237	2.86145	3.96106	3.56107	4.59702
k__Bacteria___Firmicutes	c__Bacilli	o__Lactobacillales	f__Enterococcaceae	g__Vagococcus	Bact043	0.00198	0.00863	0.03358	0.01095	0	0.02329
k__Bacteria___Firmicutes	c__Bacilli	o__Lactobacillales	f__Lactobacillaceae	g__Lactobacillus	Bact044	4.69196	7.37247	4.00467	4.44892	10.6926	10.611
k__Bacteria___Firmicutes	c__Bacilli	o__Lactobacillales	f__Leuconostocaceae	__	Bact045	0.09629	0.01911	0.45683	0.35367	0.08614	0.38027
k__Bacteria___Firmicutes	c__Bacilli	o__Lactobacillales	f__Leuconostocaceae	g__Leuconostoc	Bact046	0	0	0	0	0	0.00283
k__Bacteria___Firmicutes	c__Bacilli	o__Lactobacillales	f__Streptococcaceae	g__Lactococcus	Bact047	7.27042	1.67882	5.56264	2.1418	0.92904	1.99401
k__Bacteria___Firmicutes	c__Bacilli	o__Lactobacillales	f__Streptococcaceae	g__Streptococcus	Bact048	5.98907	6.25492	7.12159	8.36015	9.27708	9.39311
k__Bacteria___Firmicutes	c__Bacilli	o__Turicibacterales	f__Turicibacteraceae	g__Turicibacter	Bact049	0.02804	0.15041	0.05154	0.16013	0.01311	0.1747
k__Bacteria___Firmicutes	c__Clostridia	__	__	__	Bact050	0	0	0.00944	0	0.00941	0
k__Bacteria___Firmicutes	c__Clostridia	o__	f__	__	Bact051	0.0285	0.0108	0.09229	0.09549	0.24267	0.09054
k__Bacteria___Firmicutes	c__Clostridia	o__Clostridiales	__	__	Bact052	0	0	0	0	0.00479	0
k__Bacteria___Firmicutes	c__Clostridia	o__Clostridiales	f__Clostridiaceae	__	Bact053	2.60626	3.32242	4.87708	1.33402	5.47567	1.70241
k__Bacteria___Firmicutes	c__Clostridia	o__Clostridiales	f__Clostridiaceae	g__	Bact054	0.01171	0.00662	0.26084	0.18229	0.60094	0.23362
k__Bacteria___Firmicutes	c__Clostridia	o__Clostridiales	f__Clostridiaceae	g__Clostridium	Bact055	6.42929	4.1831	2.35284	3.1218	2.5534	2.62219
k__Bacteria___Firmicutes	c__Clostridia	o__Clostridiales	f__Eubacteriaceae	g__Anaerofustis	Bact056	0	0	0	0	0.00706	0
k__Bacteria___Firmicutes	c__Clostridia	o__Clostridiales	f__Eubacteriaceae	g__Pseudoramibacter_Eubacterium	Bact057	0	0	0	0	0	0.00366
k__Bacteria___Firmicutes	c__Clostridia	o__Clostridiales	f__Lachnospiraceae	__	Bact058	0.40116	0.21816	1.02723	0.75987	1.35216	0.98424
k__Bacteria___Firmicutes	c__Clostridia	o__Clostridiales	f__Lachnospiraceae	g__Blautia	Bact059	2.94008	4.33665	2.86158	3.0249	2.54516	2.61256
k__Bacteria___Firmicutes	c__Clostridia	o__Clostridiales	f__Lachnospiraceae	g__Clostridium	Bact060	0.00311	0	0.28334	0.13025	0.02219	0.01187
k__Bacteria___Firmicutes	c__Clostridia	o__Clostridiales	f__Lachnospiraceae	g__Coprococcus	Bact061	0.0642	0.01167	0.10244	0.02176	0.02221	0.04816
k__Bacteria___Firmicutes	c__Clostridia	o__Clostridiales	f__Lachnospiraceae	g__Dorea	Bact062	0.54448	0.82618	0.63006	0.57586	0.6298	0.2693
k__Bacteria___Firmicutes	c__Clostridia	o__Clostridiales	f__Lachnospiraceae	g__Epulopiscium	Bact063	0.00769	0.00794	0.02375	0.02031	0.02124	0.04312
k__Bacteria___Firmicutes	c__Clostridia	o__Clostridiales	f__Lachnospiraceae	g__Lachnospira	Bact064	0	0	0	0	0.0109	0.00223
k__Bacteria___Firmicutes	c__Clostridia	o__Clostridiales	f__Lachnospiraceae	g__[Ruminococcus]	Bact065	3.79836	5.38152	1.23081	3.87164	0.78317	3.72442
k__Bacteria___Firmicutes	c__Clostridia	o__Clostridiales	f__Peptostreptococcaceae	g__	Bact066	0.96546	0.6923	0.89915	1.14406	0.35686	1.00661
k__Bacteria___Firmicutes	c__Clostridia	o__Clostridiales	f__Peptostreptococcaceae	g__Peptostreptococcus	Bact067	1.42946	1.28099	4.93651	3.81789	6.61523	4.14936
k__Bacteria___Firmicutes	c__Clostridia	o__Clostridiales	f__Ruminococcaceae	__	Bact068	0.18644	0.15355	0.2401	0.07319	0.72399	0.20493
k__Bacteria___Firmicutes	c__Clostridia	o__Clostridiales	f__Ruminococcaceae	g__Anaerotruncus	Bact069	0.16657	0.32461	0.05064	0.1198	0.08233	0.03395
k__Bacteria___Firmicutes	c__Clostridia	o__Clostridiales	f__Ruminococcaceae	g__Faecalibacterium	Bact070	0.09432	0.15771	0.02902	0.02906	0.4014	0.03516
k__Bacteria___Firmicutes	c__Clostridia	o__Clostridiales	f__Ruminococcaceae	g__Oscillospira	Bact071	0	0.01052	0.03013	0.00358	0.04666	0.01362
k__Bacteria___Firmicutes	c__Clostridia	o__Clostridiales	f__Ruminococcaceae	g__Ruminococcus	Bact072	0.07388	0.05319	0.00664	0.00599	0.03694	0.02205
k__Bacteria___Firmicutes	c__Clostridia	o__Clostridiales	f__Veillonellaceae	g__Megamonas	Bact073	2.103	2.85188	0.74612	1.77315	0.8968	1.98938
k__Bacteria___Firmicutes	c__Clostridia	o__Clostridiales	f__Veillonellaceae	g__Phascolarctobacterium	Bact074	0.1388	0.25933	0.24914	0.13341	0.07442	0.04171
k__Bacteria___Firmicutes	c__Clostridia	o__Clostridiales	f__Veillonellaceae	g__Veillonella	Bact075	0.02553	0.23945	0.11381	0.08908	0.50334	0.30849
k__Bacteria___Firmicutes	c__Clostridia	o__Clostridiales	f__[Mogibacteriaceae]	g__	Bact076	0.01801	0.0383	0.04332	0.03788	0.13382	0.1965
k__Bacteria___Firmicutes	c__Erysipelotrichi	o__Erysipelotrichales	f__Erysipelotrichaceae	__	Bact077	0.02152	0.00673	0.00388	0.02162	0.04141	0.01553
k__Bacteria___Firmicutes	c__Erysipelotrichi	o__Erysipelotrichales	f__Erysipelotrichaceae	g__	Bact078	0.78285	0.51029	0.21809	0.63586	0.31201	0.244
k__Bacteria___Firmicutes	c__Erysipelotrichi	o__Erysipelotrichales	f__Erysipelotrichaceae	g__Allobaculum	Bact079	0.73989	0.89962	1.03066	0.64687	1.0665	0.81805
k__Bacteria___Firmicutes	c__Erysipelotrichi	o__Erysipelotrichales	f__Erysipelotrichaceae	g__Bulleidia	Bact080	0.32311	0.23129	0.24435	0.33792	0.46892	0.20229
k__Bacteria___Firmicutes	c__Erysipelotrichi	o__Erysipelotrichales	f__Erysipelotrichaceae	g__Catenibacterium	Bact081	0	0.00673	0	0.02276	0.01947	0
k__Bacteria___Firmicutes	c__Erysipelotrichi	o__Erysipelotrichales	f__Erysipelotrichaceae	g__Coprobacillus	Bact082	0.01932	0.00906	0.02786	0.00849	0.03558	0.011
k__Bacteria___Firmicutes	c__Erysipelotrichi	o__Erysipelotrichales	f__Erysipelotrichaceae	g__[Eubacterium]	Bact083	0.34661	0.27177	0.45277	0.35717	0.63086	0.2214
k__Bacteria___Fusobacteria	c__Fusobacteriia	o__Fusobacteriales	f__Fusobacteriaceae	__	Bact084	0	0.00505	0	0	0.0047	0
k__Bacteria___Fusobacteria	c__Fusobacteriia	o__Fusobacteriales	f__Fusobacteriaceae	g__Cetobacterium	Bact085	0.57492	1.5711	2.65254	2.34799	3.97257	1.4045
k__Bacteria___Fusobacteria	c__Fusobacteriia	o__Fusobacteriales	f__Fusobacteriaceae	g__Fusobacterium	Bact086	5.20891	6.82786	13.853	9.48499	6.00014	4.71706
k__Bacteria___Proteobacteria	c__Alphaproteobacteria	o__Caulobacterales	f__Caulobacteraceae	g__Brevundimonas	Bact087	0	0	0	0	0	0.00437
k__Bacteria___Proteobacteria	c__Alphaproteobacteria	o__RF32	f__	g__	Bact088	0.01401	0.32593	0	0.0012	0	0.00893
k__Bacteria___Proteobacteria	c__Alphaproteobacteria	o__Rhizobiales	f__Brucellaceae	__	Bact089	0	0	0.00432	0	0.00469	0.01778
k__Bacteria___Proteobacteria	c__Alphaproteobacteria	o__Rhizobiales	f__Hyphomicrobiaceae	g__Rhodoplanes	Bact090	0	0	0	0	0	0.00323
k__Bacteria___Proteobacteria	c__Alphaproteobacteria	o__Rhizobiales	f__Phyllobacteriaceae	g__Mesorhizobium	Bact091	0.00872	0.01102	0	0.01183	0.00363	0.00956
k__Bacteria___Proteobacteria	c__Alphaproteobacteria	o__Rhizobiales	f__Rhizobiaceae	g__Agrobacterium	Bact092	0	0	0.00533	0	0.00343	0
k__Bacteria___Proteobacteria	c__Alphaproteobacteria	o__Rhodobacterales	f__Rhodobacteraceae	g__Paracoccus	Bact093	0	0	0.03027	0	0	0
k__Bacteria___Proteobacteria	c__Alphaproteobacteria	o__Sphingomonadales	f__Sphingomonadaceae	g__Novosphingobium	Bact094	0	0.00264	0	0	0	0
k__Bacteria___Proteobacteria	c__Alphaproteobacteria	o__Sphingomonadales	f__Sphingomonadaceae	g__Sphingobium	Bact095	0	0.00683	0.0228	0	0.00512	0
k__Bacteria___Proteobacteria	c__Alphaproteobacteria	o__Sphingomonadales	f__Sphingomonadaceae	g__Sphingomonas	Bact096	0	0	0	0.00403	0	0
k__Bacteria___Proteobacteria	c__Betaproteobacteria	o__Burkholderiales	f__Alcaligenaceae	g__Sutterella	Bact097	0	0.01684	0.84652	0.13642	0.05126	0.01359
k__Bacteria___Proteobacteria	c__Betaproteobacteria	o__Burkholderiales	f__Comamonadaceae	g__	Bact098	0	0	0	0.00255	0	0
k__Bacteria___Proteobacteria	c__Betaproteobacteria	o__Burkholderiales	f__Comamonadaceae	g__Comamonas	Bact099	0	0	0	0	0	0.11935
k__Bacteria___Proteobacteria	c__Betaproteobacteria	o__Burkholderiales	f__Oxalobacteraceae	g__Ralstonia	Bact100	0.02104	0.01404	0.00772	0.02602	0.02474	0.04211
k__Bacteria___Proteobacteria	c__Betaproteobacteria	o__Neisseriales	f__Neisseriaceae	__	Bact101	0	0	0.12972	0	0.00323	0.06113
k__Bacteria___Proteobacteria	c__Deltaproteobacteria	o__Desulfovibrionales	f__Desulfovibrionaceae	g__Bilophila	Bact102	0	0	0	0	0	0.00624
k__Bacteria___Proteobacteria	c__Epsilonproteobacteria	o__Campylobacterales	f__Campylobacteraceae	g__Campylobacter	Bact103	0	0.01733	0	0.00266	0.01651	0
k__Bacteria___Proteobacteria	c__Epsilonproteobacteria	o__Campylobacterales	f__Helicobacteraceae	g__Helicobacter	Bact104	0.01107	0.06878	0.00545	0.00519	0.51226	0
k__Bacteria___Proteobacteria	c__Gammaproteobacteria	o__Aeromonadales	f__Succinivibrionaceae	__	Bact105	0	0	0.0077	0.01318	0.00431	0
k__Bacteria___Proteobacteria	c__Gammaproteobacteria	o__Enterobacteriales	f__Enterobacteriaceae	__	Bact106	0	0	0.00129	0	0	0
k__Bacteria___Proteobacteria	c__Gammaproteobacteria	o__Enterobacteriales	f__Enterobacteriaceae	g__	Bact107	10.0772	7.94936	4.25389	5.35462	4.76011	6.63315
k__Bacteria___Proteobacteria	c__Gammaproteobacteria	o__Enterobacteriales	f__Enterobacteriaceae	g__Proteus	Bact108	0.02024	0.05755	0	0	0.01029	0.00873
k__Bacteria___Proteobacteria	c__Gammaproteobacteria	o__Pasteurellales	f__Pasteurellaceae	g__	Bact109	0	0	0	0	0.00862	0
k__Bacteria___Proteobacteria	c__Gammaproteobacteria	o__Pseudomonadales	f__Moraxellaceae	__	Bact110	0	0.9029	0.29504	0.85203	0.75862	0.31207
k__Bacteria___Proteobacteria	c__Gammaproteobacteria	o__Pseudomonadales	f__Moraxellaceae	g__	Bact111	0	0.02009	0.02493	0.48189	0.08528	0.08819
k__Bacteria___Proteobacteria	c__Gammaproteobacteria	o__Pseudomonadales	f__Moraxellaceae	g__Acinetobacter	Bact112	0.00345	0.00288	0.03027	0	0.01092	0.01747
k__Bacteria___Proteobacteria	c__Gammaproteobacteria	o__Pseudomonadales	f__Moraxellaceae	g__Enhydrobacter	Bact113	0	0	0	0	0.01616	0
k__Bacteria___Proteobacteria	c__Gammaproteobacteria	o__Pseudomonadales	f__Moraxellaceae	g__Psychrobacter	Bact114	0.0133	0.25897	1.67273	0.36041	0.88794	0.76222
k__Bacteria___Proteobacteria	c__Gammaproteobacteria	o__Pseudomonadales	f__Pseudomonadaceae	__	Bact115	0	0	0.00647	0	0	0
k__Bacteria___Proteobacteria	c__Gammaproteobacteria	o__Pseudomonadales	f__Pseudomonadaceae	g__Pseudomonas	Bact116	34.7475	27.9304	22.2543	35.3164	26.3825	30.3893
k__Bacteria___Proteobacteria	c__Gammaproteobacteria	o__Xanthomonadales	f__Xanthomonadaceae	__	Bact117	0	0.00512	0.00297	0	0	0.00364
k__Bacteria___Proteobacteria	c__Gammaproteobacteria	o__Xanthomonadales	f__Xanthomonadaceae	g__	Bact118	0	0.04383	0.00651	0	0.01382	0.00582
k__Bacteria___Tenericutes	c__Mollicutes	o__Anaeroplasmatales	f__Anaeroplasmataceae	g__Anaeroplasma	Bact119	0	0	0	0	0.15754	0

## Sheet: DATASET
					T0	T0	T0	T0	T0	T0	T0	T0	T0	T0	T0	T0	T0	T1	T1	T1	T1	T1	T1	T1	T1	T1	T1	T1	T1	T1	T2	T2	T2	T2	T2	T2	T2	T2	T2	T2	T2	T2	T2	T0	T0	T0	T0	T0	T0
Phylum	Class	Order	Family	Genus	control	control	control	control	control	control	control	control	control	control	control	control	control	control	control	control	control	control	control	control	control	control	control	control	control	control	control	control	control	control	control	control	control	control	control	control	control	control	control	treated	treated	treated	treated	treated	treated
k__Firmicutes	c__Bacilli	o__Lactobacillales	f__Aerococcaceae	g__Aerococcus	0	0	0	0	0	0	0	0	0	0	0	0	0	0	0	0	0	0	0	0	0	0	0.0504796	0	0	0.381033	0	0	0	0	0	0	0	0	0	0	0.57971	0.0630915	0	0	0	0	0	0	0
k__Firmicutes	c__Erysipelotrichi	o__Erysipelotrichales	f__Erysipelotrichaceae	g__Allobaculum	0	0.642467	0	0	0	0	5.14958	1.61166	0	0.0149321	0	1.23901	1.62225	1.7222	0.981735	0.625948	1.43443	0.57241	0.449224	1.05625	3.74697	0	1.27882	0	1.06802	0.465707	0.392377	0.1701	0.0795387	0	0	0.628141	1.2267	1.54844	3.45178	2.37332	0	2.16614	1.2285	0.429492	0	0	0.0277778	0	0
k__Firmicutes	c__Clostridia	o__Clostridiales	f__Ruminococcaceae	g__Anaerotruncus	0	0	0	0	0	0	0	0	0	0.223981	1.82482	0.119904	0	0	0	0	0	0	0	0	0	0	0	0.658351	0	0	0	0	0	0	0	0	0	0	0	0	1.07023	0	0	0	0	0	0	0	0
k__Bacteroidetes	c__Bacteroidia	o__Bacteroidales	f__Bacteroidaceae	g__Bacteroides	0	0	1.57895	12.2402	0	5.21163	0	0.0644662	3.7813	4.16604	1.18613	0.239808	0.0772499	1.36029	3.88128	0.265554	0.614754	0.114482	7.77294	0.12282	0.0284941	1.5613	0.117786	11.9543	0	0	0.840807	0	0.0397693	7.48742	5.17195	0.596734	0.117952	0.174199	0.0406091	0	3.16611	0.168244	3.53194	0.035791	0.17762	0	31.3889	20.3971	15.7523
k__Actinobacteria	c__Actinobacteria	o__Bifidobacteriales	f__Bifidobacteriaceae	g__Bifidobacterium	0	0.0321234	0	0	0	0	0.0735655	0.605982	0	0.0149321	0	0	0	0.386871	1.0274	0	0	0	0	0.270204	3.1486	0	0.100959	0	0	0	0.0280269	0.888301	0.198847	0	0	0.785176	0.731305	0.493564	0.345178	0.35279	0	0	0	1.09162	0	0	0	0	0
k__Firmicutes	c__Clostridia	o__Clostridiales	f__Lachnospiraceae	g__Blautia	0	1.57404	1.73684	0.506842	0	0.230348	2.84453	6.74317	5.03321	13.618	2.18978	2.67786	2.51062	0.88606	0.342466	4.13505	1.84426	1.03034	0.898448	8.42545	3.94643	5.31997	2.99512	2.59875	7.02642	0.338696	0.392377	1.3986	1.19308	0.147973	0.649878	3.67462	6.03916	8.3422	2.72081	1.2508	0.602007	1.89274	0.890663	2.52326	0.0322945	0	0.166667	0.679902	0.34288
k__Firmicutes	c__Erysipelotrichi	o__Erysipelotrichales	f__Erysipelotrichaceae	g__Bulleidia	0	0	0	0	0	0	0	0	0	0	0	0	4.21012	0	0	0	0	0	0	0	0	0	1.06007	0	0	2.11685	0	0	0	0	0	0	0	0	0	4.39384	0	0	1.7199	0	0	0	0	0	0
k__Fusobacteria	c__Fusobacteriia	o__Fusobacteriales	f__Fusobacteriaceae	g__Cetobacterium	0	0	0	0	0	0	0	0	0	0	0	7.47402	0	9.30987	7.53425	5.72838	0	0	7.54152	0	0	0	0	0	10.1743	0	2.71861	0.1134	0	0	18.8194	7.72613	0	0.0193555	0	0	0	16.7613	0	2.11167	0	0	0.416667	0	0
k__Firmicutes	c__Clostridia	o__Clostridiales	f__Clostridiaceae	g__Clostridium	23.5358	1.06007	0.184211	2.23011	35.7975	1.55485	0.294262	1.66323	0.0766479	0.104524	0	1.03917	5.90962	0.748783	5.47945	8.42185	4.64481	1.43102	1.51103	1.2282	3.21983	1.04086	11.3916	0.45045	0.281057	1.82049	4.59641	2.4759	3.12189	11.2459	3.9805	0.596734	1.36825	1.02584	0.771574	2.24503	0.0445931	2.60778	2.36486	2.91696	14.3872	4.97976	0.277778	0.271961	0
k__Actinobacteria	c__Coriobacteriia	o__Coriobacteriales	f__Coriobacteriaceae	g__Collinsella	0	0	0.0263158	0.456158	0	0	0	0	0	0	0	0	0	0.399351	1.64384	0.113809	0.102459	0	0.176967	0	0	0	0	0	0	0	0	0.3024	0.258501	0.0591891	0.0270783	0.910804	0	0	0	0	0	0	0	0.536865	0	0	0	0.190373	0
k__Actinobacteria	c__Actinobacteria	o__Actinomycetales	f__Corynebacteriaceae	g__Corynebacterium	0	0	0	0	0	0	0	0	0	0	0	0	0	0	0	0	0	0	0	0	0	0	0	0.03465	0	2.79424	0	0	0	0	0	0	0	0	0	0	0	0	0.522113	0	0	0	0	0	0
k__Firmicutes	c__Clostridia	o__Clostridiales	f__Lachnospiraceae	g__Dorea	0.10846	0.546097	1.31579	0.35479	0.201613	1.55485	0	0.51573	0.536536	0.477826	0.273723	0.19984	0.38625	2.5209	0.479452	2.75038	0.546448	0.200343	0.517288	0.466716	0.156717	2.13955	0.168265	0	0.168634	0.296359	0.0840807	0.3969	0.0994233	1.15419	0.920661	1.3505	0.330267	0.435498	0.832487	0.545221	0	0.0630915	0.429975	0.823193	0.161473	0	6.86111	1.16943	1.43203
k__Proteobacteria	c__Gammaproteobacteria	o__Enterobacteriales	f__Enterobacteriaceae	g__	6.64704	0.28911	15.0789	18.3984	15.5018	21.0193	0	0.825168	11.3439	8.82485	14.6898	1.19904	12.7076	0.87358	0.43379	2.04856	5.87432	3.66342	0.898448	0.49128	0.156717	3.52737	15.6318	19.2654	0.281057	3.93734	1.037	0.0756001	0	4.82391	7.77146	0.157035	0.778485	1.49037	0.0406091	8.24246	32.9097	0.778128	6.66462	0	20.1841	9.1498	10.5833	3.20914	2.13796
k__Firmicutes	c__Bacilli	o__Lactobacillales	f__Enterococcaceae	g__Enterococcus	0.526805	0	6.34211	2.20476	0.47043	0.777426	3.08975	10.4822	1.30301	2.88189	0.0912409	0.319744	0	0.0623986	0.251142	5.46282	0.136612	0.0286205	0	13.3874	8.10657	2.89129	2.25475	7.93486	0.393479	1.77815	0	0	0	1.42054	1.16437	0.125628	10.7808	9.62934	4.12183	0.128287	14.359	0.44164	0.153563	0.0894775	0.468271	0.121457	0.777778	2.36606	0.68576
k__Firmicutes	c__Erysipelotrichi	o__Erysipelotrichales	f__Erysipelotrichaceae	g__	0.0619771	0.256987	0.473684	0.101368	0.112007	0	0.613046	0.141826	5.90189	0.701807	1.00365	0.479616	0.502124	0.112317	0	0.493171	0.785519	0.0286205	0.0544514	0.294768	0.0569882	0.905937	0	0.17325	0.168634	0	0.0560538	0.1323	0.338039	0.0887837	0	0.282663	0.259495	0.367754	0.121827	1.05837	0	0.315457	0.644963	0.340014	0	0	0.5	0.271961	0.161355
k__Firmicutes	c__Clostridia	o__Clostridiales	f__Eubacteriaceae	g__Eubacterium	0	0	0.710526	0	0	0.0287936	0.147131	0.412584	0.0255493	0.0298641	0.182482	0.319744	2.6265	0.0623986	0.205479	0.417299	0.136612	0.114482	0.231418	0.319332	0.498647	0	2.74272	0	0.562114	1.01609	0.168161	0.1323	0.159077	0.0295946	0	0	0.471809	0.30001	0.751269	2.56575	0	0.525762	2.73342	0.572656	0	0	0.305556	0.163177	0.0605083
k__Firmicutes	c__Clostridia	o__Clostridiales	f__Ruminococcaceae	g__Faecalibacterium	0	0	0	0	0	0	0	0.0257865	0	0	0	0.159872	1.04287	0	0.0684932	0.113809	0.034153	0	0.0816771	0.024564	0	0	0.0841326	0	0	0.084674	0.224215	0	0	0	0.189548	0.31407	0.0707714	0.0387109	0.0406091	2.08467	0	0.042061	2.11916	0	0	0	0	0	0
k__Fusobacteria	c__Fusobacteriia	o__Fusobacteriales	f__Fusobacteriaceae	g__Fusobacterium	0.0464828	21.2657	0	10.1368	0.0448029	6.44976	0.0980873	6.08561	2.0184	10.2882	20.7117	0.239808	3.97837	18.4575	22.6027	0.948407	31.0109	42.1007	27.5796	1.67035	3.59026	2.33231	2.75955	5.26681	0.674536	1.05843	18.6659	0.642601	2.26685	7.66499	6.52586	1.22487	2.24109	13.5004	10.1117	7.02373	3.29989	0.252366	11.4251	2.59485	0.952689	0.445344	10.0556	19.3092	6.99879
k__Proteobacteria	c__Epsilonproteobacteria	o__Campylobacterales	f__Helicobacteraceae	g__Helicobacter	0	0	0	0	0	0.143968	0	0	0	0	0	0	0	0	0	0	0	0.057241	0.0136129	0	0	0	0	0	0	0	2.88677	0	0	0	3.79096	0	0	0	0	0	0	0	0	0	0.0807363	0.728745	0	0	0
k__Firmicutes	c__Bacilli	o__Bacillales	f__Staphylococcaceae	g__Jeotgalicoccus	0	0	0	0	0	0	0	0	0	0	0	0	0	0	0	0	0	0	0	0	0	0	0.33653	0	0.337268	2.66723	0	0	0	0	0	0	0	0	0.0406091	0	0	0.336488	0.0921376	0	0	0	0	0	0
k__Firmicutes	c__Clostridia	o__Clostridiales	f__Lachnospiraceae	g__Ruminococcus	2.21568	0.995824	5.60526	8.74303	0.78405	3.51281	0.171653	0.876741	1.17527	0.343437	11.4051	0.159872	0.23175	1.6598	1.11872	0.758725	1.05874	0.457928	2.76341	0.884304	0.14247	1.34927	0.168265	4.81635	0.562114	0.042337	0.560538	0.982801	1.01412	14.1758	1.21852	2.2299	0.849257	0.996806	0.649746	0.35279	0.334448	0.147213	0.12285	2.46958	11.9974	1.01215	3.69444	2.52924	7.34167
k__Firmicutes	c__Clostridia	o__Clostridiales	f__Lachnospiraceae	g__	0	0.610344	0.815789	0	0	0	0.907308	0.786488	0.0510986	0.686875	0.684307	0.679456	0.579374	1.92188	2.30594	6.96131	1.84426	1.05896	1.67438	0.49128	0.598376	0.289129	0.151439	0.0693001	2.19224	0.169348	0.36435	0.718201	0.636309	0.0295946	1.05605	4.86809	0.377448	0.72583	1.01523	0.192431	0	0.210305	0.583538	3.82963	0	0.0404858	0	0.516726	0
k__Firmicutes	c__Bacilli	o__Lactobacillales	f__Lactobacillaceae	g__Lactobacillus	14.5956	6.23193	0.263158	0.177395	1.14247	1.58365	0	0.528623	1.78845	0.0746603	0.980839	23.741	13.5187	0.0374392	1.14155	2.10546	0.136612	0	0.0136129	0.417588	0.327682	0.674634	21.0668	0.554401	17.8752	3.59865	19.6469	19.8261	20.3022	2.63392	0.297861	23.8065	0.849257	0.280654	1.25888	20.0449	0	24.0168	6.91032	14.3701	5.23171	48.4211	0	0.0271961	0.0605083
k__Firmicutes	c__Bacilli	o__Lactobacillales	f__Streptococcaceae	g__Lactococcus	0.0154943	0	0.0263158	0.0253421	0.0224014	0	0.122609	2.59154	52.0695	35.0605	0.0912409	0.19984	0	0	0	0.170713	0	0	0	1.94056	5.52785	54.4719	4.10567	5.54401	0.0562114	0.677392	0	0	0	4.29121	0	0	1.93442	2.68073	2.37563	0.0962155	3.61204	0.967403	0.2457	0	0	0	0	0.0543922	0
k__Firmicutes	c__Bacilli	o__Lactobacillales	f__Leuconostocaceae	g__	0	0	0	0	0	0	0	0	0	0	0	0.519584	0.733874	0	0	0	0	0	0	0	0	0	4.42537	0.10395	0.0562114	1.35478	0	0	0	0	0	0	0	0	0	0.0962155	0	0.84122	0.184275	0	0	0	0	0	0
k__Firmicutes	c__Clostridia	o__Clostridiales	f__Veillonellaceae	g__Megamonas	0	0.224863	0.631579	3.01571	0	4.9237	0	0	0	0	17.5867	0	0	5.62835	0.570776	0	0.717213	0	2.31418	0	0	0	0	0.2772	0	0	0	0	0	1.21338	0	0.471106	0	0	0	0	10.7023	0	0.4914	0	3.60084	1.61943	5.19444	22.6543	0.766438
k__Firmicutes	c__Clostridia	o__Clostridiales	f__Mogibacteriaceae	g__	0	0	0	0	0	0	0	0	0	0	0	0.0799361	0.1545	0	0.0684932	0.0948407	0.136612	0	0.122516	0	0	0	0.151439	0	0	0.084674	0	0.3213	0	0	0.270783	0.565327	0	0	0	0.128287	0	0	0.36855	2.52326	0	0	0	0	0
k__Proteobacteria	c__Gammaproteobacteria	o__Pseudomonadales	f__Moraxellaceae	g__	0	0	0	0	0	0	0	0	0	0	0	0	0	0	0	0	0	0	0	0	0.0284941	0.0578258	0.033653	0.0693001	2.07982	1.56647	0	0	0	0	0	0	0.0471809	0.0677441	1.3401	0	3.43367	4.79495	0.184275	0	0	0	0	0	0
k__Proteobacteria	c__Betaproteobacteria	o__Neisseriales	f__Neisseriaceae	g__	0	0	0	0	0	0	0	0	0	0	0	0	0	0	0	0	0	0	0	0	0	0	0	0	1.68634	0	0	0	0	0	0	0	0	0	0	0	0	0.042061	0	0	0	0	0	0	0
k__Bacteroidetes	c__Bacteroidia	o__Bacteroidales	f__Porphyromonadaceae	g__Parabacteroides	0	0	0	0.4815	0	0	0	0	0	0	13.8686	0	0	0	0	0	0	0	0	0	0.014247	0	0	5.54401	0	0	0	0	0	0	0	0.0628141	0	0	0	0	0.691193	0	0.276413	0	0	0	0	0.48953	0.100847
k__Bacteroidetes	c__Bacteroidia	o__Bacteroidales	f__Paraprevotellaceae	g__	0	0	0	0	0	0	0	0	0	0	0	0	0	0	0	0.493171	0	0	0	0	0	0	0	0	0	0	0	0	0	0	5.46981	0.188442	0	0	0	0	0	0	0.644963	0	0	0	0	0	0
k__Firmicutes	c__Clostridia	o__Clostridiales	f__Peptostreptococcaceae	g__	0.0309885	1.31706	2.57895	1.39382	0	1.49726	3.01618	0.283651	0.664282	2.06062	0	0.319744	0.656624	0.0499189	0.684932	0.474203	1.43443	0.257584	0.884835	0.294768	0.569882	0.886662	4.62729	0	0.224845	0.465707	0.0840807	0.4536	0	0.0591891	0.893582	0.157035	0.117952	0.183877	0.162437	0.86594	0.0445931	0.42061	0.798526	0.55476	0.0484418	0	1.61111	0.435137	0.645422
k__Firmicutes	c__Clostridia	o__Clostridiales	f__Peptostreptococcaceae	g__Peptostreptococcus	0.0774713	1.34918	0	0	0.179211	0	0.0490436	10.2759	0	0.164253	0	0	7.64774	0.299513	7.83105	9.14264	9.90437	18.6892	2.53199	12.2329	5.45662	0.231303	2.92781	0	0	2.79424	3.78363	4.3848	4.79221	0.207162	0.324939	4.99372	11.7716	4.23885	23.736	10.1988	0	0	8.84521	7.08661	0	0.323887	0	0.353549	0
k__Firmicutes	c__Clostridia	o__Clostridiales	f__Veillonellaceae	g__Phascolarctobacterium	0	0	0	0.734921	0	0.633458	0.0490436	0	0	0	0.387774	0	0	0.361912	0.684932	0	0.170765	0	2.02831	0	0	0	0	0	0	0	0	0	0	0	0.541565	0.031407	0	0	0	0	0	0	0.399263	0	0.0161473	0	1.16667	1.84933	0
k__Bacteroidetes	c__Bacteroidia	o__Bacteroidales	f__Prevotellaceae	g__Prevotella	0	0.0321234	0	0	0	0	0.0490436	0.593089	0	0	0	3.03757	0.463499	10.4705	10.2283	0.0948407	1.94672	0.486548	8.41274	0.294768	0.128223	0	0.33653	0	0.84317	0	0.252242	0.0189	0.059654	0	2.8703	0.785176	0.448219	0.290332	0.48731	0.481078	0	2.12408	2.24201	0.322119	0	0	0.0555556	0	0
k__Proteobacteria	c__Gammaproteobacteria	o__Pseudomonadales	f__Pseudomonadaceae	g__Pseudomonas	50.5113	61.3235	60.3684	38.0892	42.1147	50.6479	75.846	12.1196	13.4134	19.3967	11.2911	26.4588	12.2827	38.5998	16.1187	38.0501	26.7418	24.9284	24.3534	10.0958	9.67374	21.2992	13.4107	23.3888	13.9966	5.75783	38.9574	60.3289	58.1428	39.4495	25.0203	27.6068	12.9276	9.17449	12.6497	19.9808	17.6143	16.7192	6.69533	39.9964	32.7466	29.8381	26.4444	21.9744	63.0496
k__Proteobacteria	c__Gammaproteobacteria	o__Pseudomonadales	f__Moraxellaceae	g__Psychrobacter	0	0	0	0	0	0	0	0	0	0.134389	0	0	0.038625	0	0	0	0	0	0	0	0.156717	0.077101	1.26199	0	0.224845	20.0254	0	0	0	0	0	0	0	0	3.85787	0.192431	4.19175	0.336488	2.97912	0	0	0	0	0	0
k__Firmicutes	c__Clostridia	o__Clostridiales	f__Ruminococcaceae	g__	0	0	0	0	0	0	0	0	0	0	0	2.03837	0.38625	0.174716	0.502283	0.531108	0.512295	0.314825	0.163354	0	0	0	0.0504796	0	1.06802	0.338696	0.0280269	0	0	0	0.108313	5.21357	0	0	0.22335	0.449006	0	1.66141	1.25921	0.107373	0	0	0	0	0
k__Firmicutes	c__Bacilli	o__Bacillales	f__Planococcaceae	g__Rummeliibacillus	0	0	0	0	0	0	0	0	0.0510986	0	0	0	0	0	0	0	0	0	0	0	0	0	0.252398	0	0.84317	26.5876	0	0	0	0	0	0	0	0	0	0	0	0.126183	1.50491	0	0	0	0	0	0
k__Actinobacteria	c__Coriobacteriia	o__Coriobacteriales	f__Coriobacteriaceae	g__Slackia	0	0	0	0	0	0	0	0	0	0	0	0	0	0	0	0.663885	0.034153	0	0.0544514	0	0	0	0	0	0	0	0	0.0567001	0.198847	0	0.0270783	0.408291	0	0	0	0	0	0	0	0.393701	0	0	0	0	0
k__Bacteroidetes	c__Sphingobacteriia	o__Sphingobacteriales	f__Sphingobacteriaceae	g__Sphingobacterium	0	0	0	0	0	0	0	0	0	0	0	0	0	0	0	0	0	0	0	0	0	0	0	0	1.57392	0.084674	0	0	0	0	0	0	0	0	0	0	0	0	0	0	0	0	0	0	0
k__Firmicutes	c__Bacilli	o__Bacillales	f__Staphylococcaceae	g__Staphylococcus	0	0	1.18421	0.126711	0	0.0287936	0.0245218	0.0902527	0.127747	0.0447962	0.0228102	0	0.0772499	0.0998378	0.0684932	0	0	0.372066	0.0272257	0.049128	0	0.269854	0.992765	0.03465	1.06802	6.26588	0	0.926101	0.835156	0	0.0270783	0.376884	0.117952	0.145166	0	0	1.82832	1.85068	0.4914	0.0894775	0	0	0	0.0543922	0
k__Firmicutes	c__Bacilli	o__Lactobacillales	f__Streptococcaceae	g__Streptococcus	1.54943	0.0321234	0.421053	0	3.58423	0	2.03531	21.983	0.0766479	0.283709	1.23175	23.5412	19.5056	1.7846	4.7032	6.54401	5.19126	1.14482	0.204193	23.7534	19.4045	0.134927	1.78361	10.9148	20.5171	3.0906	2.9148	2.7783	5.66713	3.69932	0.487409	4.58543	21.6796	18.7071	24.1624	9.36498	0.6466	12.1556	11.1179	9.41303	9.75295	3.19838	0.138889	1.00626	0.0201694
k__Proteobacteria	c__Betaproteobacteria	o__Burkholderiales	f__Alcaligenaceae	g__Sutterella	0	0.128493	0	0	0	0	0	0	0	0	0	0	0	0.199676	3.69863	0	0.990437	2.31826	3.68908	0	0	0	0	0	0	0	0.36435	0	0	0	0.0270783	0	0	0	0	0	0	0	0.276413	0	0	0	0	0	0
k__Firmicutes	c__Bacilli	o__Turicibacterales	f__Turicibacteraceae	g__Turicibacter	0	0	0	0	0	0	0.147131	0.0386797	0	0.179185	0	0	0	0	0	0	0.102459	0.114482	0	0	0.256447	0	0	0	0.112423	0.084674	0	0	0	0	0	0	0	0.106455	0	0.0641437	0	0	0	0	0	0	0	0	0
k__Firmicutes	c__Clostridia	o__Clostridiales	f__Veillonellaceae	g__Veillonella	0	0	0	0	0	0	0.294262	0	0	0	0	0	0.038625	0.0748783	1.16438	0.284522	0	0	0.0408386	0	0	0	0.033653	0	0	0.169348	0.112108	0	0	0	0.108313	2.29271	0.0235905	0.00967773	0.0609137	1.53945	0	0	2.14988	0	0	0	0	0	0
k__Bacteroidetes	c__Flavobacteriia	o__Flavobacteriales	f__Weeksellaceae	g__Wautersiella	0	0	0	0	0	0	0	0	0	0	0	0	0	0	0	0	0	0	0	0	0	0	0	0	10.3429	5.24979	0	0	0	0	0	0	0	0	0	0	0	0.546793	0.307125	0	0	0	0	0	0
[truncated: 42 more columns]

## Sheet: Alpha-index
ID	time	group	observed_features	shannon_entropy	pielou_evenness	ace	simpson
1	T0	treated	44	3.40813	0.624265	45.4628	0.847862
1	T1	treated	63	2.9218	0.488818	67.8113	0.744793
1	T2	treated	92	3.5826	0.549179	104.117	0.811615
2	T0	control	35	3.14799	0.613729	37.1805	0.800412
2	T1	control	44	2.38182	0.436276	60.316	0.605011
2	T2	control	87	3.97137	0.616391	89.4461	0.836341
3	T0	control	40	2.48433	0.46681	44.2836	0.615295
3	T1	control	79	3.97018	0.629809	84.1383	0.87353
3	T2	control	84	4.29884	0.672501	93.2309	0.892557
4	T0	treated	48	3.75857	0.67298	48.9091	0.880647
4	T1	treated	68	2.30794	0.379129	72.8496	0.491319
4	T2	treated	44	3.10963	0.569588	47.3699	0.818871
5	T0	control	46	3.30659	0.598633	48.016	0.810858
5	T1	control	57	3.15042	0.540112	59.3348	0.815147
5	T2	control	101	4.21139	0.63251	106.529	0.868796
6	T0	treated	31	2.06375	0.416566	32.3505	0.575663
6	T1	treated	68	3.3068	0.543215	77.2198	0.838655
6	T2	treated	73	3.6074	0.582795	80.4378	0.837498
7	T0	treated	36	2.75739	0.533351	36.3348	0.767657
7	T1	treated	71	3.3571	0.545892	75.0134	0.774618
7	T2	treated	107	4.01022	0.594859	110.824	0.826465
8	T0	control	18	2.08704	0.500498	19.3403	0.693837
8	T1	control	105	4.46283	0.664681	109.381	0.898104
8	T2	control	66	2.51312	0.415777	68.6843	0.61463
9	T0	control	46	2.75873	0.499447	48.7287	0.703106
9	T1	control	107	4.89387	0.725936	108.791	0.93344
9	T2	control	55	2.57931	0.446142	56.9368	0.643137
10	T0	treated	31	2.98474	0.602466	32.6005	0.819675
10	T1	treated	73	3.96124	0.639959	75.6923	0.845311
10	T2	treated	64	2.88386	0.480643	69.0601	0.730444
11	T0	treated	24	2.4317	0.530364	25.4289	0.714741
11	T1	treated	108	3.98949	0.590608	109.535	0.849386
11	T2	treated	40	2.53934	0.477146	41.0577	0.699193
12	T0	control	26	2.19697	0.467397	27.6878	0.677414
12	T1	control	81	3.74557	0.590798	82.4047	0.825232
12	T2	control	63	3.17276	0.530803	66.6493	0.789837
13	T0	treated	61	4.06845	0.685994	69.9543	0.90739
13	T1	treated	58	3.82816	0.653496	60.5972	0.884679
13	T2	treated	65	4.11885	0.683926	66.1137	0.906776
14	T0	control	51	2.39039	0.421405	52.4543	0.590734
14	T1	control	71	3.88597	0.631891	73.847	0.886071
14	T2	control	70	3.93428	0.641883	71.4018	0.888304
15	T0	control	88	4.10494	0.635495	89.6393	0.900766
15	T1	control	84	3.90319	0.610606	91.1819	0.881037
15	T2	control	103	4.14209	0.619471	105.343	0.89826
16	T0	treated	81	3.95742	0.624213	83.377	0.884853
16	T1	treated	55	3.54527	0.613225	61.9234	0.836515
16	T2	treated	72	4.02635	0.652577	77.9186	0.896453
17	T0	control	61	3.78292	0.63785	62.7392	0.859065
17	T1	control	65	3.59351	0.596693	67.1059	0.838283
17	T2	control	76	3.90927	0.62569	79.3489	0.871936
18	T0	treated	45	2.6268	0.478309	47.3241	0.680877
18	T1	treated	70	3.69011	0.602046	74.812	0.848102
18	T2	treated	39	3.25074	0.61504	39.7784	0.807847
19	T0	control	75	3.9721	0.637698	76.984	0.88109
19	T1	control	119	4.82186	0.699346	123.056	0.93784
19	T2	control	79	4.45487	0.706698	79.5904	0.919298
20	T0	treated	108	4.82129	0.713749	110.76	0.936475
20	T1	treated	73	4.00568	0.64714	79.2283	0.859004
20	T2	treated	54	3.99375	0.693976	54.7633	0.879305
21	T0	treated	54	4.03562	0.701252	56.2822	0.901001
21	T1	treated	56	3.80741	0.655619	56.324	0.844689
21	T2	treated	80	4.52484	0.715737	82.631	0.908005
22	T0	control	52	3.63512	0.637692	52.9713	0.881518
22	T1	control	55	3.98894	0.689966	58.2433	0.904207
22	T2	control	51	3.77326	0.665193	51	0.878966
23	T0	treated	56	4.07888	0.702364	61.1048	0.906436
23	T1	treated	71	4.41546	0.71799	72.0422	0.926008
23	T2	treated	53	3.68312	0.643011	53.3699	0.881336
24	T0	treated	80	4.83744	0.765184	82.3523	0.936353
24	T1	treated	57	4.04041	0.692694	57.859	0.883181
24	T2	treated	110	4.8087	0.709106	116.253	0.926256
25	T0	control	63	4.02992	0.674206	65.5337	0.89275
25	T1	control	74	4.55829	0.73409	77.3851	0.926931
25	T2	control	103	4.54263	0.679374	108.194	0.91851
26	T0	treated	67	4.31855	0.711917	68.5462	0.906782
26	T1	treated	61	3.7224	0.627645	62.2926	0.858792
26	T2	treated	56	3.72809	0.641961	60.8867	0.869729
27	T0	treated	75	4.40898	0.707835	78.0965	0.913625
27	T1	treated	40	3.2291	0.606754	45.3939	0.838586
27	T2	treated	37	3.01624	0.578994	40.631	0.811656
28	T0	treated	75	4.4038	0.707004	78.5335	0.903334
28	T1	treated	53	3.61921	0.631854	56.6171	0.880307
28	T2	treated	52	3.6608	0.642196	55.575	0.882738
29	T0	control	83	4.73381	0.742554	88.6774	0.941945
29	T1	control	85	4.68815	0.73145	85.7654	0.919361
29	T2	control	141	5.68202	0.795852	143.601	0.966005

## Sheet: FASTA
Feature ID	Taxon
0117a19ee071b740b9c2b029c390e0a4	k__Bacteria___Firmicutes; c__Clostridia; o__Clostridiales; f__Clostridiaceae				>0117a19ee071b740b9c2b029c390e0a4
01ee9b2cf2da4ce04fcc4fae00a10d61	k__Bacteria___Bacteroidetes; c__Bacteroidia; o__Bacteroidales; f__Bacteroidaceae; g__Bacteroides; s__				TGGGGAATATTGCACAATGGGGGAAACCCTGATGCAGCAACGCCGCGTGAGTGATGAAGGTCTTCGGATTGTAAAGCTCTGTCTTTAGGGACGATAATGACGGTACCTAAGGAGGAAGCCACGGCTAACTACGTGCCAGCAGCCGCGGTAATACGTAGGTGGCAAGCGTTATCCGGATTTACTGGGCGTAAAGGGAGCGTAGGCGGATATTTAAGTGGGATGTGAAATACCCGAGCTTAACTTGGGAGCTGCATTCCAAACTGGATATCTAGAGTGCAGGAGAGGAGAATGGAATTCCTAGTGTAGCGGTGAAATGCGTAGAGATTAGGAAGAACACCAGTGGCGAAGGCGATTCTCTGGACTGTAACTGACGCTGAGGCTCGAAAGCGTGGGGAGCAA…
02e02275f7cd2ec044d73754b893587a	k__Bacteria___Firmicutes; c__Clostridia; o__Clostridiales; f__Lachnospiraceae; g__[Ruminococcus]; s__gnavus				>01ee9b2cf2da4ce04fcc4fae00a10d61
03f663651df762e2912b31b6d08ec33e	k__Bacteria___Firmicutes; c__Clostridia; o__Clostridiales; f__Veillonellaceae; g__Phascolarctobacterium; s__				TGAGGAATATTGGTCAATGGACGCGAGTCTGAACCAGCCAAGTAGCGTGAAGGATGACTGCCCTATGGGTTGTAAACTTCTTTTATATGGGAATAAAGTTTTCCACGTGTGGAATTTTGTATGTACCATATGAATAAGGATCGGCTAACTCCGTGCCAGCAGCCGCGGTAATACGGAGGATCCGAGCGTTATCCGGATTTATTGGGTTTAAAGGGAGCGTAGGTGGACAGTTAAGTCAGTTGTGAAAGTTTGCGGCTCAACCGTAAAATTGCAGTTGATACTGGCTGTCTTGAGTACAGTAGAGGTGGGCGGAATTCGTGGTGTAGCGGTGAAATGCTTAGATATCACGAAGAACTCCGATTGCGAAGGCAGCTCACTGGACTGCAACTGACACTGATG…
05dd002465c3e3120a89050f86eb8554	k__Bacteria___Proteobacteria; c__Gammaproteobacteria; o__Enterobacteriales; f__Enterobacteriaceae; g__; s__				>02e02275f7cd2ec044d73754b893587a
05f9ee3280a2da6560de9822095ff3cc	k__Bacteria___Fusobacteria; c__Fusobacteriia; o__Fusobacteriales; f__Fusobacteriaceae; g__Cetobacterium; s__somerae				TGGGGAATATTGCACAATGGGGGAAACCCTGATGCAGCGACGCCGCGTGAGCGATGAAGTATTTCGGTATGTAAAGCTCTATCAGCAGGGAAGAAAATGACGGTACCTGACTAAGAAGCCCCGGCTAACTACGTGCCAGCAGCCGCGGTAATACGTAGGGGGCAAGCGTTATCCGGATTTACTGGGTGTAAAGGGAGCGTAGACGGCATGGCAAGCCAGATGTGAAAGCCCGGGGCTCAACCCCGGGACTGCATTTGGAACTGTCAGGCTAGAGTGTCGGAGAGGTAAGCGGAATTCCTAGTGTAGCGGTGAAATGCGTAGATATTAGGAGGAACACCAGTGGCGAAGGCGGCTTACTGGACGATGACTGACGTTGAGGCTCGAAAGCGTGGGGAGCAA…
06931c1662c2de44f3bde2fecc037c06	k__Bacteria___Proteobacteria; c__Gammaproteobacteria; o__Pseudomonadales; f__Moraxellaceae				>03f663651df762e2912b31b6d08ec33e
06b352c4fee490d75ed71942195c8ef2	k__Bacteria___Firmicutes; c__Erysipelotrichi; o__Erysipelotrichales; f__Erysipelotrichaceae; g__Allobaculum; s__				TGGGGAATCTTCCGCAATGGGCGAAAGCCTGACGGAGCAATGCCGCGTGAGTGATGAAGGGATTCGTCCCGTAAAGCTCTGTTGTCTATGACGAATGTGCATGTTGTGAACAATGACGTGTAATGACGGTAGTAGACGAGGAAGCCACGGCTAACTACGTGCCAGCAGCCGCGGTAATACGTAGGTGGCGAGCGTTGTCCGGAATTATTGGGCGTAAAGAGCATGTAGGCGGTTTTTTAAGTCTGGAGTGAAAATGCGGGGCTCAACCCCGTATGGCTCTGGATACTGGAAGACTTGAGTGCAGGAGAGGAAAGGGGAATTCCCAGTGTAGCGGTGAAATGCGTAGATATATGGAAGAACACCAGTGGCGAAGGCGGCTGTCTGGTCTGTAACTGACGC…
081e57603fdec1e68f42cc56ec3d15d2	k__Bacteria___Firmicutes; c__Bacilli; o__Lactobacillales; f__Lactobacillaceae; g__Lactobacillus				>05dd002465c3e3120a89050f86eb8554
089ec8a29705dda5d15062dea6086e5d	k__Bacteria___Fusobacteria; c__Fusobacteriia; o__Fusobacteriales; f__Fusobacteriaceae; g__Fusobacterium; s__				TGGGGAATATTGCACAATGGGCGCAAGCCTGATGCAGCCATGCCGCGTGTATGAAGAAGGCCTTCGGGTTGTAAAGTACTTTCAGCGGGGAGGAAGGGAGTAAAGTTAATACCTTTGCTCATTGACGTTACCCGCAGAAGAAGCACCGGCTAACTCCGTGCCAGCAGCCGCGGTAATACGGAGGGTGCAAGCGTTAATCGGAATTACTGGGCGTAAAGCGCACGCAGGCGGTTTGTTAAGTCAGATGTGAAATCCCCGGGCTCAACCTGGGAACTGCATCTGATACTGGCAAGCTTGAGTGCAGAAGAGGACAGTGGAACCCCATGTGTAGCGGTGGAATGCGTAGATATATGGAAGAACACCAGTGGCGAAGGCGGCTGTCTGGTCTGCAACTGACGC…
0a36d6b5298f49c6d1b657e44a510a03	k__Bacteria___Proteobacteria; c__Betaproteobacteria; o__Burkholderiales; f__Oxalobacteraceae; g__Ralstonia; s__				>05f9ee3280a2da6560de9822095ff3cc
0b2e1029a64b7d9b47950ea69f30169d	k__Bacteria___Firmicutes; c__Clostridia; o__; f__				TAGGGAATCTTCCACAATGGACGAAAGTCTGAACCAGCCAAGTAGCGTGCAGGATGACGGCCCTCCGGGTTGTAAACTGCTTTTAGTTGGGAATAAAGTGCAGCTCGTGAGCTGTTTTGTATGTACCATCAGAAAAAGGACCGGCTAATTCCGTGCCAGCAGCCGCGGTAATACGGAAGGTCCAGGCGTTATCCGGATTTATTGGGCGTAAAGCGCGTCTAGGCGGAAAGATAAGTCTGATGTGAAAATGCGGGGCTCAACTCCGTATTGCGTTGGAAACTGTCTTTCTAGAGTACTGGAGAGGTGGGCGGAACTACAAGTGTAGAGGTGAAATTCGTAGATATTTGTAGGAATGCCGATGGAGAAGTCAGCTCACTGGACAGATACTGACGCTGAAGC…
0b9d6ae30698fe3144a187eaaafdaef8	k__Bacteria___Proteobacteria; c__Deltaproteobacteria; o__Desulfovibrionales; f__Desulfovibrionaceae; g__Bilophila; s__				>06931c1662c2de44f3bde2fecc037c06
0c98be5fc62a98c3b1082e3d451d4a4f	k__Bacteria___Proteobacteria; c__Gammaproteobacteria; o__Pseudomonadales; f__Moraxellaceae				TGGGGAATATTGGACAATGGGGGGAACCCTGATCCAGCCATGCCGCGTGTGTGAAGAAGGCCTTTTGGTTGTAAAGCACTTTAAGCAGTGAAGAAGACTCTATGGTTAATACCCATAGACGATGACATTAGCTGCAGAATAAGCACCGGCTAACTCTGTGCCAGCAGCCGCGGTAATACAGAGGGTGCAAGCGTTAATCGGAATTACTGGGCGTAAAGCGAGCGTAGGTGGCTTAATAAGTCAGATGTGAAATCCCCGGGCTTAACCTGGGAACTGCATCTGATACTGTTAGGCTAGAGTAGGTGAGAGGGAGGTAGAATTTCAGGTGTAGCGGTGAAATGCGTAGAGATCTGAAGGAATACCGATGGCGAAGGCAGCCTCCTGGCATCATACTGACAC…
0dc1c3ac3ba74e2873bed102719cfc0f	k__Bacteria___Firmicutes; c__Erysipelotrichi; o__Erysipelotrichales; f__Erysipelotrichaceae; g__Allobaculum; s__				>06b352c4fee490d75ed71942195c8ef2
101e285ddba984faf5287e8e0e869bba	k__Bacteria___Bacteroidetes; c__Bacteroidia; o__Bacteroidales; f__[Paraprevotellaceae]; g__[Prevotella]; s__				TAGGGAATTTTCGTCAATGGGCGCAAGCCTGAACGAGCAATGCCGCGTGAGTGAGGAAGGTCTTCGGATCGTAAAGCTCTGTTGCGGGGGAAAAGGAAGCAGAAAGGAAATGGTCTGCTTTTGATGGTACCCCGCCAGAAAGTCACGGCTAACTACGTGCCAGCAGCCGCGGTAATACGTAGGTGGCGAGCGTTATCCGGAATGATTGGGCGTAAAGGGTGCGCAGGCGGCGCGTCAAGTCTGAAGTAAAAGGTACAGGCTCAACCTGTGCAGGCTTTGGAAACTGGCGCGCTCGAGGACAGGAGAGGGCGGTGGAACTCCATGTGTAGCGGTAAAATGCGTAGATATATGGAAGAACACCAGTTGCGAAGGCGGCCGCCTGGACTGTTACTGACGCTG…
1134ed3d28240e6397cb87d2ba5d6b95	k__Bacteria___Firmicutes; c__Bacilli; o__Lactobacillales; f__Streptococcaceae; g__Streptococcus				>081e57603fdec1e68f42cc56ec3d15d2
116a9efec347dcdd9a424cf8c3dedc4f	k__Bacteria___Bacteroidetes; c__Bacteroidia; o__Bacteroidales; f__Bacteroidaceae; g__Bacteroides; s__				TAGGGAATCTTCCACAATGGACGAAAGTCTGATGGAGCAACGCCGCGTGAGTGAAGAAGGGTTTCGGCTCGTAAAGCTCTGTTGGTAGTGAAGAAAGATAGAGGTAGTAACTGGCCTTTATTTGACGGTAATTACTTAGAAAGTCACGGCTAACTACGTGCCAGCAGCCGCGGTAATACGTAGGTGGCAAGCGTTGTCCGGATTTATTGGGCGTAAAGCGAGCGCAGGCGGAAGAATAAGTCTGATGTGAAAGCCCTCGGCTTAACCGAGGAACTGCATCGGAAACTGTTTTTCTTGAGTGCAGAAGAGGAGAGTGGAACTCCATGTGTAGCGGTGGAATGCGTAGATATATGGAAGAACACCAGTGGCGAAGGCGGCTCTCTGGTCTGCAACTGACGC…
11902be998c8092e98cbe98af2f648af	k__Bacteria___Firmicutes; c__Clostridia; o__Clostridiales; f__Lachnospiraceae; g__[Ruminococcus]; s__gnavus				>089ec8a29705dda5d15062dea6086e5d
122d042cf955bafad40494f752070568	k__Bacteria___Bacteroidetes; c__Bacteroidia; o__Bacteroidales; f__Porphyromonadaceae; g__Parabacteroides; s__distasonis				TGGGGAATATTGGACAATGGACCAAAAGTCTGATCCAGCAATTCTGTGTGCACGATGAAGTTTTTCGGAATGTAAAGTGCTTTCAGTTGGGAAGAAGAAAGTGACGGTACCAACAGAAGAAGCGACGGCTAAATACGTGCCAGCAGCCGCGGTAATACGTATGTCGCAAGCGTTATCCGGATTTATTGGGCGTAAAGCGCGTCTAGGCGGTTTGGTAAGTCTGATGTGAAAATGCGGGGCTCAACTCCGTATTGCGTTGGAAACTGCCAAACTAGAGTACTGGAGAGGTAGGCGGAACTACAAGTGTAGAGGTGAAATTCGTAGATATTTGTAGGAATGCCGATGGGGAAGCCAGCTTACTGGACAGATACTGACGCTAAAGCGCGAAAGCGTGGGTAG…
1382f09b1816b8099351c49de4e6d56e	k__Bacteria___Firmicutes; c__Bacilli; o__Lactobacillales; f__Enterococcaceae; g__Enterococcus; s__				>0a36d6b5298f49c6d1b657e44a510a03
138830e7558c83b78670a7196453a8f9	k__Bacteria___Firmicutes; c__Bacilli; o__Lactobacillales; f__Enterococcaceae; g__Enterococcus; s__				TGGGGAATTTTGGACAATGGGCGAAAGCCTGATCCAGCAATGCCGCGTGTGTGAAGAAGGCCTTCGGGTTGTAAAGCACTTTTGTCCGGAAAGAAATGGCTCTGGTTAATACCTGGGGTCGATGACGGTACCGGAAGAATAGGGACCGGCTAACTACGTGCCAGCAGCCGCGGTAATACGTAGGGTCCAAGCGTTAATCGGAATTACTGGGCGTAAAGCGTGCGCAGGCGGTTGTGCAAGACCGATGTGAAATCCCCGAGCTTAACTTGGGAATTGCATTGGTGACTGCACGGCTAGAGTGTGTCAGAGGGGGGTAGAATTCCACGTGTAGCAGTGAAATGCGTAGAGATGTGGAGGAATACCGATGGCGAAGGCAGCCCCCTGGGATAACACTGACGC…
13e561857166be5aedcdc2cab2b97b40	k__Bacteria___Bacteroidetes; c__Bacteroidia; o__Bacteroidales; f__Bacteroidaceae; g__Bacteroides; s__				>0b2e1029a64b7d9b47950ea69f30169d
13f7a1ef880f3b73eeffa18951ffe96f	k__Bacteria___Firmicutes; c__Bacilli; o__Lactobacillales; f__Streptococcaceae; g__Streptococcus				TCGGGAATATTGCGCAATGGAGGAAACTCTGACGCAGTGACGCCGCGTGCAGGAAGAAGGTTTTCGGATTGTAAACTGCTTTAGACAGGGAAGAAACAAGACAGTACCTGTAGAATAAGCTCCGGCTAACTACGTGCCAGCAGCCGCGGTAATACGTAGGGAGCGAGCGTTATCCGGATTTATTGGGTGTAAAGGGTGCGTAGACGGGAATATAAGTTAGTTGTGAAATCCCTCGGCTTAACTGAGGAACTGCAACTAAAACTGTATTTCTTGAGTACTGGAGAGGAAAGTGGAATTCCTAGTGTAGCGGTGAAATGCGTAGATATTAGGAGGAACACCAGTGGCGAAGGCGACTTTCTGGACAGAAACTGACGTTGAGGCACGAAAGTGTGGGGAGCA…
14ed2058f02ed10c90a6752b04639170	k__Bacteria___Firmicutes; c__Clostridia; o__Clostridiales; f__Ruminococcaceae				>0b9d6ae30698fe3144a187eaaafdaef8
152a7a92c9a9091183c29ab85d8138f8	k__Bacteria___Firmicutes; c__Clostridia; o__Clostridiales; f__Lachnospiraceae; g__[Ruminococcus]; s__gnavus				TGGGGAATATTGCGCAATGGGCGAAAGCCTGACGCAGCGACGCCGCGTGAGGGATGAAGGTTCTCGGATCGTAAACCTCTGTCAGGGGGGAAGAAACCCCCTCGTGTGAATAATGCGAGGGCTTGACGGTACCCCCAAAGGAAGCACCGGCTAACTCCGTGCCAGCAGCCGCGGTAATACGGAGGGTGCAAGCGTTAATCGGAATCACTGGGCGTAAAGCGCACGTAGGCGGCTTGGTAAGTCAGGGGTGAAATCCCACAGCCCAACTGTGGAACTGCCTTTGATACTGCCAGGCTTGAGTACCGGAGAGGGTGGCGGAATTCCAGGTGTAGGAGTGAAATCCGTAGATATCTGGAGGAACACCGGTGGCGAAGGCGGCCACCTGGACGGTAACTGACG…
157d11f3bf590925e4f6c4dd7b2b737c	k__Bacteria___Firmicutes; c__Bacilli; o__Lactobacillales; f__Lactobacillaceae; g__Lactobacillus				>0c98be5fc62a98c3b1082e3d451d4a4f
169a87692b19db5f13f986e8c33f673d	k__Bacteria___Firmicutes; c__Clostridia; o__Clostridiales; f__Lachnospiraceae				TGGGGAATATTGGACAATGGGGGGAACCCTGATCCAGCCATGCCGCGTGTGTGAAGAAGGCCTTTTGGTTGTAAAGCACTTTAAGCAGTGAAGAAGACTCTATGGTTAATACCCATAGACGATGACATTAGCTGCAGAATAAGCACCGGCTAACTCTGTGCCAGCAGCCGCGGTAATACAGAGGGTGCAAGCGTTAATCGGAATTACTGGGCGTAAAGCGAGCGTAGGTGGCTTGATAAGTCAGATGTGAAATCCCCGGGCTTAACCTGGGAACTGCATCTGATACTGTTAGGCTAGAGTAGGTGAGAGGGAGGTAGAATTTCAGGTGTAGCGGTGAAATGCGTAGATATATGGAGGAACACCAGTGGCGAAGGCGGCTCTCTGGTCTGTAACTGACGC…
173d2b55a29d5ae1f007cd5d8dde6fff	k__Bacteria___Proteobacteria; c__Gammaproteobacteria; o__Enterobacteriales; f__Enterobacteriaceae; g__; s__				>0dc1c3ac3ba74e2873bed102719cfc0f
17d1559fccea1afc4ddde6d8c19968b5	k__Bacteria___Firmicutes; c__Bacilli; o__Lactobacillales; f__Lactobacillaceae; g__Lactobacillus				TGGGGAATTTTGCGCAATGGGGGGAACCCTGACGCAGCAACGCCGCGTGCGGGACGAAGGCCTTCGGGTCGTAAACCGCTTTCAGCAGGGAAGAAGTTGACGGTACCTCGCCAGAAAGTCACGGCTAACTACGTGCCAGCAGCCGCGGTAATACGTAGGTGGCGAGCGTTATCCGGAATGATTGGGCGTAAAGGGTGCGCAGGCGGCATATCAAGTCTGAAGTGAAAGGTACGGGCTCAACCTGTACAGGCTTTGGAAACTGGTATGCTCGAGGACAGGAGAGGGCGGTGGAACTCCACGTGTAGCGGTAAAATGCGTAGAGATGTGGAAGAACACCAGTGGCGAAGGCGGCCGCCTGGCCTGTAACTGACGCTCAGGCACGAAAGCGTGGGGAGCAAA…
186686a1e9df089198abe8724974be54	k__Bacteria___Firmicutes; c__Clostridia; o__Clostridiales; f__Ruminococcaceae				>101e285ddba984faf5287e8e0e869bba
186b5521ba301bfabcbeffc6d086af34	k__Bacteria___Firmicutes; c__Clostridia; o__Clostridiales; f__Lachnospiraceae; g__Blautia; s__producta				TGAGGAATATTGGTCAATGGACGCAAGTCTGAACCAGCCAAGTAGCGTGCAGGATGACGGCCCTCCGGGTTGTAAACTGCTTTTAGTTGGGAATAAAGTGCAGCTCGTGAGCTGTTTTGTATGTACCATCAGAAAAAGGACCGGCTAATTCCGTGCCAGCAGCCGCGGTAATACGGAAGGTCCAGGCGTTATCCGGATTTATTGGGTTTAAAGGGAGCGCAGGCGGATTTTTAAGTCAGTTGTGAAATACGGCGGCTCAACCGTCGGACTGCAGTTGATACTGGAAGTCTTGAGTGCACACAGGGATACTGGAATTCATGGTGTAGCGGTGAAATGCTCAGATATCATGAAGAACTCCGATCGCGAAGGCAGGTATCCGGGGTGCTACTGACGCTGAGG…
19520cb46b1841e15b180314ba47183a	k__Bacteria___Bacteroidetes; c__Bacteroidia; o__Bacteroidales; f__; g__; s__				>1134ed3d28240e6397cb87d2ba5d6b95
199b38702cd9cd904226be75e8ffa0bc	k__Bacteria___Bacteroidetes; c__Bacteroidia; o__Bacteroidales; f__Prevotellaceae; g__Prevotella; s__				TAGGGAATCTTCGGCAATGGGGGCAACCCTGACCGAGCAACGCCGCGTGAGTGAAGAAGGTTTTCGGATCGTAAAGCTCTGTTGTAAGAGAAGAACGTGTGTGAGAGTGGAAAGTTCACACAGTGACGGTAACTTACCAGAAAGGGACGGCTAACTACGTGCCAGCAGCCGCGGTAATACGTATGTCGCAAGCGTTATCCGGATTTATTGGGCGTAAAGCGCGTCTAGGTGGTTTGGTAAGTCTGATGTGAAAATGCGGGGCTCAACTCCGTATTGCGTTGGAAACTGTCAAACTAGAGTACTGGAGAGGTTGGCGGAACTACAAGTGTAGAGGTGAAATGCGTAGATATTGGGAGGAACACCAGTAGCGAAGGCGGCTTTCTGGACTGTAACTGACGC…
19eeece8bdc733d9064e0352e7032207	k__Bacteria___Proteobacteria; c__Gammaproteobacteria; o__Xanthomonadales; f__Xanthomonadaceae				>116a9efec347dcdd9a424cf8c3dedc4f
1aa6cceaeceee22cde628a335c6c5d6c	k__Bacteria___Firmicutes; c__Clostridia; o__Clostridiales; f__[Mogibacteriaceae]; g__; s__				TGAGGAATATTGGTCAATGGGCGAGAGCCTGAACCAGCCAAGTAGCGTGAAGGATGAAGGTCCTACGGATTGTAAACTTCTTTTATACGGGAATAAAGTTTCCTACGTGTAGGATTTTGTATGTACCGTATGAATAAGCATCGGCTAACTCCGTGCCAGCAGCCGCGGTAATACGGAGGATGCGAGCGTTATCCGGATTTATTGGGTTTAAAGGGAGCGCAGACGGGAGATTAAGTCAGTTGTGAAAGTTTGCGGCTCAACCGTAAAATTGCAGTTGATACTGGTTTCCTTGAGTGCAGTTGAGGCAGGCGGAATTCGTGGTGTAGCGGTGAAATGCTTAGATATCACGAAGAACCCCGATTGCGAAGGCAGCTTGCTAAACTGTAACTGACGTTCATG…
1ad1613ee9b9b883e752fc20d4141391	k__Bacteria___Bacteroidetes; c__Bacteroidia; o__Bacteroidales; f__[Paraprevotellaceae]; g__[Prevotella]; s__				>11902be998c8092e98cbe98af2f648af
1af9b68b35c9025b6feb45395266b1f1	k__Bacteria___Proteobacteria; c__Alphaproteobacteria; o__Rhizobiales; f__Hyphomicrobiaceae; g__Rhodoplanes; s__				TGGGGAATATTGCACAATGGGGGAAACCCTGATGCAGCGACGCCGCGTGAGCGATGAAGTATTTCGGTATGTAAAGCTCTATCAGCAGGGAAGAAAATGACGGTACCTGACTAAGAAGCCCCGGCTAACTACGTGCCAGCAGCCGCGGTAATACGTAGGGGGCAAGCGTTATCCGGATTTACTGGGTGTAAAGGGAGCGTAGACGGCATGGCAAGCCAGATGTGAAAGCCCGGGGCTCAACCCCGGGACTGCATTTGGAACTGTCAGGCTAGAGTGTCGGAGAGGAAAGCGGAATTCCTAGTGTAGCGGTGAAATGCGTAGATATTAGGAGGAACACCAGTGGCGAAGGCGGCTTTCTGGACGATGACTGACGTTGAGGCTCGAAAGCGTGGGGAGCAA…
1b3c2e84b5b64b9fcb2a2c5ba6c71d9d	k__Bacteria___Bacteroidetes; c__Bacteroidia; o__Bacteroidales; f__Bacteroidaceae; g__Bacteroides; s__				>122d042cf955bafad40494f752070568
1b610e9b82c2e14234e85c3bb1e067d4	k__Bacteria___Bacteroidetes; c__Bacteroidia; o__Bacteroidales; f__Porphyromonadaceae; g__Parabacteroides; s__				TGAGGAATATTGGTCAATGGCCGAGAGGCTGAACCAGCCAAGTCGCGTGAGGGATGAAGGTTCTATGGATCGTAAACCTCTTTTATAAGGGAATAAAGTGCGGGACGTGTCCCGTTTTGTATGTACCTTATGAATAAGGATCGGCTAACTCCGTGCCAGCAGCCGCGGTAATACGGAGGATCCGAGCGTTATCCGGATTTATTGGGTTTAAAGGGTGCGTAGGCGGCCTTTTAAGTCAGCGGTGAAAGTCTGTGGCTCAACCATAGAATTGCCGTTGAAACTGGGGGGCTTGAGTATGTTTGAGGCAGGCGGAATGCGTGGTGTAGCGGTGAAATGCGTAGATATTAGGAGGAACACCAGTGGCGAAGGCGGCTTTCTGGACGATGACTGACGTTGAGG…
1dab38b9a6c2dd701bd69d4bf146a0cd	k__Bacteria___Bacteroidetes; c__Bacteroidia; o__Bacteroidales; f__[Paraprevotellaceae]; g__[Prevotella]; s__				>1382f09b1816b8099351c49de4e6d56e
1def1ea9a5a577394b6b569f338ef544	k__Bacteria___Bacteroidetes; c__Bacteroidia; o__Bacteroidales; f__Bacteroidaceae; g__Bacteroides; s__				TGGGGAATATTGCACAATGGGGGAAATCCTGATGCAGCAACGCCGCGTGAGTGATGAAGGTTTTCGGATCGTAAAGCTCTGTCTTTGGGGAAGATAATGACGGTACCCAAGGAGGAAGCCACGGCTAACTACGTGCCAGCAGCCGCGGTAATACGTAGGTGGCAAGCGTTGTCCGGATTTATTGGGCGTAAAGCGAGCGCAGGCGGTTTCTTAAGTCTGATGTGAAAGCCCCCGGCTCAACCGGGGAGGGTCATTGGAAACTGGGAGACTTGAGTGCAGAAGAGGAGAGTGGAATTCCATGTGTAGCGGTGAAATGCGTAGATATATGGAGGAACACCAGTGGCGAAGGCGGCTCTCTGGTCTGTAACTGACGCTGAGGCTCGAAAGCGTGGGGAGCAA…
1e403da0b6e905a7608ff0b24ddb63c4	k__Bacteria___Firmicutes; c__Bacilli; o__Lactobacillales; f__Enterococcaceae; g__Enterococcus; s__				>138830e7558c83b78670a7196453a8f9
1f9fdff55c48a56834dc0950a1217467	k__Bacteria___Fusobacteria; c__Fusobacteriia; o__Fusobacteriales; f__Fusobacteriaceae; g__Fusobacterium; s__				TGGGGAATATTGCACAATGGGCGCAAGCCTGATGCAGCAACGCCGCGTGAGTGAAGAAGGTTTTCGGATCGTAAAACTCTGTTGTTAGAGAAGAACAAGGATGAGAGTAACTGTTCATCCCTTGACGGTATCTAACCAGAAAGTCACGGCTAACTACGTGCCAGCAGCCGCGGTAATACGTAGGTGGCAAGCGTTGTCCGGATTTATTGGGCGTAAAGCGAGCGCAGGCGGTTTCTTAAGTCTGATGTGAAAGCCCCCGGCTCAACCGGGGAGGGTCATTGGAAACTGGGAGACTTGAGTGCAGAAGAGGAGAGTGGAATTCCATGTGTAGCGGTGAAATGCGTAGATATATGGAGGAACACCAGTGGCGAAGGCGGCTCTCTGGTCTGTAACTGACGC…
2161f2df5b7d6297542806e73ae0e123	k__Bacteria___Firmicutes; c__Bacilli; o__Lactobacillales; f__Lactobacillaceae; g__Lactobacillus				>13e561857166be5aedcdc2cab2b97b40
21d1aafc45b113ae40873410369579b7	k__Bacteria___Firmicutes; c__Erysipelotrichi; o__Erysipelotrichales; f__Erysipelotrichaceae; g__Allobaculum; s__				TGAGGAATATTGGTCAATGGACGAGAGTCTGAACCAGCCAAGTAGCGTGAAGGATGACTGCCCTATGGGTTGTAAACTTCTTTTATACGGGAATAAAGTGTTCCACGCGTGGAATTTTGTATGTACCGTATGAATAAGGATCGGCTAACTCCGTGCCAGCAGCCGCGGTAATACGGAGGATCCGAGCGTTATCCGGATTTATTGGGTTTAAAGGGAGCGTAGGTGGAAGATTAAGTCAGCCTGTGAAAGTTTGCGGCTCAACCGTAAAATTGCAGTTGATACTGGTTTTCTTGAGTGCAGTAGAGGTGGGCGGAATTCGTGGTGTAGCGGTGAAATGCTTAGATATCACGAAGAACTCCGATTGCGAAGGCAGCTCACTGGACTGTAACTGACACTGAT…
21dfa269786265234a75b0cf832d9cb9	k__Bacteria___Firmicutes; c__Erysipelotrichi; o__Erysipelotrichales; f__Erysipelotrichaceae; g__Allobaculum; s__				>13f7a1ef880f3b73eeffa18951ffe96f
22f4ee9a41a4d73580bf7ade8e9e017a	k__Bacteria___Firmicutes; c__Clostridia; o__Clostridiales; f__Ruminococcaceae; g__Faecalibacterium; s__prausnitzii				TAGGGAATCTTCGGCAATGGGGGCAACCCTGACCGAGCAACGCCGCGTGAGTGAAGAAGGTTTTCGGATCGTAAAGCTCTGTTGTAAGAGAAGAACGTGTGTGAGAGTGGAAAGTTCACACAGTGACGGTAACTTACCAGAAAGGGACGGCTAACTACGTGCCAGCAGCCGCGGTAATACGTAGGTCCCGAGCGTTGTCCGGATTTATTGGGCGTAAAGCGAGCGCAGGCGGTTTAATAAGTCTGAAGTTAAAGGCAGTGGCTTAACCATTGTTCGCTTTGGAAACTGTTAAACTTGAGTGCAGAAGGGGAGAGTGGAATTCCATGTGTAGCGGTGAAATGCGTAGATATATGGAGGAACACCGGTGGCGAAAGCGGCTCTCTGGTCTGTAACTGACGC…
23911fefcb5027adb626557ca7d43215	k__Bacteria___Firmicutes; c__Clostridia; o__Clostridiales; f__Lachnospiraceae; g__Epulopiscium; s__				>14ed2058f02ed10c90a6752b04639170
23eaef9bbe7f6685e0f7f63997c2d2a7	k__Bacteria___Bacteroidetes; c__Bacteroidia; o__Bacteroidales; f__Bacteroidaceae; g__Bacteroides; s__				TGGGGAATATTGCACAATGGGGGAAACCCTGATGCAGCGACGCCGCGTGGAGGAAGAAGGCCTTCGGGTTGTAAACTCCTGTCGTAAGGGACGATAGTGACGGTACCTTACAAGAAAGCCACGGCTAACTACGTGCCAGCAGCCGCGGTAAAACGTAGGTGGCAAGCGTTGTCCGGAATTACTGGGTGTAAAGGGAGCGCAGGCGGGTCTGCAAGTTGGAAGTGAAACTCATGGGCTCAACCCATGAACTGCTTTCAAAACTGCGGATCTTGAGTGGTGTAGAGGTAGGCGGAATTCCCGGTGTAGCGGTGGAATGCGTAGATATCGGGAGGAACACCAGTGGCGAAGGCGGCCTACTGGGCACTAACTGACGCTGAGGCTCGAAAGCATGGGTAGCAA…
246c483e04b556b41aae77082d986234	k__Bacteria___Actinobacteria; c__Actinobacteria; o__Actinomycetales; f__Micrococcaceae; g__Arthrobacter; s__				>152a7a92c9a9091183c29ab85d8138f8
2572491672807c455bc314dc5b6e1375	k__Bacteria___Firmicutes; c__Bacilli; o__Turicibacterales; f__Turicibacteraceae; g__Turicibacter; s__				TGGGGAATATTGCACAATGGGGGAAACCCTGATGCAGCGACGCCGCGTGAGCGATGAAGTATTTCGGTATGTAAAGCTCTATCAGCAGGGAAGAAAATGACGGTACCTGACTAAGAAGCCCCGGCTAACTACGTGCCAGCAGCCGCGGTAATACGTAGGGGGCAAGCGTTATCCGGATTTACTGGGTGTAAAGGGAGCGTAGACGGCATGGCAAGCCAGATGTGAAAGCCCGGGGCTCAACCCCGGGACTGCATTTGGAACTGTCAGGCTAGAGTGTCGGAGAGGAAAGCGGAATTCCTAGTGTAGCGGTGAAATGCGTAGATATTAGGAGGAACACCAGTGGCGAAGGCGGCTTTCTGGACGATGACTGACGTTGAGGCTCGAAAGCGTGGGGAGTAA…
263c2dae1efe94f6cef59e7d0e7c5b47	k__Bacteria___Actinobacteria; c__Actinobacteria; o__Bifidobacteriales; f__Bifidobacteriaceae; g__Bifidobacterium				>157d11f3bf590925e4f6c4dd7b2b737c
265460d89c1d40e3d1e4e3bcf98fcacd	k__Bacteria___Firmicutes; c__Clostridia; o__Clostridiales; f__Lachnospiraceae; g__Blautia; s__producta				TGGGGAATATTGCACAATGGGCGAAAGCCTGATGCAGCGACGCCGCGTGGGTGAAGAAGTTTTTCGGAATGTAAAGCCCTATCAGCAGGGAAGAAAATGACGGTACCTGACTAAGAAGCCCCGGCTAACTACGTGCCAGCAGCCGCGGTAATACGTAGGTGGCAAGCGTTGTCCGGATTTATTGGGCGTAAAGCGAGCGCAGGCGGAAGAATAAGTCTGATGTGAAAGCCCTCGGCTTAACCGAGGAACTGCATCGGAAACTGTTTTTCTTGAGTGCAGAAGAGGAGAGTGGAACTCCATGTGTAGCGGTGGAATGCGTAGATATATGGAAGAACACCAGTGGCGAAGGCGGCTCTCTGGTCTGCAACTGACGCTGAGGCTCGAAAGCATGGGTAGCGA…
26672648de2181a2c04ca33e88a1afd1	k__Bacteria___Proteobacteria; c__Gammaproteobacteria; o__Enterobacteriales; f__Enterobacteriaceae; g__Proteus; s__				>169a87692b19db5f13f986e8c33f673d
26bb7d9c76da869dc9182dc903026a9b	k__Bacteria___Bacteroidetes; c__Bacteroidia; o__Bacteroidales; f__Porphyromonadaceae; g__Parabacteroides; s__				TGGGGAATATTGCACAATGGGGGAAACCCTGATGCAGCAACGCCGCGTGAGTGAAGAAGTATTTCGGTATGTAAAGCTCTATCAGCAGGGAAGAAAATGACGGTACCTGACTAAGAAGCCCCGGCTAACTACGTGCCAGCAGCCGCGGTAATACGTAGGGGGCAAGCGTTATCCGGATTTACTGGGTGTAAAGGGAGCGTAGACGGCGAAGCAAGTCTGAAGTGAAAGCCCGGGGCTTAACCCCGGGACTGCTTTGGAAACTGTTTTGCTAGAGTGCTGGAGAGGTAAGTGGAATTCCTAGTGTAGCGGTGAAATGCGTAGATATTAGGAGGAACACCAGTGGCGAAGGCGGCTTACTGGACAGTAACTGACGTTGAGGCTCGAAAGCGTGGGGAGCAA…
26e16fba4360e1f1f1619fbb72652add	k__Bacteria___Proteobacteria; c__Gammaproteobacteria; o__Enterobacteriales; f__Enterobacteriaceae; g__; s__				>173d2b55a29d5ae1f007cd5d8dde6fff
27a8a6a3dbccefe33bf437b23dd74bbc	k__Bacteria___Firmicutes; c__Clostridia; o__; f__				TGGGGAATATTGGACAATGGGCGAAAGCCTGATCCAGCCATGCCGCGTGAAGGATGAAGTATTTCGGTATGTAAACTTCTATCAGCAGGGAAGAAAATGACGGTACCTGACTAAGAAGCACCGGCTAACTCCGTGCCAGCAGCCGCGGTAATACGGAGGGTGCAAGCGTTAATCGGAATTACTGGGCGTAAAGCGCACGCAGGCGGTTTGTTAAGTCAGATGTGAAATCCCCGGGCTCAACCTGGGAACTGCATCTGATACTGGCAAGCTTGAGTCTCGTAGAGGGGGGTAGAATTCCAGGTGTAGCGGTGAAATGCGTAGAGATCTGGAGGAATACCGGTGGCGAAGGCGGCCCCCTGGACGAAGACTGACGCTCAGGTGCGAAAGCGTGGGGAGCAA…
27c37bbd6431fa8343d6346997872459	k__Bacteria___Firmicutes; c__Erysipelotrichi; o__Erysipelotrichales; f__Erysipelotrichaceae; g__Allobaculum; s__				>17d1559fccea1afc4ddde6d8c19968b5
281f0a099da3933e53d5bd7941ee86c3	k__Bacteria___Firmicutes; c__Clostridia; o__Clostridiales; f__Veillonellaceae; g__Phascolarctobacterium; s__				TAGGGAATCTTCCGCAATGGACGAAAGTCTGACGGAGCAACGCCGCGTGAGTGAAGAAGGTTTTCGGATCGTAAAACTCTGTTGTAAGGGAAGAACAAGTACGTTAGTAACTGAACGTACCTTGACGGTACCTTACCAGAAAGCCACGGCTAACTACGTGCCAGCAGCCGCGGTAATACGTAGGTGGCAAGCGTTATCCGGATTTATTGGGCGTAAAGCGAGCGCAGGCGGAAGAATAAGTCTGATGTGAAAGCCCTCGGCTTAACCGAGGAACTGCATCGGAAACTGTTTTTCTTGAGTGCAGAAGAGGAGAGTGGAACTCCATGTGTAGCGGTGGAATGCGTAGATATATGGAAGAACACCAGTGGCGAAGGCGGCTCTCTGGTCTGCAACTGACGC…
28371edd54d1d647a01765266925f50e	k__Bacteria___Firmicutes; c__Clostridia; o__Clostridiales; f__Clostridiaceae				>186686a1e9df089198abe8724974be54
2866e3f09c6aeb52ce45d678dc8f6272	k__Bacteria___Bacteroidetes; c__Flavobacteriia; o__Flavobacteriales; f__[Weeksellaceae]; g__Wautersiella; s__				TGGGGAATATTGCGCAATGGGGGAAACCCTGACGCAGCAACGCCGCGTGATTGAAGAAGGCCTTCGGGTTGTAAAGATCTTTAATTAGGGACGAAAATTGACGGTACCTAAAGAATAAGCTCCGGCTAACTACGTGCCAGCAGCCGCGGTAATACGTAGGGAGCAAGCGTTATCCGGATTTACTGGGTGTAAAGGGCGAGTAGGCGGGCTGGTAAGTTGGAAGTGAAATCTGGGGGCTCAACCCCCAAACTGCTTTCAAAACTGCTGGTCTTGAGTGATGGAGAGGCAGGCGGAATTCCGTGTGTAGCGGTGAAATGCGTAGATATACGGAGGAACACCAGTGGCGAAGGCGGCCTGCTGGACATTAACTGACGCTGAGGAGCGAAAGCGTGGGGAGCA…
296d0c38f7ce50d0f1dbcb388b92504a	k__Bacteria___Actinobacteria; c__Coriobacteriia; o__Coriobacteriales; f__Coriobacteriaceae; g__Slackia; s__				>186b5521ba301bfabcbeffc6d086af34
297c6c9381b2ef206bfefcc1a7260f44	k__Bacteria___Bacteroidetes; c__Bacteroidia; o__Bacteroidales; f__Bacteroidaceae; g__Bacteroides; s__				TGGGGAATATTGCACAATGGAGGAAACTCTGATGCAGCGACGCCGCGTGAAGGAAGAAGTATCTCGGTATGTAAACTTCTATCAGCAGGGAAGAAAATGACGGTACCTGACTAAGAAGCCCCGGCTAACTACGTGCCAGCAGCCGCGGTAATACGTAGGGGGCAAGCGTTATCCGGATTTACTGGGTGTAAAGGGAGCGTAGACGGACGGGCAAGTCTGATGTGAAAGCCCGGGGCTTAACCCCGGGACTGCATTGGAAACTGTCCATCTTGAGTGCCGGAGAGGTAAGCGGAACTACAAGTGTAGAGGTGAAATTCGTAGATATTTGTAGGAATGCCGATAGAGAAGTCAGCTCACTGGACAGATACTGACGCTGAAGCGCGAAAGCATGGGGAGCAA…
29f75425e17c611e49f9bcd464d6c339	k__Bacteria___Fusobacteria; c__Fusobacteriia; o__Fusobacteriales; f__Fusobacteriaceae; g__Fusobacterium; s__				>19520cb46b1841e15b180314ba47183a
2a6810774ba20160b822a09bb52f96e2	k__Bacteria___Firmicutes; c__Clostridia; o__Clostridiales; f__Lachnospiraceae; g__Dorea; s__				TGAGGAATATTGGTCAATGGACGGAAGTCTGAACCAGCCATGCCGCGTGAAGGATTAAGGCCCTATGGGTTGTAAACTTCTTTTGTTGCAGAGCAATAAGGACCTCGTGAGGTTTGATGAGAGTATGCAACGAATAAGCATCGGCTAACTCCGTGCCAGCAGCCGCGGTAATACGGAGGATGCAAGCGTTATCCGGATTTATTGGGTTTAAAGGGTGCGTAGGCTGCGAGGTAAGTCAGCGGTGAAAACTTCCTGCTCAACAGGGACCGTGCCGTTGATACTGCTTTGCTCGAGTACGACTGCCGCTGGAGGAATGTGTGGTGTAGCGGTGAAATGCATAGATATCACACAGAACACCGATTGCGGAGGCATCTGGCGAAGTCGTCACTGACGCTGAGG…
2a7c7b6c11ea4da3875f4aa9e01d2e23	k__Bacteria___Firmicutes; c__Clostridia; o__Clostridiales; f__Veillonellaceae; g__Phascolarctobacterium; s__				>199b38702cd9cd904226be75e8ffa0bc
2b15687163c6bccf5d00375b298fa3e5	k__Bacteria___Firmicutes; c__Clostridia; o__Clostridiales; f__Lachnospiraceae; g__Blautia; s__				TGAGGAATATTGGTCAATGGGCGAGAGCCTGAACCAGCCAAGTAGCGTGCAGGAAGACGGCCCTATGGGTTGTAAACTGCTTTTGTATGGGAATAAAGTTGCGTACGTGTACGCATTTGCATGTACCATACGAATAAGGACCGGCTAATTCCGTGCCAGCAGCCGCGGTAATACGGAAGGTCCGGGCGTTATCCGGATTTATTGGGTTTAAAGGGAGCGTAGGCCGTCTCAAAAGCGTGTTGTGAAATGTCCCGGCTCAACCGGGGCCGTGCAGCGCGAACTGTGAGACTTGAGTGTGCGGAAGGTATGCGGAATTCGTGGTGTAGCGGTGAAATGCTTAGATATCACGAAGAACTCCGATTGCGAAGGCAGCATGCCGCAGCACTACTGACGCTGATG…
2b1c93d71a90a7ed1253a2c49b37dc75	k__Bacteria___Firmicutes; c__Clostridia; o__Clostridiales; f__Peptostreptococcaceae; g__; s__				>19eeece8bdc733d9064e0352e7032207
2b4b5424bc22bdd6fe6cc7c55e915bd8	k__Bacteria___Firmicutes; c__Clostridia; o__; f__				TGGGGAATATTGGACAATGGGCGCAAGCCTGATCCAGCAATGCCGCGTGTGTGAAGAAGGCCTTCGGGTTGTAAAGCACTTTTATCAGGAGCGAAATACCACGGGCTAATACCTTGTGGGGCTGACGGTACCTGAGGAATAAGCACCGGCTAACTTCGTGCCAGCAGCCGCGGTAATACGAAGGGTGCAAGCGTTAATCGGAATTACTGGGCGTAAAGGGTGCGTAGGCGGTTATTTAAGTCTGCCGTGAAATCCCCGGGCTCAACCTGGGAATGGCGGTGGATACTGGATAGCTAGAGTGTGTCAGAGGATGGTGGAATTCCCGGTGTAGCGATGAAATGCGTAGAGATCGGGAGGAACATCAGTGGCGAAGGCGGCCATCTGGGACAACACTGACGC…
2dbfae7250efa55031d863ee039b5949	k__Bacteria___Proteobacteria; c__Betaproteobacteria; o__Burkholderiales; f__Alcaligenaceae; g__Sutterella; s__				>1aa6cceaeceee22cde628a335c6c5d6c
2e607cd8882ab72184e2a1cde0fe9af4	k__Bacteria___Fusobacteria; c__Fusobacteriia; o__Fusobacteriales; f__Fusobacteriaceae; g__Cetobacterium; s__somerae				TGGGGAATATTGCACAATGGGCGAAAGCCTGATGCAGCAACGCCGCGTGAAGGAAGAAGGCCTTCGGGTCGTAAACTTCTGTCCTTAGGGAAGAAGAACTGACGGTACCTAAGGAGGAAGCCCCGGCTAACTACGTGCCAGCAGCCGCGGTAATACGTAGGGGGCAAGCGTTATCCGGAATTATTGGGCGTAAAGAGTGCGTAGGTGGTAACCTAAGCGCAGGGTTTAAGGCAATGGCCCAACCATTGTATGCCCTGCGAACTGGGCTACTTGAGTGCAGGAGAGGAAAGCGGAATTCCTAGTGTAGCGGTGAAATGCGTAGATATTAGGAGGAACACCAGTGGCGAAGGCGGCTTTCTGGACTGAAACTGACACTGAGGCACGAAAGCGTGGGGAGCA…
2ec40740f08537b00b80e133d948df13	k__Bacteria___Firmicutes; c__Bacilli; o__Lactobacillales; f__Lactobacillaceae; g__Lactobacillus				>1ad1613ee9b9b883e752fc20d4141391
2ec521ef545c4a9a808dc44f7d7089f6	k__Bacteria___Bacteroidetes; c__Bacteroidia; o__Bacteroidales; f__S24-7; g__; s__				TGAGGAATATTGGTCAATGGACGCAAGTCTGAACCAGCCAAGTAGCGTGCAGGATGACGGCCCTCCGGGTTGTAAACTGCTTTTAGTTGGGAATAAAGTGCAGCTCGTGAGCTGTTTTGTATGTACCATCAGAAAAAGGACCGGCTAATTCCGTGCCAGCAGCCGCGGTAATACGGAAGGTCCAGGCGTTATCCGGATTTATTGGGTTTAAAGGGAGCGCAGGCGGATTTTTAAGTCAGTTGTGAAATACGGCGGCTCAACCGTCGGACTGCAGTTGATACTGGAAGTCTTGAGTGCACACAGGGGTACTGGAATTCATGGTGTAGCGGTGAAATGCTCAGATATCATGAAGAACTCCGATCGCGAAGGCAGGTATCCGGGGTGCTACTGACGCTGAGG…
2ef6dabb886576c18e8893d476f86f9b	k__Bacteria___Fusobacteria; c__Fusobacteriia; o__Fusobacteriales; f__Fusobacteriaceae; g__Cetobacterium; s__somerae				>1af9b68b35c9025b6feb45395266b1f1
30cd42c06f16c16baa7b1437e36f3272	k__Bacteria___Firmicutes; c__Clostridia; o__Clostridiales; f__[Mogibacteriaceae]; g__; s__				TGGGGAATATTGGACAATGGGCGCAAGCCTGATCCAGCCATGCCGCGTGAGTGATGAAGGCCTTAGGGTTGTAAAGCTCTTTCGTCAGGGAAGATAATGACGGTACCTGAAGAAGAAGCCCCGGCTAACTTCGTGCCAGCAGCCGCGGTAATACGAAGGGGGCTAGCGTTGCTCGGAATCACTGGGCGTAAAGCGCACGTAGGCGGCTTTCTAAGTCAGGGGTGAAATCCCGGGGCTCAACCCCGGAACTGCCTTTGATACTGGAGAGCTTGAGTTCGGGAGAGGTGAGTGGAACTGCGAGTGTAGAGGTGAAATTCGTAGATATTCGCAAGAACACCAGTGGCGAAGGCGGCTCACTGGCCCGATACTGACGCTGAGGTGCGAAAGCGTGGGGAGCAA…
31685cee66f7a4c291e8015c1f9e05f4	k__Bacteria___Firmicutes; c__Bacilli; o__Lactobacillales; f__Enterococcaceae; g__Enterococcus; s__				>1b3c2e84b5b64b9fcb2a2c5ba6c71d9d
320f8faca0383456ceb9b3e87808f17b	k__Bacteria___Bacteroidetes; c__Bacteroidia; o__Bacteroidales; f__Prevotellaceae; g__Prevotella; s__copri				TGAGGAATATTGGTCAATGGACGAGAGTCTGAACCAGCCAAGTAGCGTGAAGGAAGACTGCCCTATGGGTTGTAAACTTCTTTTATAAGGGAATAAAGTCAGGTACGTGTACCTGTTTGTATGTACCTTATGAATAAGCATCGGCTAACTCCGTGCCAGCAGCCGCGGTAATACGGAGGATGCGAGCGTTATCCGGATTTATTGGGTTTAAAGGGAGCGTAGATGGGAGATTAAGTCAGCTGTGAAAGTTTGCGGCTCAACCGTAAAATTGCAGTTGATACTGGTTTTCTTGAGTGCATTTGAGGCGGATGGAATTCGTGGTGTAGCGGTGAAATGCTTAGATATCACGAAGAACCCCGATTGCGAAAGCAGTCCGCCAAGCTGCAACTGACATTGAGG…
333176a263370620a9bf5ec145937b4b	k__Bacteria___Firmicutes; c__Bacilli; o__Lactobacillales; f__Lactobacillaceae; g__Lactobacillus				>1b610e9b82c2e14234e85c3bb1e067d4
34f40be9c8a8e2d122489dc07163df3e	k__Bacteria___Firmicutes; c__Bacilli; o__Lactobacillales; f__Streptococcaceae; g__Streptococcus				TGGGGAATATTGGGCAATGGGCGCAAGCCTGACCCAGCAACGCCGCGTGAAGGAAGAAGGCTTTCGGGTTGTAAACTTCTTTTATAGGGGAATAAAGTGGAGGACGTGTCCTTTTTTGTATGTACCCTATGAATAAGCATCGGCTAACTCCGTGCCAGCAGCCGCGGTAATACGGAGGATGCGAGCGTCATCCGGATTTATTGGGTTTAAAGGGTGCGTAGGTGGTGATTTAAGTCAGCGGTGAAAGTTTGTGGCTCAACCATAAAATTGCCGTTGAAACTGGGTTACTTGAGTGTGTTTGAGGTAGGCGGAATGCGTGGTGTAGCGGTGAAATGCATAGATATCACGCAGAACTCCGATTGCGAAGGCAGCTTACTAAACCATAACTGACACTGAAGC…
3592fd06d0f55778d0d8610333d2d611	k__Bacteria___Fusobacteria; c__Fusobacteriia; o__Fusobacteriales; f__Fusobacteriaceae; g__Fusobacterium; s__				>1dab38b9a6c2dd701bd69d4bf146a0cd
359d55f797c710170fbdd17defb32601	k__Bacteria___Firmicutes; c__Clostridia; o__Clostridiales; f__Ruminococcaceae				TGAGGAATATTGGTCAATGGACGGAAGTCTGAACCAGCCAAGTAGCGTGCAGGATGACGGCCCTCTGGGTTGTAAACTGCTTTTAGATGGGAATAAAGTGCGGTACGTGTACCGTTTTGTATGTACCATCAGAAAAAGGACCGGCTAATTCCGTGCCAGCAGCCGCGGTAATACGGAAGGTCCAGGCGTTATCCGGATTTATTGGGTTTAAAGGGAGCGCAGGCGGACTCTTAAGTCAGTTGTGAAATACGGCGGCTCAACCGTCGGACTGCAGTTGATACTGGGAGTCTTGAGTACACGCAGAGATACTGGAATTCATGGTGTAGCGGTGAAATGCTCAGATATCATGAGGAACTCCGATCGCGAAGGCAGGTATCTGGAGTGTAACTGACGCTGAGG…
3638f2062c305c79df283ef573a10b97	k__Bacteria___Proteobacteria; c__Betaproteobacteria; o__Burkholderiales; f__Oxalobacteraceae; g__Ralstonia; s__				>1def1ea9a5a577394b6b569f338ef544
365a701a9dc96e15093c30fc811be553	k__Bacteria___Proteobacteria; c__Alphaproteobacteria; o__RF32; f__; g__; s__				TGAGGAATATTGGTCAATGGACGAGAGTCTGAACCAGCCAAGTAGCGTGAAGGATGACTGCCCTATGGGTTGTAAACTTCTTTTATACGGGAATAAAGTGAAGCACGTGTGCTTTTTTGTATGTACCGTATGAATAAGGATCGGCTAACTCCGTGCCAGCAGCCGCGGTAATACGGAGGATCCGAGCGTTATCCGGATTTATTGGGTTTAAAGGGAGCGTAGGCGGAAGTTTAAGTCAGTTGTGAAAGTTTGCGGCTCAACCGTAAAATTGCAGTTGATACTGGATTTCTTGAGTGCGGTATAGGTAGGCGGAATTCGTGGTGTAGCGGTGAAATGCTTAGATATCACGAAGAACTCCGATTGCGAAGGCAGCTTACTGGACCGTAACTGACGCTGATG…
365d40757b7a146d54fb57f51f28657c	k__Bacteria___Bacteroidetes; c__Bacteroidia; o__Bacteroidales; f__Bacteroidaceae; g__Bacteroides; s__plebeius				>1e403da0b6e905a7608ff0b24ddb63c4
36c99275e4b0d25601c39a3ff3f5e0a9	k__Bacteria___Firmicutes; c__Clostridia; o__Clostridiales; f__Lachnospiraceae				TGGGGAATATTGGACAATGGGCGAAAGCCTGATCCAGCCATGCCGCGTGAGTGAAGAAGGTTTTCGGATCGTAAAACTCTGTTGTTAGAGAAGAACAAGGATGAGAGTAACTGTTCATCCCTTGACGGTAACTTACCAGAAAGGGACGGCTAACTACGTGCCAGCAGCCGCGGTAATACGTAGGTCCCGAGCGTTGTCCGGATTTATTGGGCGTAAAGCGAGCGCAGGCGGTTTCTTAAGTCTGATGTGAAAGCCCCCGGCTCAACCGGGGAGGGTCATTGGAAACTGGGAGACTTGAGTGCAGAAGAGGAGAGTGGAATTCCATGTGTAGCGGTGAAATGCGTAGATATATGGAGGAACACCAGTGGCGAAGGCGGCTCTCTGGTCTGTAACTGACGC…
37079930b9ac5c8ba2ccccae4d754c68	k__Bacteria___Proteobacteria; c__Betaproteobacteria; o__Burkholderiales; f__Alcaligenaceae; g__Sutterella; s__				>1f9fdff55c48a56834dc0950a1217467
3739ed318f11ad84ab01a6bf93904414	k__Bacteria___Bacteroidetes; c__Flavobacteriia; o__Flavobacteriales; f__[Weeksellaceae]; g__Chryseobacterium; s__				TGGGGAATATTGGACAATGGACCAAAAGTCTGATCCAGCAATTCTGTGTGCACGATGAAGTTTTTCGGAATGTAAAGTGCTTTCAGTTGGGACGAAGAACGTGACGGTACCAACAGAAGAAGCGACGGCTAAATACGTGCCAGCAGCCGCGGTAATACGTATGTCGCAAGCGTTATCCGGATTTATTGGGCGTAAAGCGCGTCTAGGTGGTTTGGTAAGTCTGATGTGAAAATGCGGGGCTCAACTCCGTATTGCGTTGGAAACTGTCAAACTAGAGTACTGGAGAGGTTGGCGGAACTACAAGTGTAGAGGTGAAATGCGTAGATATTGGGAGGAACACCAGTAGCGAAGGCGGCTTTCTGGACTGTAACTGACGCTGAGGCACGAAAGCGTGGGGAG…
37aa3ebe96fa8e26770ff2ec0dc383b2	k__Bacteria___Firmicutes; c__Bacilli; o__Lactobacillales; f__Lactobacillaceae; g__Lactobacillus				>2161f2df5b7d6297542806e73ae0e123
3821bb17ae254e478c3a197dc984ed66	k__Bacteria___Proteobacteria; c__Gammaproteobacteria; o__Enterobacteriales; f__Enterobacteriaceae				TAGGGAATCTTCCACAATGGACGAAAGTCTGATGGAGCAACGCCGCGTGAGTGAAGAAGGTTTTCGGATCGTAAAGCTCTGTTGTTGGTGAAGAAGGATAGAGGTAGTAACTGGCCTTTATTTGACGGTAATCAACCAGAAAGTCACGGCTAACTACGTGCCAGCAGCCGCGGTAATACGTAGGTGGCAAGCGTTGTCCGGATTTATTGGGCGTAAAGCGAGCGCAGGCGGTTTCTTAAGTCTGATGTGAAAGCCCCCGGCTCAACCTGGGAACTGCATTCAAAACTGACTGACTAGAGTATGGTAGAGGGTGGTGGAATTTCCTGTGTAGCGGTGAAATGCGTAGATATAGGAAGGAACACCAGTGGCGAAGGCGACCACCTGGACTGATACTGACAC…
384c928eeadf48266da7e8edde55c66a	k__Bacteria___Bacteroidetes; c__Bacteroidia; o__Bacteroidales; f__S24-7; g__; s__				>21d1aafc45b113ae40873410369579b7
3a0c1321ebad1dfbd01b70a09aa6e30b	k__Bacteria___Bacteroidetes; c__Flavobacteriia; o__Flavobacteriales; f__[Weeksellaceae]; g__Chryseobacterium; s__				TAGGGAATTTTCGTCAATGGGCGCAAGCCTGAACGAGCAATGCCGCGTGGGTGAAGAAGGTCTTCGGATCGTAAAGCTCTGTTGCGAGGGAAAAAGGAAGAGAAGAGGGAATGATTCTCTTTTGATGGTACCTCGCCAGAAAGTCACGGCTAACTACGTGCCAGCAGCCGCGGTAATACGTAGGTGGCGAGCGTTATCCGGAATGATTGGGCGTAAAGGGTGCGCAGGCGGCATATCAAGTCTGAAGTGAAAGGTACGGGCTCAACCTGTACAGGCTTTGGAAACTGGTATGCTCGAGGACAGGAGAGGGCGGTGGAACTCCATGTGTAGCGGTGGAATGCGTAGATATATGGAAGAACACCAGTGGCGAAGGCAGGTCTCTGGGCCGTCACTGACGCT…
3c293438fbd059226f860c8ed99a91e1	k__Bacteria___Firmicutes; c__Clostridia; o__Clostridiales; f__Lachnospiraceae				>21dfa269786265234a75b0cf832d9cb9
3cfab783edfc17ef35db28d11f035bbb	k__Bacteria___Firmicutes; c__Clostridia; o__Clostridiales; f__Lachnospiraceae				TAGGGAATTTTCGTCAATGGGCGCAAGCCTGAACGAGCAATGCCGCGTGAACGAGGAAGGTCTTCGGATCGTAAAGTTCTGTTGAGAGGGAAAAAGGAACACCAGAGGAAATGCTGGTGAAGTGATATTACCTTTCGAGGAAGTCACGGCTAACTACGTGCCAGCAGCCGCGGTAATACGTAGGTGGCGAGCGTTATCCGGAATGATTGGGCGTAAAGGGTGCGTAGGCGGCCGGTTAAGTCTGAAGTGAAAGGTACCGGCTCAACCGGTACAGGCTTTGGAAACTGGCAGGCTGGAGGACAGGAGAGGGCGGTGGAACTCCATGTGTAGCGGTAAAATGCGTAGATATATGGAAGAACACCAGTGGCGAAGGCGGCCGCCTGGCCTGTTACTGACGCT…
3dcfe6e2e30329c35d66f708b71c4c16	k__Bacteria___Firmicutes; c__Bacilli; o__Lactobacillales; f__Lactobacillaceae; g__Lactobacillus				>22f4ee9a41a4d73580bf7ade8e9e017a
40aa1badfd8e63d30e5fe379bb2e0a36	k__Bacteria___Fusobacteria; c__Fusobacteriia; o__Fusobacteriales; f__Fusobacteriaceae; g__Cetobacterium; s__somerae				TGGGGAATATTGCACAATGGGGGAAACCCTGATGCAGCGACGCCGCGTGGAGGAAGAAGGTCTTCGGATTGTAAACTCCTGTTGTTGGGGAAGATAATGACGGTACCCAACAAGGAAGTGACGGCTAACTACGTGCCAGCAGCCGCGGTAAAACGTAGGTCACAAGCGTTGTCCGGAATTACTGGGTGTAAAGGGAGCGCAGGCGGGAAGACAAGTTGGAAGTGAAATCTATGGGCTCAACCCATAAACTGCTTTCAAAACTGTTTTTCTTGAGTAGTGCAGAGGTAGGCGGAATTCCCGGTGTAGCGGTGGAATGCGTAGATATCGGGAGGAACACCAGTGGCGAAGGCGGCCTACTGGGCACCAACTGACGCTGAGGCTCGAAAGTGTGGGTAGCAA…
421cc8f1a60431f6e18caef376519b68	k__Bacteria___Firmicutes; c__Bacilli; o__Lactobacillales; f__Lactobacillaceae; g__Lactobacillus				>23911fefcb5027adb626557ca7d43215
427f5142ae52662b7db0bdd5689461f0	k__Bacteria___Firmicutes; c__Bacilli; o__Lactobacillales; f__Enterococcaceae; g__Enterococcus; s__				TGGGGAATATTGCACAATGGGCGAAAGCCTGATGCAGCAACGCCGCGTGAAGGAAGAAGGTCTTCGGATTGTAAACTTCTATCAGCAGGGAAGAAAAAATGACGGTACCTGACTAAGAAGCTCCGGCTAACTACGTGCCAGCAGCCGCGGTAATACGTAGGGAGCAAGCGTTATCCGGATTTACTGGGTGTAAAGGGTGCGTAGGCGGCCTTTTAAGTCGGAAGTGAAATTTCGGGGCTCAACCCCGGAGCTGCTACCGAAACTGAGAGGCTAGAGTGTGGGAGAGGAAAGTGGAACTTTGAGTGTAGTGGTGAAATGCGTAGAGATTCAAAGGAACACCAGTAGCGAAGGCGGCTTTCTGGACCATAACTGACGCTGAGGCACGAAAGCGTGGGGAGC…
43f7d492471d4344c6e7a49e2e0750d0	k__Bacteria___Firmicutes; c__Clostridia; o__Clostridiales; f__Veillonellaceae; g__Phascolarctobacterium; s__				>23eaef9bbe7f6685e0f7f63997c2d2a7
442d77270a5dee2b96a01c1c273b897f	k__Bacteria___Fusobacteria; c__Fusobacteriia; o__Fusobacteriales; f__Fusobacteriaceae; g__Cetobacterium; s__somerae				TGAGGAATATTGGTCAATGGGCGAGAGCCTGAACCAGCCAAGTAGCGTGAAGGATGAAGGTCCTACGGATTGTAAACTTCTTTTATACGGGAATAAAGTTTCCTACGTGTAGGGTTTTGTATGTACCGTATGAATAAGCATCGGCTAACTCCGTGCCAGCAGCCGCGGTAATACGGAGGATGCGAGCGTTATCCGGATTTATTGGGTTTAAAGGGAGCGCAGACGGGAGATTAAGTCAGTTGTGAAAGTTTGCGGCTCAACCGTAAAATTGCAGTTGATACTGGTTTCCTTGAGTGCAGTTGAGGCAGGCGGAATTCGTGGTGTAGCGGTGAAATGCTTAGATATCACGAAGAACCCCGATTGCGAAGGCAGCTTGCTAAACTGTAACTGACGTTCATG…
44c6d85a1f78b35f041e3b77943f9db5	k__Bacteria___Firmicutes; c__Clostridia; o__; f__				>246c483e04b556b41aae77082d986234
460eaf142edf1100c624fd5f7d093c53	k__Bacteria___Bacteroidetes; c__Bacteroidia; o__Bacteroidales; f__Porphyromonadaceae; g__Parabacteroides; s__distasonis				TGGGGAATATTGCACAATGGGCGAAAGCCTGATGCAGCGACGCCGCGTGAGGGATGACGGCCTTCGGGTTGTAAACCTCTTTCAGTAGGGAAGAAGCGAGAGTGACGGTACCTGCAGAAGAAGCGCCGGCTAACTACGTGCCAGCAGCCGCGGTAATACGTAGGGCGCAAGCGTTATCCGGATTTATTGGGCGTAAAGAGCTCGTAGGCGGTTTGTCGCGTCTGCCGTGAAAGTCCGAGGCTCAACCTCGGATCTGCGGTGGGTACGGGCAGACTAGAGTGATGTAGGGGAGACTGGAATTCCTGGTGTAGCGGTGAAATGCGCAGATATCAGGAGGAACACCGATGGCGAAGGCAGGTCTCTGGGCATTTACTGACGCTGAGGAGCGAAAGCATGGGG…
4645eaf50a91717dcd26691426cee3dd	k__Bacteria___Firmicutes; c__Clostridia; o__Clostridiales; f__Ruminococcaceae				>2572491672807c455bc314dc5b6e1375
47f3d645d96038371757074de1d8fb8d	k__Bacteria___Bacteroidetes; c__Bacteroidia; o__Bacteroidales; f__Bacteroidaceae; g__Bacteroides; s__fragilis				TAGGGAATCTTCGGCAATGGGCGAAAGCCTGACCGAGCAACGCCGCGTGAATGATGAAGGCCTTCGGGTTGTAAAATTCTGTTATAAGGGAAGAACGACTTTAGTAGGAAATGGCTAGAGTGTGACGGTACCTTATGAGAAAGCCACGGCTAACTACGTGCCAGCAGCCGCGGTAATACGTAGGTGGCGAGCGTTATCCGGAATTATTGGGCGTAAAGAGCGCGCAGGTGGTTGATTAAGTCTGATGTGAAAGCCCACGGCTTAACCGTGGAGGGTCATTGGAAACTGGTCAACTTGAGTGCAGAAGAGGGAAGTGGAATTCCATGTGTAGCGGTGAAATGCGTAGAGATATGGAGGAACACCAGTGGCGAAGGCGGCTTCCTGGTCTGTAACTGACAC…
4855c7dfa225e8ab3f87520570694c6d	k__Bacteria___Firmicutes; c__Clostridia; o__Clostridiales; f__Peptostreptococcaceae; g__; s__				>263c2dae1efe94f6cef59e7d0e7c5b47
48bc4e8576c958c5b3dcf3aa4f9d5184	k__Bacteria___Firmicutes; c__Clostridia; o__Clostridiales; f__Lachnospiraceae				TAGGGAATCTTCGGCAATGGACGCAAGTCTGACCGAGCAACGCCGCGTGAGTGAAGAAGGTTTTCGGATCGTAAAACTCTGTTGTTAGAGAAGAACAAGGATGAGAGTGGAAAGTTCATCCCTTGACGGTATCTAACCAGAAAGCCACGGCTAACTACGTGCCAGCAGCCGCGGTAATACGTAGGGTGCGAGCGTTATCCGGATTTATTGGGCGTAAAGGGCTCGTAGGCGGTTCGTCGCGTCCGGTGTGAAAGTCCATCGCCTAACGGTGGATCTGCGCCGGGTACGGGCGGGCTGGAGTGCGGTAGGGGAGACTGGAATTCCCGGTGTAACGGTGGAATGTGTAGATATCGGGAAGAACACCAATGGCGAAGGCAGGTCTCTGGGCCGTCACTGACG…
48c2cdc8c7151f9c45148a9c7c2a2deb	k__Bacteria___Firmicutes; c__Bacilli; o__Lactobacillales; f__Lactobacillaceae; g__Lactobacillus				>265460d89c1d40e3d1e4e3bcf98fcacd
4981c4728f2a9baef39f01d60f1c88bf	k__Bacteria___Firmicutes; c__Clostridia; o__Clostridiales; f__Veillonellaceae; g__Megamonas; s__				TGGGGAATATTGCACAATGGAGGAAACTCTGATGCAGCGACGCCGCGTGAAGGAAGAAGTATCTCGGTATGTAAACTTCTATCAGCAGGGAAGAAAATGACGGTACCTGACTAAGAAGCCCCGGCTAACTACGTGCCAGCAGCCGCGGTAATACGTAGGGGGCAAGCGTTATCCGGATTTACTGGGTGTAAAGGGAGCGTAGACGGACGGGCAAGTCTGATGTGAAAGCCCGGGGCTTAACCCCGGGACTGCATTGGAAACTGTCCATCTTGAGTGCCGGAGAGGTAAGCGGAATTCCTAGTGTAGCGGTGAAATGCGTAGATATTAGGAGGAACACCAGTGGCGAAGGCGGCTTACTGGACGGTAACTGACGTTGAGGCTCGAAAGCGTGGGGAGCAA…
4aaa26606f227bbc4d847c105479cfe3	k__Bacteria___Firmicutes; c__Clostridia; o__Clostridiales; f__Lachnospiraceae; g__[Ruminococcus]; s__				>26672648de2181a2c04ca33e88a1afd1
4af96fe4edbf5efa3c1c2b580956c25f	k__Bacteria___Firmicutes; c__Clostridia; o__Clostridiales; f__Ruminococcaceae				TGGGGAATATTGCACAATGGGCGCAAGCCTGATGCAGCCATGCCGCGTGTATGAAGAAGGCCTTAGGGTTGTAAAGTACTTTCAGCGGGGAGGAAGGTGATAAGGTTAATACCCTTATCAATTGACGTTACCCGCAGAAGAAGCACCGGCTAACTCCGTGCCAGCAGCCGCGGTAATACGGAGGGTGCAAGCGTTAATCGGAATTACTGGGCGTAAAGCGCACGCAGGCGGTCAATTAAGTCAGATGTGAAAGCCCCGAGCTTAACTTGGGAATTGCATCTGAAACTGGTTGGCTAGAGTCTTGTAGAGGGGGGTAGAATTCCATGTGTAGCGGTGAAATGCGTAGAGATGTGGAGGAATACCGGTGGCGAAGGCGGCCCCCTGGACAAAGACTGACGC…
4b7cdf5f3ccf7ab86138b2195b300704	k__Bacteria___Firmicutes; c__Clostridia; o__Clostridiales; f__Ruminococcaceae; g__Oscillospira; s__				>26bb7d9c76da869dc9182dc903026a9b
4d6fe682a4dd9aad8decfab830a193e0	k__Bacteria___Bacteroidetes; c__Bacteroidia; o__Bacteroidales; f__Porphyromonadaceae; g__Parabacteroides; s__				TGGGGAATATTGCACAATGGGGGAAACCCTGATGCAGCGACGCCGCGTGAAGGAAGAAGTATCTCGGTATGTAAACTTCTATCAGCAGGGAAGAAAATGACGGTACCTGACTAAGAAGCCCCGGCTAACTACGTGCCAGCAGTCGCGGTAATACGTAGGGGGCAAGCGTTATCCGGATTTATTGGGTTTAAAGGGTGCGTAGGTGGTGATTTAAGTCAGCGGTGAAAGTTTGTGGCTCAACCATAAAATTGCCGTTGAAACTGGGTTACTTGAGTGTGTTTGAGGTAGGCGGAATGCGTGGTGTAGCGGTGAAATGCATAGATATCACGCAGAACTCCGATTGCGAAGGCAGCTTACTAAACCATAACTGACACTGAAGCACGAAAGCGTGGGGATCAA…
4db1fea078c898d625f5c35efb71fa65	k__Bacteria___Bacteroidetes; c__Bacteroidia; o__Bacteroidales; f__Prevotellaceae; g__Prevotella; s__copri				>26e16fba4360e1f1f1619fbb72652add
4df8473b0be4ef1e59f0b0709c586919	k__Bacteria___Firmicutes; c__Clostridia; o__Clostridiales; f__Ruminococcaceae				TGGGGAATATTGGACAATGGGCGAAAGCCTGATCCAGCCATGCCGCGTGTGTGAAGAAGGTCTTCGGATTGTAAAGCACTTTAAGTTGGGAGGAAGGGCAGTTACCTAATACGTGATTGTTTTGACGTTACCCGCAGAAGAAGCACCGACTAACTCCGTGCCAGCAGCCGCGGTAATACGGAGGGTGCAAGCGTTAATCGGAATTACTGGGCGTAAAGCGCACGCAGGCGGTTTGTTAAGTCAGATGTGAAATCCCCGGGCTCAACCTGGGAACTGCATCTGATACTGGCAAGCTTGAGTCTCGTAGAGGGGGGTAGAATTCCAGGTGTAGCGGTGAAATGCGTAGAGATCTGGAGGAATACCGGTGGCGAAGGCGGCCCCCTGGACGAAGACTGACGC…
4e72d44ac124ea94bf0c6db3564a52be	k__Bacteria___Bacteroidetes; c__Bacteroidia; o__Bacteroidales; f__S24-7; g__; s__				>27a8a6a3dbccefe33bf437b23dd74bbc
4e883ee67bf4482f0298c4556204a2f3	k__Bacteria___Firmicutes; c__Erysipelotrichi; o__Erysipelotrichales; f__Erysipelotrichaceae; g__Allobaculum; s__				TGGGGGATATTGCACAATGGGCGAAAGCCTGATGCAGCAACGCCGCGTGAACGATGAAGGTCTTCGGATCGTAAAGTTCTGTTGCAGGGGAAGATAATGACGGTACCCTGTGAGGAAGCTCCGGCTAACTACGTGCCAGCAGCCGCGGTAATACGTAGGGAGCAAGCGTTATCCGGATTTATTGGGTGTAAAGGGTGCGTAGACGGGAATGCAAGTTGGTTGTGAAATCCCTCGGCTCAACCGAGGAATTGCAACCAAAACTATATTTCTTGAGTGCTGGAGAGGAAAGTGGAATTCCTAGTGTAGCGGTGAAATGCGTAGATATTAGGAGGAACACCAGTGGCGAAGGCGACTTTCTGGACAGTAACTGACGTTGAGGCACGAAAGTGTGGGGAGCAA…
4f904ebdd10ebd14b54b088e8710dd22	k__Bacteria___Firmicutes; c__Bacilli; o__Turicibacterales; f__Turicibacteraceae; g__Turicibacter; s__				>27c37bbd6431fa8343d6346997872459
50e57fff9f44beff1d92659f8a2f20cc	k__Bacteria___Firmicutes; c__Erysipelotrichi; o__Erysipelotrichales; f__Erysipelotrichaceae; g__Coprobacillus; s__				TAGGGAATTTTCGTCAATGGGCGCAAGCCTGAACGAGCAATGCCGCGTGGGTGAAGAAGGTCTTCGGATCGTAAAGCTCTGTTGCGAGGGAAAAAGGAAGAGAAGAGGGAATGATTCTCTTTTGATGGTACCTCGCCAGAAAGTCACGGCTAACTACGTGCCAGCAGCCGCGGTAATACGTAGGTGGCGAGCGTTATCCGGAATGATTGGGCGTAAAGGGTGCGCAGGCGGCATATCAAGTCTGAAGTGAAAGGTACGGGCTCAACTCCTGGACTGCATTGGAAACTGCCAGGCTTGAGTGCCGGAGGGGTAAGCGGAATTCCTAGTGTAGCGGTGAAATGCGTAGATATATGGAGGAACACCAGTGGCGAAGGCGGCTCTCTGGTCTGTAACTGACGC…
50f924a04d7400549a5726f23256fe71	k__Bacteria___Firmicutes; c__Bacilli; o__Bacillales; f__Staphylococcaceae; g__Staphylococcus; s__				>281f0a099da3933e53d5bd7941ee86c3
510d650f80ed73b7ef1359a2ddee730c	k__Bacteria___Firmicutes; c__Clostridia; o__Clostridiales; f__Ruminococcaceae				TGGGGAATCTTCCGCAATGGGCGAAAGCCTGACGGAGCAATGCCGCGTGAGTGATGAAGGGATTCGTCCCGTAAAGCTCTGTTGTCTATGACGAATGTGCATGTTGTGAACAATGACGTGTAATGACGGTAGTAGACGAGGAAGCCACGGCTAACTACGTGCCAGCAGCCGCGGTAATACGTAGGTGGCGAGCGTTGTCCGGAATTATTGGGCGTAAAGAGCATGTAGGCGGTTTTTTAAGTCTGGAGTGAAAATGCGGGGCTCAACCCCGTATGGCTCTGGATACTGGAAGACTTGAGTGCAGGAGAGGAAAGGGGAATTCCCAGTGTAGCGGTGAAATGCGTAGATATTGGGAGGAACACCAGTGGCGAAGGCGCCTTTCTGGACTGTGTCTGACGC…
515b9a890becf2f80757b5eed1ee4572	k__Bacteria___Firmicutes; c__Bacilli; o__Lactobacillales; f__Enterococcaceae; g__Enterococcus; s__				>28371edd54d1d647a01765266925f50e
516f138dea1101b0c5ebb9f9db212a93	k__Bacteria___Firmicutes; c__Clostridia; o__Clostridiales; f__Lachnospiraceae				TGGGGAATATTGCACAATGGGCGCAAGCCTGATGCAGCAACGCCGCGTGAGCGATGAAGGCCTTCGGGTCGTAAAGCTCTGTCCTCAAGGAAGATAATGACGGTACTTGAGGAGGAAGCCCCGGCTAACTACGTGCCAGCAGCCGCGGTAATACGTAGGGGGCTAGCGTTATCCGGATTTACTGGGCGTAAAGGGTGCGTAGGCGGTCTTTCAAGTCAGGAGTTAAAGGCTACGGCTCAACCGTAGTAAGCTCCTGATACTGTCTGACTTGAGTGCAGGAGAGGAAAGCGGAATTCCCAGTGTAGCGGTGAAATGCGTAGATATTGGGAGGAACACCAGTAGCGAAGGCGGCTTTCTGGACTGTAACTGACGCTGAGGCACGAAAGCGTGGGGAGTAAT…
517c6d9f735a8a46a1b424cd9b15a6a5	k__Bacteria___Firmicutes; c__Clostridia; o__Clostridiales; f__Peptostreptococcaceae; g__; s__				>2866e3f09c6aeb52ce45d678dc8f6272
51c349a7e32f9f3f76a55535e8e51ddd	k__Bacteria___Firmicutes; c__Clostridia; o__Clostridiales; f__Lachnospiraceae; g__Dorea; s__				TGAGGAATATTGGACAATGGGTGGAAGCCTGATCCAGCCATCCCGCGTGTAGGATGACGGCCTTATGGGTTGTAAACTACTTTTATCTGGGGATAAACCTACTTACGTGTAAGTAGCTGAAGGTACCAGAAGAATAAGCACCGGCTAACTCCGTGCCAGCAGCCGCGGTAATACGGAGGGTGCAAGCGTTATCCGGATTTATTGGGTTTAAAGGGTCCGTAGGCGGATTAATCAGTCAGTGGTGAAATCTCATAGCTTAACTATGAAACTGCCATTGATACTGTTAGTCTTGAGTGATGTTGAAGTTGCTGGAATGTGTAGTGTAGCGGTGAAATGCTTAGATATTACGCAGAACACCAATTGCGAAGGCAGGTGACTAAACATAAACTGACGCTGATG…
5285eef6223a3920cbac25d25bccef65	k__Bacteria___Fusobacteria; c__Fusobacteriia; o__Fusobacteriales; f__Fusobacteriaceae; g__Fusobacterium; s__				>296d0c38f7ce50d0f1dbcb388b92504a
538c8fbaff2cd43cc3ced31a64144177	k__Bacteria___Fusobacteria; c__Fusobacteriia; o__Fusobacteriales; f__Fusobacteriaceae; g__Fusobacterium; s__				TGGGGAATTTTGCGCAATGGGGGGAACCCTGACGCAGCAACGCCGCGTGCGGGACGAAGGCCTTCGGGTCGTAAACCGCTTTCGGCAGGGAAGAATCATGACGGTACCTGCAGAAGAAGCCCCGGCTAACTACGTGCCAGCAGCCGCGGTAATACGTAGGGGGCGAGCGTTATCCGGATTCATTGGGCGTAAAGCGCGCGTAGGCGTCTCCTCAAGCGGCACCGTCGAAGCCGGGGGCTCAACCCCCGGAAGCGGGCCGAACTGGGGGGATCGAGTGCGGTAGGGGCAGGCGGAATTCCCGGTGTAGCGGTGAAATGCGCAGATATCGGGAAGAACACCGACGGCGAAGGCAGCCTGCTGGGCCGGCACTGACGCTGAGGCGCGAAAGCTGGGGGAGCG…
54951e391aedec83d9eff618b7018ee3	k__Bacteria___Firmicutes; c__Clostridia; o__Clostridiales; f__Lachnospiraceae				>297c6c9381b2ef206bfefcc1a7260f44
55305078aff5429721674544f8985c22	k__Bacteria___Bacteroidetes; c__Bacteroidia; o__Bacteroidales; f__Porphyromonadaceae; g__Parabacteroides; s__				TGAGGAATATTGGTCAATGGGCGAGAGCCTGAACCAGCCAAGTAGCGTGAAGGATGACTGCCCTATGGGTTGTAAACTTCTTTTATAAAGGAATAAAGTCGGGTATGCATACCCGTTTGCATGTACTTTATGAATAAGGATCGGCTAACTCCGTGCCAGCAGCCGCGGTAATACGGAGGATCCGAGCGTTATCCGGATTTATTGGGTTTAAAGGGAGCGTAGATGGATGTTTAAGTCAGTTGTGAAAGTTTGCGGCTCAACCGTAAAATTGCAGTTGATACTGGATATCTTGAGTGCAGTTGAGGCAGGTGGAATTTCCTGTGTAGCGGTGAAATGCGTAGATATAGGAAGGAACACCAGTGGCGAAGGCGACCACCTGGACTGATACTGACACTGAGG…
55ee437828e6eae32137730cbb18f142	k__Bacteria___Firmicutes; c__Clostridia; o__Clostridiales; f__Veillonellaceae; g__Megamonas; s__				>29f75425e17c611e49f9bcd464d6c339
56024167fbe50d2fb974c5cf006aeb0d	k__Bacteria___Firmicutes; c__Erysipelotrichi; o__Erysipelotrichales; f__Erysipelotrichaceae; g__Allobaculum; s__				TGGGGAATATTGGACAATGGACCAAAAGTCTGATCCAGCAATTCTGTGTGCACGATGAAGTTTTTCGGAATGTAAAGTGCTTTCAGTTGGGAAGAAGTCAGTGACGGTACCAACAGAAGAAGCGACGGCTAAATACGTGCCAGCAGCCGCGGTAATACGTATGTCGCAAGCGTTATCCGGATTTATTGGGCGTAAAGCGCGTCTAGGCGGTTTAGTAAGTCTGATGTGAAAATGCGGGGCTCAACCCCGTATTGCGTTGGAAACTGCTAAACTAGAGTACTGGAGAGGTAGGCGGAACTACAAGTGTAGAGGTGAAATTCGTAGATATTTGTAGGAATGCCGATGGGGAAGCCAGCCTACTGGACAGATACTGACGCTAAAGCGCGAAAGCGTGGGTAG…
597fed14ade5bcc21b696156f26a4f55	k__Bacteria___Firmicutes; c__Bacilli; o__Lactobacillales; f__Enterococcaceae; g__Enterococcus; s__				>2a6810774ba20160b822a09bb52f96e2
598c3caebb8028b824eccd416e6360a6	k__Bacteria___Proteobacteria; c__Gammaproteobacteria; o__Pseudomonadales; f__Moraxellaceae; g__Acinetobacter; s__				TGGGGAATATTGCACAATGGGGGAAACCCTGATGCAGCGACGCCGCGTGAGCGATGAAGTATTTCGGTATGTAAAGCACTTTAAGTTGGGAGGAAGGGCAGTTACCTAATACGTGATTGTTTTGACGGTACCTGACTAAGAAGCCCCGGCTAACTACGTGCCAGCAGCCGCGGTAATACGTAGGGGGCAAGCGTTATCCGGATTTACTGGGTGTAAAGGGAGCGTAGACGGCAGTGCAAGTCTGAAGTGAAAGCCCGGGGCTCAACCCCGGGACTGCTTTGGAAACTGTGCAGCTAGAGTGTCGGAGAGGCAAGCGGAATTCCTAGTGTAGCGGTGAAATGCGTAGATATTAGGAGGAACACCAGTGGCGAAGGCGGCTTGCTGGACGATGACTGACGT…
59c175cd707e3cd922006b4d10d758cf	k__Bacteria___Bacteroidetes; c__Bacteroidia; o__Bacteroidales; f__Bacteroidaceae; g__Bacteroides; s__				>2a7c7b6c11ea4da3875f4aa9e01d2e23
5b8dbad2421af4ed3c774b800c65ab23	k__Bacteria___Firmicutes; c__Bacilli; o__Lactobacillales; f__Enterococcaceae; g__Enterococcus; s__				TGGGGAATATTGGACAATGGGCGAAAGCCTGATCCAGCCATGCCGCGTGAACGATGAAGGTCTTCGGATCGTAAAGTTCTGTTGCAGGGGAAGATAATGACGGTACCCTGTGAGGAAGCCACGGCTAACTACGTGCCAGCAGCCGCGGTAATACGTAGGTGGCGAGCGTTGTCCGGAATTATTGGGCGTAAAGAGCATGTAGGCGGTTTTTTAAGTCTGGAGTGAAAATGCGGGGCTCAACCCCGTATGGCTCTGGATACTGGAAGACTTGAGTGCAGGAGAGGAAAGGGGAATTCCCAGTGTAGCGGTGAAATGCGTAGATATTGGGAGGAACACCAGTGGCGAAGGCGCCTTTCTGGACTGTGTCTGACGCTGAGATGCGAAAGCCAGGGTAGCGAA…
5c4e70c5290002006e5ecf0545f6d1f7	k__Bacteria___Firmicutes; c__Clostridia; o__Clostridiales; f__Ruminococcaceae; g__Ruminococcus; s__				>2b15687163c6bccf5d00375b298fa3e5
5caba847a2b5050398c4b7aa90f1e823	k__Bacteria___Firmicutes; c__Bacilli; o__Lactobacillales; f__Streptococcaceae; g__Lactococcus				TGGGGAATATTGCACAATGGGGGAAACCCTGATGCAGCGACGCCGCGTGAAGGAAGAAGTATCTCGGTATGTAAACTTCTATCAGCAGGGAAGAAAATGACGGTACCTGACTAAGAAGCCCCGGCTAACTACGTGCCAGCAGCCGCGGTAATACGTAGGGGGCAAGCGTTATCCGGATTTACTGGGTGTAAAGGGAGCGTAGACGGAGCAGCAAGTCTGATGTGAAAGGCAGGGGCTCAACCCCTGGACTGCATTGGAAACTGTTGATCTTGAGTACCGGAGAGGTAAGCGGAATTCCTAGTGTAGCGGTGAAATGCGTAGATATTAGGAGGAACACCAGTGGCGAAGGCGGCTTACTGGACGGTAACTGACGTTGAGGCTCGAAAGCGTGGGGAGCAA…
5d3ad1629a912fc7fcabb3d3bfadb57b	k__Bacteria___Bacteroidetes; c__Flavobacteriia; o__Flavobacteriales; f__[Weeksellaceae]; g__Chryseobacterium; s__				>2b1c93d71a90a7ed1253a2c49b37dc75
5dfe1e0d3885ce0ec7a68b873f650383	k__Bacteria___Firmicutes; c__Clostridia; o__Clostridiales; f__Clostridiaceae				TGGGGAATATTGCACAATGGGCGGAAGCCTGATGCAGCAACGCCGCGTGAGCGATGAAGGCCTTCGGGTCGTAAAGCTCTGTCCTCAAGGAAGATAATGACGGTACTTGAGGAGGAAGCCCCGGCTAACTACGTGCCAGCAGCCGCGGTAATACGTAGGGGGCTAGCGTTATCCGGAATTACTGGGCGTAAAGGGTGCGTAGGCGGTCTTTCAAGTCAGAAGTGAAAGGCTACGGCTCAACCGTAGTAAGCTTTTGAAACTGTAAGACTTGAGTGCAGGAGAGGAGAGTGGAATTCCTAGTGTAGCGGTGAAATGCGTAGATATTAGGAGGAACACCAGTTGCGAAGGCGGCTCTCTGGACTGTAACTGACGCTGAGGCACGAAAGCGTGGGGAGCAAA…
5e1b74f7cd80c3ae3447689da2075198	k__Bacteria___Firmicutes; c__Clostridia; o__; f__				>2b4b5424bc22bdd6fe6cc7c55e915bd8
5e6d485ada0c6e61a9c44c5ff4b65d79	k__Bacteria___Proteobacteria; c__Alphaproteobacteria; o__RF32; f__; g__; s__				TGGGGAATATTGCACAATGGGGGAAACCCTGATGCAGCGACGCCGCGTGAGTGAAGAAGTATTTCGGTATGTAAAGCTCTATCAGCAGGGAAGAAAGTGACGGTACCTGAATAAGAAGCCCCGGCTAACTACGTGCCAGCAGCCGCGGTAATACGTAGGGGGCAAGCGTTATCCGGATTTACTGGGTGTAAAGGGAGTGTAGACGGCAAGGCAAGTCTGAAGTGAAAGCCCGGTGCTCAACGCCGGGACTGCTTTGGAAACTGTTTAGCTAGAGTGCCGGAGAGGTAAGCGGAATTCCTAGTGTAGCGGTGAAATGCGTAGATATTAGGAAGAACACCAGTGGCGAAGGCGGCTTACTGGACGGTAACTGACGTTGAGGCTCGAAAGCGTGGGGAGCAA…
5e8649faa5149b307ecb24dd8303c2f9	k__Bacteria___Proteobacteria; c__Gammaproteobacteria; o__Pseudomonadales; f__Moraxellaceae; g__Acinetobacter; s__				>2dbfae7250efa55031d863ee039b5949
5ead4977dd8f87728e77b7387dd831b6	k__Bacteria___Firmicutes; c__Clostridia; o__Clostridiales; f__Ruminococcaceae; g__Oscillospira; s__				TGGGGAATTTTGGACAATGGGCGCAAGCCTGATCCAGCTATTCCGCGTGTGGGATGAAGGCCCTCGGGTTGTAAACCACTTTTGTAGAGAACGAAAAGACACCATCGAATAAATGGTGTTGCTGACGGTACTCTAAGAATAAGCACCGGCTAACTACGTGCCAGCAGCCGCGGTAATACGTAGGGTGCGAGCGTTAATCGGAATTACTGGGCGTAAAGGGTGCGCAGGCGGTTGAGTAAGACAGATGTGAAATCCCCGAGCTTAACTCGGGAATGGCATATGTGACTGCTCGACTAGAGTGTGTCAGAGGGAGGTGGAATTCCACGTGTAGCAGTGAAATGCGTAGATATGTGGAAGAACACCGATGGCGAAGGCAGCCTCCTGGGACATAACTGACGC…
5eeb62035216adc1a6e8b41890f6b41b	k__Bacteria___Firmicutes; c__Clostridia; o__Clostridiales; f__Clostridiaceae				>2e607cd8882ab72184e2a1cde0fe9af4
5f40d71eb04ba7f5811937e539270c5f	k__Bacteria___Firmicutes; c__Bacilli; o__Lactobacillales; f__Enterococcaceae; g__Enterococcus; s__				TAGGGAATTTTCGTCAATGGGCGCAAGCCTGAACGAGCAATGCCGCGTGAACGAGGAAGGTCTTCGGATCGTAAAGTTCTGTTGAGAGGGAAAAAGGAACACCAGAGGAAATGCTGGTGAAGTGATATTACCTTTCGAGGAAGTCACGGCTAACTACGTGCCAGCAGCCGCGGTAATACGTATGTCGCAAGCGTTATCCGGATTTATTGGGCGTAAAGCGCGTCTAGGCGGAAAGATAAGTCTGATGTGAAAATGCGGGGCTCAACTCCGTATTGCGTTGGAAACTGTCTTTCTAGAGTACTGGAGAGGTGGGCGGAACTACAAGTGTAGAGGTGAAATTCGTAGATATTTGTAGGAATGCCGATGGAGAAGTCAGCTCACTGGACAGATACTGACGCT…
5f80dec74243741b5fb86836649e4c65	k__Bacteria___Firmicutes; c__Bacilli; o__Lactobacillales; f__Streptococcaceae; g__Lactococcus				>2ec40740f08537b00b80e133d948df13
6053ea3ac38c050b17f33b4225b6c79b	k__Bacteria___Firmicutes; c__Erysipelotrichi; o__Erysipelotrichales; f__Erysipelotrichaceae; g__[Eubacterium]; s__biforme				TAGGGAATCTTCCACAATGGACGAAAGTCTGATGGAGCAACGCCGCGTGAGTGAAGAAGGTTTTCGGATCGTAAAGCTCTGTTGTTGGTGAAGAAGGATAGAGGTAGTAACTGGCCTTTATTTGACGGTAATCAACCAGAAAGTCACGGCTAACTACGTGCCAGCAGCCGCGGTAATACGTAGGTGGCAAGCGTTGTCCGGATTTATTGGGCGTAAAGCGAGCGCAGGCGGAAGAATAAGTCTGATGTGAAAGCCTTCGGCTCAACCGGAGAATTGCATCAGAAACTGTTGAACTTGAGTGCAGAAGAGGAGAGTGGAACTCCATGTGTAGCGGTGGAATGCGTAGATATATGGAAGAACACCAGTGGCGAAGGCGGCTCTCTGGTCTGCAACTGACGC…
6064678fa1c1aa84674f054b71214b8a	k__Bacteria___Firmicutes; c__Bacilli; o__Lactobacillales; f__Lactobacillaceae; g__Lactobacillus				>2ec521ef545c4a9a808dc44f7d7089f6
6251bd9ebf43fae466939ab366f6e547	k__Bacteria___Bacteroidetes; c__Bacteroidia; o__Bacteroidales; f__Bacteroidaceae; g__Bacteroides; s__				TGAGGAATATTGGTCAATGGCCGGAAGGCTGAACCAGCCAAGTCGCGTGAGGGAATAAGGCCCTATGGGTCGTAAACCTCTTTTGTCAGGGAGCAATGAGGTCCACGTGTGGACTGACGAGAGTACCTGAAGAAAAAGCATCGGCTAACTCCGTGCCAGCAGCCGCGGTAATACGGAGGATGCGAGCGTTATCCGGATTTATTGGGTTTAAAGGGTGCGCAGGCGGCGTGCCAAGTCAGCGGTAAAAATGCGGTGCTCAACGCCGTATAGCCGTTGAAACTGACATGCTAGAGTGAGCGAGAAGTATGCGGAATGCGTGGTGTAGCGGTGAAATGCATAGATATCACGCAGAACCCCGATTGCGAAGGCAGCATACCGGCGCTCAACTGACGCTCAGGC…
628e241874b59b504a34e1651848549d	k__Bacteria___Firmicutes; c__Bacilli; o__Bacillales; f__Planococcaceae				>2ef6dabb886576c18e8893d476f86f9b
62b4eb5eeda1380beac1bd2f4023e144	k__Bacteria___Firmicutes; c__Clostridia; o__Clostridiales; f__[Mogibacteriaceae]; g__; s__				TGGGGAATATTGCACAATGGGGGAAACCCTGATGCAGCGACGCCGCGTGAGCGATGAAGTATTTCGGTATGTAAAGCTCTATCAGCAGGGAAGAATTAGGACGGTACCTGACTAAGAAGCACCGGCTAAATACGTGCCAGCAGCCGCGGTAATACGTAGGGTGCAAGCGTTATCCGGATTTATTGGGCGTAAAGCGCGTCTAGGCGGAAAGATAAGTCTGATGTGAAAATGCGGGGCTCAACTCCGTATTGCGTTGGAAACTGTCTTTCTAGAGTACTGGAGAGGTGGGCGGAACTACAAGTGTAGAGGTGAAATTCGTAGATATTTGTAGGAATGCCGATGGAGAAGTCAGCTCACTGGACAGATACTGACGCTGAAGCGCGAAAGCGTGGGGAGCAA…
636b92678465f4d708c71801f44d678d	k__Bacteria___Bacteroidetes; c__Sphingobacteriia; o__Sphingobacteriales; f__Sphingobacteriaceae; g__Pedobacter; s__				>30cd42c06f16c16baa7b1437e36f3272
6401d2b5e25240e725fe8ddd48e4c590	k__Bacteria___Firmicutes; c__Clostridia; o__Clostridiales; f__Lachnospiraceae				TGGGGAATATTGCACAATGGGCGAAAGCCTGATGCAGCAACGCCGCGTGAAGGAAGAAGGCCTTCGGGTCGTAAACTTCTGTCCTCAGGGAAGAAGAACTGACGGTACCTGAGGAGGAAGCCCCGGCTAACTACGTGCCAGCAGCCGCGGTAATACGTAGGGGGCAAGCGTTATCCGGAATTATTGGGCGTAAAGAGTGCGTAGGTGGTAACCTAAGCGCAGGGTTTAAGGCAATGGCCCAACCATTGTAAGCCCTGCGAACTGGGTTACTTGAGTGCAGGAGAGGAAAGCGGAATTCCTAGTGTAGCGGTGAAATGCGTAGATATTAGGAGGAACACCAGTGGCGAAGGCGGCTTTCTGGACTGAAACTGACACTGAGGCACGAAAGCGTGGGGAGCA…
64a8bae331a8c50ba93b77d26ff3e0fc	k__Bacteria___Proteobacteria; c__Gammaproteobacteria; o__Enterobacteriales; f__Enterobacteriaceae; g__; s__				>31685cee66f7a4c291e8015c1f9e05f4
64d6f833fdd10fa3887fe4a58e90b8bd	k__Bacteria___Firmicutes; c__Clostridia; o__Clostridiales; f__Lachnospiraceae; g__Blautia; s__producta				TGGGGAATATTGCACAATGGGCGCAAGCCTGATGCAGCAACGCCGCGTGAGTGAAGAAGGTTTTCGGATCGTAAAACTCTGTTGTTAGAGAAGAACAAGGATGAGAGTAACTGTTCATCCCTTGACGGTATCTAACCAGAAAGTCACGGCTAACTACGTGCCAGCAGCCGCGGTAATACGTAGGTGGCAAGCGTTGTCCGGATTTATTGGGCGTAAAGCGAGCGCAGGCGGTTTCTTAAGTCTGATGTGAAAGCCCCCGGCTCAACCGGGGAGGGTCATTGGAAACTGGGAGACTTGAGTGCAGAAGAGGAGAGTGGAATTCCATGTGTAGCGGTGAAATGCGTAGATATATGGAGGAACACCAGTGGCGAAGGCGGCTCTCTGGTCTGTAACTGACGC…
653619a24b08c6db2507e1e1ad7ea3fd	k__Bacteria___Proteobacteria; c__Gammaproteobacteria; o__Enterobacteriales; f__Enterobacteriaceae; g__; s__				>320f8faca0383456ceb9b3e87808f17b
65462d9a1bd50beb17ab2e9fc3bc20d0	k__Bacteria___Firmicutes; c__Bacilli; o__Lactobacillales; f__Enterococcaceae; g__Enterococcus; s__				TGAGGAATATTGGTCAATGGACGAGAGTCTGAACCAGCCAAGTAGCGTGCAGGATGACGGCCCTATGGGTTGTAAACTGCTTTTATAAGGGAATAAAGTGAGCCTCGTGAGGCTTTTTGCATGTACCTTATGAATAAGGACCGGCTAATTCCGTGCCAGCAGCCGCGGTAATACGGAAGGTCCGGGCGTTATCCGGATTTATTGGGTTTAAAGGGAGCGTAGGCCGGAGATTAAGCGTGTTGTGAAATGTAGATGCTCAACATCTGAACTGCAGCGCGAACTGGTTTCCTTGAGTACGCACAAAGTGGGCGGAATTCGTGGTGTAGCGGTGAAATGCTTAGATATCACGAAGAACTCCGATTGCGAAGGCAGCTCACTGGAGCGCAACTGACGCTGAAG…
6581d72f53e077961d07250573e97bbf	k__Bacteria___Actinobacteria; c__Actinobacteria; o__Actinomycetales; f__Micrococcaceae; g__Arthrobacter; s__				>333176a263370620a9bf5ec145937b4b
665a7d5c1c035aebadf17483730f0c2c	k__Bacteria___Firmicutes; c__Bacilli; o__Bacillales; f__Staphylococcaceae; g__Staphylococcus; s__				TAGGGAATCTTCCACAATGGGCGAAAGCCTGATGGAGCAACGCCGCGTGGGTGAAGAAGGTCTTCGGATCGTAAAACCCTGTTGTTAGAGAAGAAAGTGCGTGAGAGTAACTGTTCACGTTTCGACGGTATCTAACCAGAAAGCCACGGCTAACTACGTGCCAGCAGCCGCGGTAATACGTAGGTGGCAAGCGTTGTCCGGATTTATTGGGCGTAAAGCGAGCGCAGGCGGTTTCTTAAGTCTGATGTGAAAGCCCCCGGCTCAACCGGGGAGGGTCATTGGAAACTGGGAGACTTGAGTGCAGAAGAGGAGAGTGGAACTCCATGTGTAGCGGTGGAATGCGTAGATATATGGAAGAACACCAGTGGCGAAGGCGGCTGTCTGGTCTGCAACTGACGC…
6706ec0d26510e0ffd3bff395cb93510	k__Bacteria___Bacteroidetes; c__Bacteroidia; o__Bacteroidales; f__[Odoribacteraceae]; g__Odoribacter; s__				>34f40be9c8a8e2d122489dc07163df3e
676f08ceefdf9b61894e87b5ad5fd37b	k__Bacteria___Firmicutes; c__Clostridia; o__Clostridiales; f__Lachnospiraceae; g__Coprococcus; s__				TGGGGAATCTTGCGCAATGGGGGCAACCCTGACGCAGCGACGCCGCGTGCGGGATGGAGGCCTTCGGGTCGTAAACCGCTTTCAGCAGGGAAGAGACAAGACTGTACCTGCAGAAGAAGCCCCGGCTAACTACGTGCCAGCAGCCGCGGTAATACGTAGGGGGCGAGCGTTGTCCGGATTTATTGGGCGTAAAGCGAGCGCAGGCGGTTTAATAAGTCTGAAGTTAAAGGCAGTGGCTTAACCATTGTTCGCTTTGGAAACTGTTAGACTTGAGTGCAGAAGGGGAGAGTGGAATTCCATGTGTAGCGGTGAAATGCGTAGATATATGGAGGAACACCGGTGGCGAAAGCGGCTCTCTGGTCTGTAACTGACGCTGAGGCTCGAAAGCGTGGGGAGCAA…
682bc5cfaf92c46c243c94a9270c2571	k__Bacteria___Firmicutes; c__Clostridia; o__; f__				>3592fd06d0f55778d0d8610333d2d611
68970fb0bec0b5bb164a5bb4b6e27765	k__Bacteria___Firmicutes; c__Clostridia; o__; f__				TGGGGAATATTGGACAATGGACCAAAAGTCTGATCCAGCAATTCTGTGTGCACGATGAAGTTTTTCGGAATGTAAAGTGCTTTCAGTTGGGACGAAGAACGTGACGGTACCAACAGAAGAAGCGACGGCTAAATACGTGCCAGCAGCCGCGGTAATACGTATGTCGCAAGCGTTATCCGGATTTATTGGGCGTAAAGCGCGTCTAGGTGGTTTGGTAAGTCTGATGTGAAAATGCGGAGCTCAACTCCGTATTGCGTTGGAAACTGTCAAACTAGAGTATGGTAGAGGGTGGTGGAATTTCCTGTGTAGCGGTGAAATGCGTAGATATAGGAAGGAACACCAGTGGCGAAGGCGACCACCTGGACTGATACTGACACTGAGGTGCGAAAGCGTGGGGAG…
697c8d2f7870b8dc37f8dac86ed30d68	k__Bacteria___Firmicutes; c__Bacilli; o__Lactobacillales; f__Lactobacillaceae; g__Lactobacillus				>359d55f797c710170fbdd17defb32601
69991b069fd77e02ef3587ecb15c2bb4	k__Bacteria___Firmicutes; c__Bacilli; o__Lactobacillales; f__Streptococcaceae; g__Streptococcus				TGGGGGATATTGCACAATGGGCGAAAGCCTGATGCAGTGACGCCGCGTGAGGGAAGACGGCCTTCGGGTTGTAAACCTCTGTCATTCGGGACGAAGAAAGTGACGGTACCGAAGAAGGAAGCTCCGGCTAACTACGTGCCAGCAGCCGCGGTAATACGTAGGGAGCGAGCGTTGTCCGGAATTACTGGGTGTAAAGGGAGCGTAGGCGGGAAAGCAAGTTGGAAGTGAAATGCATGGGCTCAACCCATGAGCTGCTTTCAAAACTGTTTTTCTTGAGTGAAGTAGAGGCAGGCGGAATTCCTAGTGTAGCGGTGAAATGCGTAGATATTAGGAGGAACACCAGTGGCGAAGGCGGCCTGCTGGGCTTTAACTGACGCTGAGGCTCGAAAGCGTGGGTAG…
6a052f00341c9b6ad427a95c76382341	k__Bacteria___Firmicutes; c__Bacilli; o__Bacillales; f__Planococcaceae; g__Sporosarcina; s__				>3638f2062c305c79df283ef573a10b97
6a63c8309026536554afc8816414c434	k__Bacteria___Fusobacteria; c__Fusobacteriia; o__Fusobacteriales; f__Fusobacteriaceae; g__Cetobacterium; s__somerae				TGGGGAATTTTGGACAATGGGCGAAAGCCTGATCCAGCAATGCCGCGTGTGTGAAGAAGGCCTTCGGGTTGTAAAGCACTTTTGTCCGGAAAGAAATGGCTCTGGTTAATACCTGGGGTCGATGACGGTACCGGAAGAATAAGGACCGGCTAACTACGTGCCAGCAGCCGCGGTAATACGTAGGGTCCAAGCGTTAATCGGAATTACTGGGCGTAAAGCGTGCGCAGGCGGTTGTGCAAGACCGATGTGAAATCCCCGAGCTTAACTTGGGAATTGCATTGGTGACTGCACGGCTAGAGTGTGTCAGAGGGGGGTAGAATTCCACGTGTAGCAGTGAAATGCGTAGAGATGTGGAGGAATACCGATGGCGAAGGCAGCCCCCTGGGATAACACTGACGC…
6a8cd212906e0a5fd451e76aa130f625	k__Bacteria___Proteobacteria; c__Alphaproteobacteria; o__Rhizobiales; f__Rhizobiaceae; g__Agrobacterium; s__				>365a701a9dc96e15093c30fc811be553
6afcc318bb2dc662cb26a0af1bb26618	k__Bacteria___Bacteroidetes; c__Sphingobacteriia; o__Sphingobacteriales; f__Sphingobacteriaceae; g__Sphingobacterium				TGAGGAATATTGGGCAATGGAGGCAACTCTGACCCAGCCATGCCGCGTGAGTGAGAAGGTTTTCGAATTGTAAAGCTCTTTCGGGTGTGAAGATGATGACGGTAACACCAGAAGAAGCCCCGGCAAACTTCGTGCCAGCAGCCGCGGTAATACGAAGGGGGCGAGCGTTGTTCGGAATTACTGGGCGTAAAGGGTGTGTAGGCGGTTAAGTAAGATAGTGGTGAAATGCCGGGGCTCAACCTCGGAATTGCCATTATGACTATTTATCTAGAATGATGCAGAGGATAGCGGAATACCCAGTGTAGAGGTGAAATTTGTAGATATTGGGTAGAACACCAGAGGCGAAGGCGGCTATCTGGGCATTTATTGACGCTGAGGCACGAAAGCATGGGGATCAAA…
6c20f1b2c627ffe458a8e9d6d7a9c93c	k__Bacteria___Firmicutes; c__Clostridia; o__Clostridiales; f__Lachnospiraceae				>365d40757b7a146d54fb57f51f28657c
6c68bb195d823e3ba6244d505ce1988c	k__Bacteria___Firmicutes; c__Clostridia; o__Clostridiales; f__Lachnospiraceae; g__Dorea; s__				TGAGGAATATTGGTCAATGGACGAGAGTCTGAACCAGCCAAGTAGCGTGAAGGATGAAGGTCCTACGGATTGTAAACTTCTTTTATAAGGGAATAAAACCTCCCACGTGTGGGAGCTTGTATGTACCTTATGAATAAGCATCGGCTAACTCCGTGCCAGCAGCCGCGGTAATACGGAGGATGCGAGCGTTATCCGGATTTATTGGGTTTAAAGGGAGCGCAGACGGGTCGTTAAGTCAGCTGTGAAAGTTTGGGGCTCAACCTTAAAATTGCAGTTGATACTGGCGTCCTTGAGTGCGGTTGAGGTGTGCGGAATTCGTGGTGTAGCGGTGAAATGCTTAGATATCACGAAGAACTCCGATTGCGAAGGCAGCACACTAAGCCGTAACTGACGTTCATG…
6de3d71f0b5574f91e4569ad3168d64c	k__Bacteria___Cyanobacteria; c__ML635J-21; o__; f__; g__; s__				>36c99275e4b0d25601c39a3ff3f5e0a9
6f824d20e815fa5e5cd4a104ba628cf1	k__Bacteria___Proteobacteria; c__Gammaproteobacteria; o__Enterobacteriales; f__Enterobacteriaceae; g__; s__				TGGGGAATATTGCACAATGGGCGAAAGCCTGATGCAGCGACGCCGCGTGAGTGAAGAAGTATTTCGGTATGTAAAGCTCTATCAGCAGGGAAGAAAATGACGGTACCTGACTAAGAAGCCCCGGCTAACTACGTGCCAGCAGCCGCGGTAATGCGTAGGGGGCAAGCGTTATCCGGATTTACTGGGTGTAAAGGGAGCGTAGACGGAGCAGCAAGTCTGATGTGAAAGGCGGGGGCTCAACCCCCGGACTGCATTGGAAACTGTTGATCTTGAGTACCGGAGAGGTAAGCGGAATTCCTAGTGTAGCGGTGAAATGCGTAGATATTAGGAGGAACACCAGTGGCGAAGGCGGCTTACTGGACGGTAACTGACGTTGAGGCTCGAAAGCGTGGGGAGCAA…
70530faa01a35148ae3c795471690509	k__Bacteria___Actinobacteria; c__Actinobacteria; o__Actinomycetales; f__Corynebacteriaceae; g__Corynebacterium; s__				>37079930b9ac5c8ba2ccccae4d754c68
70c7884f8bfd2a4851d32442fd607349	k__Bacteria___Firmicutes; c__Clostridia				TGGGGAATTTTGGACAATGGGGGCAACCCTGATCCAGCCATGCCGCGTGCAGGAAGAAGGCCTTCGGGTTGTAAACTGCTTTTGTTAGGAACGAAACGGGTAGTACTAATAATGCTACCTAATGACGGTACCTAAAGAATAAGCACCGGCTAACTACGTGCCAGCAGCCGCGGTAATACGTAGGGTGCAAGCGTTAATCGGAATTACTGGGCGTAAAGCGTGCGCAGGCGGCTTGATAAGACAGGTGTGAAATCCCCGAGCTCAACTTGGGAATAGCACTTGTGACTGTCAGGCTAGAGTATGTCAGAGGGAGGTGGAATTCCAAGTGTAGCAGTGAAATGCGTAGATATTTGGAAGAACACCGATGGCGAAGGCAGCCTCCTGGGATAATACTGACGC…
722e1e8ef8a5beb445c2bace76fcc732	k__Bacteria___Firmicutes; c__Clostridia; o__Clostridiales; f__Veillonellaceae; g__Megamonas; s__				>3739ed318f11ad84ab01a6bf93904414
737929743a8ad9ea0fa625c567530c21	k__Bacteria___Bacteroidetes; c__Bacteroidia; o__Bacteroidales; f__Porphyromonadaceae; g__Parabacteroides; s__distasonis				TGAGGAATATTGGACAATGGGTGAGAGCCTGATCCAGCCATCCCGCGTGAAGGACGACGGCCCTATGGGTTGTAAACTTCTTTTGTATAGGGATAAACCTTTCCACGTGTGGAAAGCTGAAGGTACTATACGAATAAGCACCGGCTAACTCCGTGCCAGCAGCCGCGGTAATACGGAGGGTGCAAGCGTTATCCGGATTTATTGGGTTTAAAGGGTCCGTAGGCGGATCTGTAAGTCAGTGGTGAAATCTCATAGCTTAACTATGAAACTGCCATTGATACTGCAGGTCTTGAGTAAAGTAGAAGTGGCTGGAATAAGTAGTGTAGCGGTGAAATGCATAGATATTACTTAGAACACCAATTGCGAAGGCAGGTCACTATGTTTTAACTGACGCTGATG…
737e958208f07c2780805650c9f8ba84	k__Bacteria___Firmicutes; c__Bacilli; o__Lactobacillales; f__Lactobacillaceae; g__Lactobacillus				>37aa3ebe96fa8e26770ff2ec0dc383b2
73d36e7a0c7d16896ccd84d24c1c6aaf	k__Bacteria___Bacteroidetes; c__Bacteroidia; o__Bacteroidales; f__Prevotellaceae; g__Prevotella; s__				TAGGGAATCTTCCACAATGGGCGCAAGCCTGATGGAGCAACACCGCGTGAGTGAAGAAGGTTTTCGGATCGTAAAGCTCTGTTGTAAGAGAAGAATGTGTGTGAGAGTGGAAAGTTCACACAGTGACGGTAACTTACCAGAAAGGGACGGCTAACTACGTGCCAGCAGCCGCGGTAATACGTAGGTGGCAAGCGTTGTCCGGATTTATTGGGCGTAAAGCGAGTGCAGGCGGTTCAATAAGTCTGATGTGAAAGCCTTCGGCTCAACCGGAGAATTGCATCAGAAACTGTTGAACTTGAGTGCAGAAGAGGAGAGTGGAACTCCATGTGTAGCGGTGGAATGCGTAGATATATGGAAGAACACCAGTGGCGAAGGCGGCTCTCTGGTCTGCAACTGACG…
75f43aa50848eb041f85d6aed0909f70	k__Bacteria___Firmicutes; c__Bacilli; o__Lactobacillales; f__Lactobacillaceae; g__Lactobacillus				>3821bb17ae254e478c3a197dc984ed66
76de752a177ae96b1151ae697368d049	k__Bacteria___Bacteroidetes; c__Bacteroidia; o__Bacteroidales; f__Bacteroidaceae; g__Bacteroides; s__				TGGGGAATATTGCACAATGGGCGCAAGCCTGATGCAGCCATGCCGCGTGTATGAAGAAGGCCTTCGGGTTGTAAAGTACTTTCAGCGAGGAGGAAGGTGTTGAGGTTAATAACCTTAGCAATTGACGTTACTCGCAGAAGAAGCACCGGCTAACTCCGTGCCAGCAGCCGCGGTAATACGGAGGGTGCAAGCGTTAATCGGAATTACTGGGCGTAAAGCGCGCGTAGGTGGTTAGTTAAGTTGGATGTGAAATCCCCGGGCTCAACCTGGGAACTGCATTCAAAACTGACTGACTAGAGTATGGTAGAGGGGGGTAGAATTCCAGGTGTAGCGGTGAAATGCGTAGAGATCTGGAGGAATACCGGTGGCGAAGGCGGCCCCCTGGACGAAGACTGACGC…
76e2f4c79c7f874e89278cdee2d717c2	k__Bacteria___Firmicutes; c__Erysipelotrichi; o__Erysipelotrichales; f__Erysipelotrichaceae; g__[Eubacterium]; s__biforme				>384c928eeadf48266da7e8edde55c66a
77325fec94e6592093e8288ec503713f	k__Bacteria___Firmicutes; c__Bacilli; o__Lactobacillales; f__Lactobacillaceae; g__Lactobacillus				TGAGGAATATTGGTCAATGGACGGAAGTCTGAACCAGCCAAGTCGCGTGAAGGAAGACGGCCCTACGGGTTGTAAACTTCTTTAGTGCGGGAACAAAGGAGGGGACGTGTCCCCTTATGAGTGTACCGCAAGAATAAGCATCGGCTAACTCCGTGCCAGCAGCCGCGGTAATACGGAGGATGCGAGCGTTATCCGGATTTATTGGGTTTAAAGGGTGCGCAGGCGGACAGTCAAGTCAGCGGTAAAATCGCGGGGCTCAACCCCGCTCAGCCGTTGAAACTGATTATCTAGCGTGGCGTCGAGGTATGCGGAATGCGTTGTGTAGCGGTGAAATGCATAGATATGACGCAGAACTCCAATTGCGAAGGCAGCATACCGGGCGCCTACGGACGCTGAGGC…
77c76da8a1d97a35f432b351cb88bd06	k__Bacteria___Firmicutes; c__Erysipelotrichi; o__Erysipelotrichales; f__Erysipelotrichaceae; g__[Eubacterium]; s__biforme				>3a0c1321ebad1dfbd01b70a09aa6e30b
78c004fbb72e53bd80051934fe81dcf1	k__Bacteria___Bacteroidetes; c__Flavobacteriia; o__Flavobacteriales; f__Flavobacteriaceae; g__; s__				TGAGGAATATTGGACAATGGGTGAGAGCCTGATCCAGCCATCCCGCGTGAAGGACGACGGCCCTATGGGTTGTAAACTTCTTTTGTATAGGGATAAACCTTTCCACGTGTGGAAAGCTGAAGGTACTATACGAATAAGCACCGGCTAACTCCGTGCCAGCAGCCGCGGTAATACGGAGGGTGCAAGCGTTATCCGGATTTATTGGGTTTAAAGGGTCCGTAGGCGGATCTGTAAGTCAGTGGTGAAATCTCATAGCTTAACTATGAAACTGCCATTGATACTGCAGGTCTTGAGTAAAGTAGAAGTGGCTGGAATAAGTAGTGTAGCGGTGAAATGCATAGATATTACTTAGAACACCAATTGCGAAGGCAGGTCACTATGTTTTAACTGACGCTGATG…
7907399639f9ea182626d299fe9005b0	k__Bacteria___Bacteroidetes; c__Flavobacteriia; o__Flavobacteriales; f__[Weeksellaceae]; g__Wautersiella; s__				>3c293438fbd059226f860c8ed99a91e1
7995a612a6216f9f54f123fad99d4148	k__Bacteria___Bacteroidetes; c__Bacteroidia; o__Bacteroidales; f__Prevotellaceae; g__Prevotella; s__copri				TGGGGAATATTGCACAATGGGGGAAACCCTGATGCAGCGACGCCGCGTGAGTGAAGAAGTCATTCGTGATGTAAAGCTCTATCAGCAGGGAAGAAAATGACGGTACCTGACTAAGAAGCCCCGGCTAACTACGTGCCAGCAGCCGCGGTAATACGTAGGGGGCAAGCGTTATCCGGATTTACTGGGTGTAAAGGGAGCGTAGACGGTTCTGCAAGTCTGATGTGAAAGGCAGAGGCTCAACTTCTGGATTGCATTGGAAACTGTGGGACTTGAGTGCCGGAGAGGTAAGCGGAATTCCTAGTGTAGCGGTGAAATGCGTAGATATTAGGAGGAACACCAGTGGCGAAGGCGGCTTACTGGACGGTAACTGACGTTGAGGCTCGAAAGCGTGGGGAGCAA…
7a1a7d3362a2f4e3bb2b0f088b9a6b84	k__Bacteria___Firmicutes; c__Erysipelotrichi; o__Erysipelotrichales; f__Erysipelotrichaceae; g__[Eubacterium]; s__dolichum				>3cfab783edfc17ef35db28d11f035bbb
7aafc8c2eaefeffe57fb98f2caa8d0ae	k__Bacteria___Firmicutes; c__Bacilli; o__Lactobacillales; f__Enterococcaceae; g__Enterococcus; s__				TGGGGAATATTGCACAATGGGGGAAACCCTGATGCAGCGACGCCGCGTGAGTGAAGAAGTATCTCGATATGTAAAGCTCTATCAGCAGGGAAGAAAATGACGGTACCTGACTAAGAAGCCCCGGCTAACTACGTGCCAGCAGCCGCGGTAATACGTAGGGGGCAAGCGTTATCCGGATTTACTGGGTGTAAAGGGAGCGTAGACGGCGGAGCAAGTCTGAAGTGAAAGCCCGGGGCTCAACCCCGGGACTGCTTTGGAAACTGTTCTGCTAGAGTGCTGGAGAGGTAAGTGGAATTCCTAGTGTAGCGGTGAAATGCGTAGATATTAGGAGGAACACCAGTGGCGAAGGCGGCTTACTGGACAGTAACTGACGTTGAGGCTCGAAAGCGTGGGGAGCAA…
7ab6307e5f411d96e3a12d019a2d0482	k__Bacteria___Firmicutes; c__Clostridia; o__Clostridiales; f__Lachnospiraceae				>3dcfe6e2e30329c35d66f708b71c4c16
7b239a04db02ff1cb4e1cda5d292968e	k__Bacteria___Firmicutes; c__Bacilli; o__Lactobacillales; f__Streptococcaceae; g__Streptococcus				TGGGGAATATTGCACAATGGGGGAAACCCTGATGCAGCAACGCCGCGTGAGTGATGAAGGTTTTCGGATCGTAAAGCTCTGTCTTTGGGGAAGATAATGACGGTACCCAAAGAGGAAGCCACGGCTAACTACGTGCCAGCAGCCGCGGTAATACGTAGGTGGCGAGCGTTATCCGGATTTATTGGGCGTAAAGGGAACGCAGGCGGTCTTTTAAGTCTGATGTGAAAGCCTTCGGCTTAACCGGAGTAGTGCATTGGAAACTGGAAGACTTGAGTGCAGAAGAGGAGAGTGGAACTCCATGTGTAGCGGTGAAATGCGTAGATATATGGAAGAACACCAGTGGCGAAAGCGGCTCTCTGGTCTGTAACTGACGCTGAGGTTCGAAAGCGTGGGTAGCAA…
7b64ebaf4ce0974210877b3efd3f2406	k__Bacteria___Firmicutes; c__Clostridia; o__; f__				>40aa1badfd8e63d30e5fe379bb2e0a36
7ee94ec887d0aba57cb3c7b0c10b0fa4	k__Bacteria___Proteobacteria; c__Betaproteobacteria; o__Burkholderiales; f__Alcaligenaceae; g__Sutterella; s__				TAGGGAATTTTCGTCAATGGGCGCAAGCCTGAACGAGCAATGCCGCGTGAGTGAAGAAGGTCTTCGGATTGTAAAGCTCTGTTGCCGGGGAAAAAGAGGGAATGCAGGAAATGGCATTTCATGGATGGTACCCGGCCAGAAAGCCACGGCTAACTACGTGCCAGCAGCCGCGGTAATACGTATGTCGCAAGCGTTATCCGGATTTATTGGGCGTAAAGCGCGTCTAGGCGGAAAGATAAGTCTGATGTGAAAATGCGGGGCTCAACTCCGTATTGCGTTGGAAACTGTCTTTCTAGAGTACTGGAGAGGTGGGCGGAACTACAAGTGTAGAGGTGAAATTCGTAGATATTTGTAGGAATGCCGATGGAGAAGTCAGCTCACTGGACAGATACTGACGCT…
7f2e12be517075324c4865e7a24cc1c1	k__Bacteria___Fusobacteria; c__Fusobacteriia; o__Fusobacteriales; f__Fusobacteriaceae; g__Cetobacterium; s__somerae				>421cc8f1a60431f6e18caef376519b68
8066eacc0ff1121883b9f6420a620565	k__Bacteria___Bacteroidetes; c__Bacteroidia; o__Bacteroidales; f__S24-7; g__; s__				TAGGGAATCTTCCACAATGGACGAAAGTCTGATGGAGCAACGCCGCGTGAGTGAAGAAGGTTTTCGGATCGTAAAGCTCTGTTGTTGGTGAAGAAGGATAGAGGTAGTAACTGGCCTTTATTTGACGGTAATCAACCAGAAAGTCACGGCTAACTACGTGCCAGCAGCCGCGGTAATACGTAGGTGGCAAGCGTTGTCCGGATTTATTGGGCGTAAAGCGAGCGCAGGCGGAAGAATAAGTCTGATGTGAAAGCCCTCGGCTTAACCGAGGAACTGCATCGGAAACTGTTTTTCTTGAGTGCAGAAGAGGAGAGTGGAATTCCATGTGTAGCGGTGAAATGCGTAGAGATCTGGAGGAATACCGGTGGCGAAGGCGGCCCCCTGGACGAAGACTGACGC…
807eb94c6ddc0927681f5aeb02e5642f	k__Bacteria___Proteobacteria; c__Gammaproteobacteria; o__Pseudomonadales; f__Moraxellaceae				>427f5142ae52662b7db0bdd5689461f0
812a7928f2ab72304f00a9e635d03f6f	k__Bacteria___Bacteroidetes; c__Flavobacteriia; o__Flavobacteriales; f__Flavobacteriaceae; g__Myroides; s__odoratimimus				TAGGGAATCTTCGGCAATGGACGAAAGTCTGACCGAGCAACGCCGCGTGAGTGAAGAAGGTTTTCGGATCGTAAAACTCTGTTGTTAGAGAAGAACAAGGATGAGAGTAACTGTTCATCCCTTGACGGTATCTAACCAGAAAGCCACGGCTAACTACGTGCCAGCAGCCGCGGTAATACGTAGGTGGCAAGCGTTGTCCGGATTTATTGGGCGTAAAGCGAGCGCAGGCGGTTTCTTAAGTCTGATGTGAAAGCCCCCGGCTCAACCGGGGAGGGTCATTGGAAACTGGGAGACTTGAGTGCAGAAGAGGAGAGTGGAATTCCATGTGTAGCGGTGAAATGCGTAGATATATGGAGGAACACCAGTGGCGAAGGCGGCTCTCTGGTCTGTAACTGACGC…
8146deefacadef2055916d06c19a3abd	k__Bacteria___Firmicutes; c__Bacilli; o__Bacillales; f__Staphylococcaceae; g__Jeotgalicoccus; s__psychrophilus				>43f7d492471d4344c6e7a49e2e0750d0
81fa8d8d03f0c4b53f4a9a5785b9b2fc	k__Bacteria___Proteobacteria; c__Betaproteobacteria; o__Burkholderiales; f__Oxalobacteraceae; g__Ralstonia; s__				TGGGGAATCTTCCGCAATGGGCGAAAGCCTGACGGAGCAATGCCGCGTGAGTGATGAAGGAATTCGTTCCGTAAAACTCTTTTGTTTATGACGAATGTGCAGATTGTGAATAATTATTTGTAATGACGGTAGTAAACGAATAAGCCACGGCTAACTACGTGCCAGCAGCCGCGGTAATACGTAGGTGGCGAGCGTTGTCCAGAATTATTGGGCGTAAAGAGCATGTAGGCGGTTTCTTAAGTCTGGAGTGAAAATGCGGGGCTCAACCCCGTATGGCTCTGGATACTGGGAGACTTGAGTGCAGGAGAGGAAAGGGGAATTCCCAGTGTAGCGGTGAAATGCGTAGATATTGGGAGGAACACCAGTGGCGAAGGCGCCTTTCTGGACTGTGTCTGACGC…
82b9d2a288448939484dec5f329c48f6	k__Bacteria___Bacteroidetes; c__Bacteroidia; o__Bacteroidales; f__[Paraprevotellaceae]; g__[Prevotella]; s__				>442d77270a5dee2b96a01c1c273b897f
8382f705cf70afacb0c45749865350fa	k__Bacteria___Cyanobacteria; c__Chloroplast; o__CAB-I; f__; g__; s__				TGAGGAATATTGGTCAATGGGCGAGAGCCTGAACCAGCCAAGTAGCGTGAAGGATGAAGGTCCTACGGATTGTAAAGTGCTTTCAATCGGGAAAAAGAAAGTGATGGTACCGATAGAAGAAGCGACGGCTAAATACGTGCCAGCAGCCGCGGTAATACGTATGTCGCAAGCGTTATCCGGATTTATTGGGCGTAAAGCGCGTCTAGGCGGAAAGATAAGTCTGATGTGAAAATGCGGGGCTCAACTCCGTATTGCGTTGGAAACTGTCTTTCTAGAGTACTGGAGAGGTGGGCGGAACTACAAGTGTAGAGGTGAAATTCGTAGATATTTGTAGGAATGCCGATGGAGAAGTCAGCTCACTGGACAGATACTGACGCTGAAGCGCGAAAGCGTGGGGAG…
83c8780de7fd6fd52b921582c9c3cf7c	k__Bacteria___Firmicutes; c__Clostridia; o__Clostridiales; f__Lachnospiraceae				>44c6d85a1f78b35f041e3b77943f9db5
842e2e3fb966ac7e1d725aa881b42d60	k__Bacteria___Firmicutes; c__Clostridia; o__Clostridiales; f__Ruminococcaceae				TGGGGAATATTGGACAATGGGCGAAAGCCTGATCCAGCCATGCCGCGTGTGTGAAGAAGGCCTTTTGGTTGTAAAGCACTTTAAGCGAGGAGGAGGCTACTTGGATTAATACTCTAGGATAGTGGACGTTACTCGCAGAATAAGCACCGGCTAACTACGTGCCAGCAGCCGCGGTAATACGTAGGGAGCGAGCGTTATCCGGATTTATTGGGTGTAAAGGGTGCGTAGACGGGTAATCAAGTTAGTTGTGAAATCCCTCGGCTCAACTGAGGAACTGCAACTAAAACTGACTATCTTGAGTGCAGGAGAGGTAAGTGGAATTCCTAGTGTAGCGGTGAAATGCGTAGAGATTAGGAGGAACACCAGTGGCGAAGGCGACTTACTGGACTGTAACTGACG…
849d2664900f32b86a6eb761fbb287a9	k__Bacteria___Firmicutes; c__Clostridia; o__Clostridiales; f__Ruminococcaceae; g__Ruminococcus; s__				>460eaf142edf1100c624fd5f7d093c53
8616ccf21fa06181d636dac74fdb34b9	k__Bacteria___Firmicutes; c__Bacilli; o__Lactobacillales; f__Enterococcaceae; g__Enterococcus; s__				TGAGGAATATTGGTCAATGGCCGAGAGGCTGAACCAGCCAAGTCGCGTGAGGGATGAAGGTTCTATGGATCGTAAACCTCTTTTATAAGGGAATAAAGTGCGGGACGTGTCCCGTTTTGTATGTACCTTATGAATAAGGATCGGCTAACTCCGTGCCAGCAGCCGCGGTAATACGGAGGATCCGAGCGTTATCCGGATTTATTGGGTTTAAAGGGTGCGTAGGCGGCCTTTTAAGTCAGCGGTGAAAGTCTGTGGCTCAACCATAGAATTGCCGTTGAAACTGGGGGGGCTTGAGTATGTTTGAGGCAGGCGGAATGCGTGGTGTAGCGGTGAAATGCGTAGATATTAGGAGGAACACCAGTGGCGAAGGCGGCTTTCTGGACGATGACTGACGTTGAG…
866ea1cc638e4ceb9195a8a6a1869754	k__Bacteria___Bacteroidetes; c__Bacteroidia; o__Bacteroidales; f__Bacteroidaceae; g__Bacteroides; s__				>4645eaf50a91717dcd26691426cee3dd
88d7ddc896c3c737fd59e7cedc744e95	k__Bacteria___Firmicutes; c__Clostridia; o__Clostridiales				TGGGGAATATTGGACAATGGGCGAAAGCCTGATCCAGCCATGCCGCGTGTGTTAAGAAGGTCTTCGGGTTGTAAAGATCTTTAATTAGGGACGAAAATTGACGGTACCTAAAGAATAAGCTCCGGCTAACTACGTGCCAGCAGCCGCGGTAATACGTAGGGAGCAAGCGTTATCCGGATTTACTGGGTGTAAAGGGCGAGTAGGCGGGCTGGTAAGTTGGAAGTGAAATCTGGGGGCTCAACCCCCAAACTGCTTTCAAAACTGCTGGTCTTGAGTGATGGAGAGGCAGGCGGAATTCCGTGTGTAGCGGTGAAATGCGTAGATATACGGAGGAACACCAGTGGCGAAGGCGGCCTGCTGGACATTAACTGACGCTGAGGAGCGAAAGCGTGGGGAGCA…
88fcb9a0cc0600acd820961af0e50e35	k__Bacteria___Actinobacteria; c__Actinobacteria; o__Bifidobacteriales; f__Bifidobacteriaceae; g__Bifidobacterium				>47f3d645d96038371757074de1d8fb8d
89f23cd25b605250bca54c85939a7aaa	k__Bacteria___Bacteroidetes; c__Bacteroidia; o__Bacteroidales; f__[Paraprevotellaceae]; g__[Prevotella]; s__				TGAGGAATATTGGTCAATGGGCGCTAGCCTGAACCAGCCAAGTAGCGTGAAGGATGAAGGCTCTATGGGTCGTAAACTTCTTTTATATAAGAATAAAGTGCAGTATGTATACTGTTTTGTATGTATTATATGAATAAGGATCGGCTAACTCCGTGCCAGCAGCCGCGGTAATACGGAGGATCCGAGCGTTATCCGGATTTATTGGGTTTAAAGGGAGCGTAGGTGGACTGGTAAGTCAGTTGTGAAAGTTTGCGGCTCAACCGTAAAATTGCAGTTGATACTGTCAGTCTTGAGTACAGTAGAGGTGGGCGGAATTCGTGGTGTAGCGGTGAAATGCTTAGATATCACGAAGAACTCCGATTGCGAAGGCAGCTCACTGGACTGCAACTGACACTGATG…
8abe089c213f84d7b335a865f1706602	k__Bacteria___Proteobacteria; c__Gammaproteobacteria; o__Pseudomonadales; f__Moraxellaceae				>4855c7dfa225e8ab3f87520570694c6d
8ace10a4db0ddbe3acb7679c3d57a900	k__Bacteria___Proteobacteria; c__Gammaproteobacteria; o__Pseudomonadales; f__Moraxellaceae				TGGGGAATATTGCACAATGGGCGAAAGCCTGATGCAGCAACGCCGCGTGAGCGATGAAGGTCTTCGGGTCGTAAAGCTCTGTCCTCAAGGAAGATAATGACGGTACTTGAGGAGGAAGCCCCGGCTAACTACGTGCCAGCAGCCGCGGTAATACGTAGGGGGCTAGCGTTATCCGGAATTACTGGGCGTAAAGGGTGCGTAGGCGGTCTTTCAAGTCAGAAGTGAAAGGCTACGGCTCAACCGTAGTAAGCTTTTGAAACTGTAAGACTTGAGTGCAGGAGAGGAGAGTGGAATTCCTAGTGTAGCGGTGAAATGCGTAGATATTAGGAGGAACACCAGTTGCGAAGGCGGCTCTCTGGACTGTAACTGACGCTGAGGCACGAAAGCGTGGGGAGCAAA…
8b366f83c29a7343f5fdccc6358acccc	k__Bacteria___Firmicutes; c__Bacilli; o__Lactobacillales				>48bc4e8576c958c5b3dcf3aa4f9d5184
8bcd964a07d3f29d666ca9e500c7a3de	k__Bacteria___Bacteroidetes; c__Flavobacteriia; o__Flavobacteriales; f__[Weeksellaceae]; g__Wautersiella; s__				TGGGGAATATTGCACAATGGGGGAAACCCTGATGCAGCAACGCCGCGTGAGTGATGAAGGTTTTCGGATCGTAAAGCTCTATCAGCAGGGAAGAAAATGACGGTACCTGACTAAGAAGCCCCGGCTAACTACGTGCCAGCAGCCGCGGTAATACGTAGGGGGCAAGCGTTATCCGGGTTTACTGGGTGTAAAGGGAGCGTAGACGGACTGGCAAGTCTGATGTGAAAACCCGGGGCTCAACCCCGGGACTGCATTGGAAACTGTCAGTCTAGAGTGTCGGAGGGGTAAGTGGAATTCCTAGTGTAGCGGTGAAATGCGTAGATATTAGGAGGAACACCAGTGGCGAAGGCGGCTTACTGGACGATAACTGACGTTGAGGCTCGAAAGCGTGGGGAGCAA…
8c3f1a13f2511496404660d6ed697f2f	k__Bacteria___Firmicutes; c__Bacilli; o__Lactobacillales; f__Lactobacillaceae; g__Lactobacillus				>48c2cdc8c7151f9c45148a9c7c2a2deb
8d86ca2f2e17e82e2f5e94f580e02019	k__Bacteria___Firmicutes; c__Clostridia; o__Clostridiales; f__Lachnospiraceae				TGGGGGATATTGCACAATGGGCGAAAGCCTGATGCAGCAACGCCGCGTGAACGATGAAGGTCTTCGGATCGTAAAGTTCTGTTGCAGGGGAAGATAATGACGGTACCCTGTGAGGAAGCACCGGCTAACTACGTGCCAGCAGCCGCGGTAATACGTAGGGTGCTAGCGTTGTCCGGATTTATTGGGCGTAAAGCGAGTGCAGGCGGTTCAATAAGTCTGATGTGAAAGCCTTCGGCTCAACCGGAGAATTGCATCAGAAACTGTTGAACTTGAGTGCAGAAGAGGAGAGTGGAACTCCATGTGTAGCGGTGGAATGCGTAGATATATGGAAGAACACCAGTGGCGAAGGCGGCTCTCTGGTCTGCAACTGACGCTGAGGCTCGAAAGCATGGGTAGCGA…
8e15e353329035a40cd6531b8767badc	k__Bacteria___Firmicutes; c__Clostridia; o__Clostridiales; f__Lachnospiraceae				>4981c4728f2a9baef39f01d60f1c88bf
8eae191f56b6749f60413cd6ac2929a5	k__Bacteria___Firmicutes; c__Clostridia; o__Clostridiales; f__Veillonellaceae; g__Megamonas; s__				TGGGGAATATTGCACAATGGGGGAAACCCTGATGCGGCGACGCCGCGTGAGCGATGAAGTATTTCGGTATGTAAAGCTCTATCAGCAGGGAAGAAAATGACGGTACCTAACGAGGAAGCCACGGCTAACTACGTGCCAGCAGCCGCGGTAATACGTAGGCGGCAAGCGTTGTCCGGAATTATTGGGCGTAAAGGGAGCGCAGGCGGGAAACTAAGCGGATCTTAAAAGTGCGGGGCTCAACCCCGTGATGGGGTCCGAACTGGTTTTCTTGAGTGCAGGAGAGGAAAGCGGAATTCCCAGTGTAGCGGTGAAATGCGTAGATATTGGGAAGAACACCAGTGGCGAAGGCGGCTTTCTGGACTGTAACTGACGCTGAGGCTCGAAAGCTAGGGTAGCGAA…
90a2258cd44be36a108da3876a1236da	k__Bacteria___Bacteroidetes; c__Bacteroidia; o__Bacteroidales; f__Bacteroidaceae; g__Bacteroides; s__				>4aaa26606f227bbc4d847c105479cfe3
9177723de5f0f3a51baebd285fe41b6f	k__Bacteria___Bacteroidetes; c__Bacteroidia; o__Bacteroidales; f__[Paraprevotellaceae]; g__[Prevotella]; s__				TGGGGAATCTTCGGCAATGGGGGCAACCCTGACCGAGCAACGCCGCGTGAGTGAAGAAGGTTTTCGGTATGTAAAGCTCTATCAGCAGGGAAGAAAATGACGGTACCTGACTAAGAAGCACCGGCTAAATACGTGCCAGCAGCCGCGGTAATACGTATGGTGCAAGCGTTATCCGGATTTACTGGGTGTAAAGGGAGCGTAGACGGAGAGGCAAGTCTGATGTGAAAACCCGGGGCTCAACCCCGGGACTGCATTGGAAACTGTTTTTCTAGAGTGTCGGAGAGGTAAGTGGAATTCCTAGTGTAGCGGTGAAATGCGTAGATATTAGGAGGAACACCAGTGGCGAAGGCGGCTTACTGGACGATGACTGACGTTGAGGCTCGAAAGCGTGGGGAGCAA…
91bb1f6279bdd0db108112dff216539e	k__Bacteria___Proteobacteria; c__Gammaproteobacteria; o__Pseudomonadales; f__Moraxellaceae				>4af96fe4edbf5efa3c1c2b580956c25f
91d396ac372d95f08438b06a85334e9e	k__Bacteria___Fusobacteria; c__Fusobacteriia; o__Fusobacteriales; f__Fusobacteriaceae; g__Fusobacterium; s__				TGGGGAATATTGCACAATGGGGGAAACCCTGATGCAGCAACGCCGCGTGAAGGAAGACGGTTTTCGGATTGTAAACTTCTGTTCTTAGTGAAGAATTTTGACGGTAGCTAAGGAGCAAGCCACGGCTAACTACGTGCCAGCAGCCGCGGTAATACGTAGGTGGCAAGCGTTGTCCGGAATTACTGGGTGTAAAGGGAGCGCAGGCGGGAAGCCAAGTCAGCTGTGAAAACTACGGGCTTAACTTGTAGACTGCAGTTGAAACTGGTTTTCTTGAGTGAAGTAGAGGTAGGCGGAATTCCGAGTGTAGCGGTGAAATGCGTAGATATTCGGAGGAACACCGGTGGCGAAGGCGGCCTACTGGGCTTTAACTGACGCTGAGGCTCGAAAGTGTGGGGAGCA…
92237609d50b10665d1d29e430cc8f16	k__Bacteria___Firmicutes; c__Bacilli; o__Lactobacillales; f__Lactobacillaceae; g__Lactobacillus				>4b7cdf5f3ccf7ab86138b2195b300704
9269a0ed96a3505f5822ce74a55fd93d	k__Bacteria___Firmicutes; c__Bacilli; o__Lactobacillales; f__Enterococcaceae; g__Enterococcus; s__				TGGGGAATATTGGGCAATGGACGCAAGTCTGACCCAGCAACGCCGCGTGAAGGAAGAAGGCTTTCGGGTTGTAAACTTCTTTTGTCAGGGAACAGTAGAAGAGGGTACCTGACGAATAAGCCACGGCTAACTACGTGCCAGCAGCCGCGGTAATACGTAGGTGGCAAGCGTTGTCCGGATTTACTGGGTGTAAAGGGCGTGCAGCCGGGAATGCAAGTCAGATGTGAAATCTGGAGGCTCAACCTCCAACCTGCATTTGAAACTGTGTTTCTTGAGTATCGGAGAGGTCATCGGAATTCCTTGTGTAGCGGTGAAATGCGTAGATATAAGGAAGAACACCAGTGGCGAAGGCGGATGACTGGACGACAACTGACGGTGAGGCGCGAAAGCGTGGGGAGC…
9352e570a182123f48d92df829d0fcf0	k__Bacteria___Firmicutes; c__Erysipelotrichi; o__Erysipelotrichales; f__Erysipelotrichaceae; g__Catenibacterium; s__				>4d6fe682a4dd9aad8decfab830a193e0
950adca45cda5287b6f1e890c70b265d	k__Bacteria___Bacteroidetes; c__Bacteroidia; o__Bacteroidales; f__[Paraprevotellaceae]; g__[Prevotella]; s__				TGAGGAATATTGGTCAATGGCCGAGAGGCTGAACCAGCCAAGTCGCGTGAAGGAAGAAGGATCTATGGTTTGTAAACTTCTTTTATAGGGGAATAAAGTGGAGGACGTGTCCTTTTTTGTATGTACCCTATGAATAAGCATCGGCTAACTCCGTGCCAGCAGCCGCGGTAATACGGAGGATGCGAGCGTTATCCGGATTTATTGGGTTTAAAGGGTGCGTAGGTGGTGATTTAAGTCAGCGGTGAAAGTTTGTGGCTCAACCATAAAATTGCCGTTGAAACTGGGTTACTTGAGTGTGTTTGAGGTAGGCGGAATGCGTGGTGTAGCGGTGAAATGCATAGATATCACGCAGAACTCCGATTGCGAAGGCAGCTTACTAAACCATAACTGACACTGAAG…
957a7f22492857f7b1afcb101e4b361f	k__Bacteria___Firmicutes; c__Bacilli; o__Lactobacillales; f__Enterococcaceae; g__Enterococcus; s__				>4db1fea078c898d625f5c35efb71fa65
962470edca4b7e8f235a2170edeea893	k__Bacteria___Firmicutes; c__Erysipelotrichi; o__Erysipelotrichales; f__Erysipelotrichaceae; g__Allobaculum; s__				TGAGGAATATTGGTCAATGGGCGAGAGCCTGAACCAGCCAAGTAGCGTGCAGGATGACGGCCCTATGGGTTGTAAACTGCTTTTATAAGGGAATAAAGTGAGTCTCGTGAGACTTTTTGCATGTACCTTATGAATAAGGACCGGCTAATTCCGTGCCAGCAGCCGCGGTAATACGGAAGGTCCGGGCGTTATCCGGATTTATTGGGTTTAAAGGGAGCGTAGGCCGGAGATTAAGCGTGTTGTGAAATGTAGATGCTCAACATCTGAACTGCAGCGCGAACTGGTTTCCTTGAGTACGCACAAAGTGGGCGGAATTCGTGGTGTAGCGGTGAAATGCTTAGATATCACGAAGAACTCCGATTGCGAAGGCAGCTCACTGGAGCGCAACTGACGCTGAAG…
966b19a13130d60f05588914768900fe	k__Bacteria___Firmicutes; c__Bacilli; o__Lactobacillales; f__Aerococcaceae; g__Facklamia; s__				>4df8473b0be4ef1e59f0b0709c586919
97367ee1c766eedc01d335522b045e4a	k__Bacteria___Firmicutes; c__Erysipelotrichi; o__Erysipelotrichales; f__Erysipelotrichaceae; g__Allobaculum; s__				TGGGGAATATTGCACAATGGGGGAAACCCTGATGCAGCGACGCCGCGTGGAGGAAGAAGGTCTTCGGATTGTAAACTCCTGTCCCAGGGGACGATAATGACGGTACCCTGGGAGGAAGCACCGGCTAACTACGTGCCAGCAGCCGCGGTAAAACGTAGGGTGCAAGCGTTGTCCGGAATTACTGGGTGTAAAGGGAGCGCAGGCGGATTGGCAAGTTGGGAGTGAAATCTATGGGCTCAACCCATAAATTGCTTTCAAAACTGTCAGTCTTGAGTGGTGTAGAGGTAGGCGGAATTCCCGGTGTAGCGGTGGAATGCGTAGATATCGGGAGGAACACCAGTGGCGAAGGCGGCCTACTGGGCACTAACTGACGCTGAGGCTCGAAAGCATGGGTAGCAA…
973ce33b0df923f64908dcf4d3b17b80	k__Bacteria___Firmicutes; c__Clostridia; o__Clostridiales; f__Lachnospiraceae; g__Dorea; s__				>4e72d44ac124ea94bf0c6db3564a52be
97ac6fbb1911bae2a1b2e3214f0cce05	k__Bacteria___Firmicutes; c__Clostridia; o__Clostridiales; f__[Mogibacteriaceae]; g__; s__				TGAGGAATATTGGTCAATGGGCGGAAGCCTGAACCAGCCAAGTCGCGTGAGGGAAGAAGGCCCTGCGGGTCGCAGACCTCTTTGGACGGGGAGCAAGTCCGCGGACGTGTCCGCGGAAGGAGAGTACCCGTAGAACAAGCATCGGCTAACTCCGTGCCAGCAGCCGCGGTAATACGGAGGATGCGAGCGTTATCCGGATTTATTGGGTTTAAAGGGTGCGCAGGCGGCCCGACAAGCCGGCGGTCAAATCGCGGGGCTCAACCCCGTCCAGCCGTCGGAACTGCCGGGCTAGAGTGGGCGAGAAGTGCGCGGAATGCGTGGTGTAGCGGTGAAATGCATAGATATCACGCAGAACTCCGATTGCGAAGGCAGCGCACCGGCGCCCTACTGACGCTCAGG…
98fe7978e7f244908e395770462ac245	k__Bacteria___Firmicutes; c__Clostridia; o__Clostridiales; f__Ruminococcaceae				>4e883ee67bf4482f0298c4556204a2f3
99858a1bc7644fc50b5e92604ecebbc4	k__Bacteria___Firmicutes; c__Clostridia; o__Clostridiales; f__Lachnospiraceae; g__Blautia; s__producta				TGGGGGATATTGCACAATGGGCGAAAGCCTGATGCAGCAACGCCGCGTGAACGATGAAGGTCTTCGGATCGTAAAGTTCTGTTGCAGGGGAAGATAATGACGGTACCCTGTGAGGAAGCACCGGCTAACTACGTGCCAGCAGCCGCGGTAATACGTAGGTGGCGAGCGTTATCCGGAATGATTGGGCGTAAAGGGTGCGTAGGCGGCCTGTTAAGTCTGAAGTGAAAGGTACCGGCTCAACCGGTACAGGCTTTGGAAACTGGCAGGCTGGAGGACAGGAGAGGGCGGTGGAACTCCATGTGTAGCGGTAAAATGCGTAGATATATGGAAGAACACCAGTGGCGAAGGCGGCCGCCTGGCCTGTTACTGACGCTGAGGCACGAAAGCGTGGGGAGCAAA…
9a5613a1477e54b889eacfade4e7f767	k__Bacteria___Firmicutes; c__Bacilli; o__Lactobacillales; f__Streptococcaceae; g__Streptococcus				>4f904ebdd10ebd14b54b088e8710dd22
9a6fae985f5fd9adb5106c4e12a5fb87	k__Bacteria___Firmicutes; c__Clostridia; o__Clostridiales; f__Lachnospiraceae				TAGGGAATCTTCGGCAATGGGCGAAAGCCTGACCGAGCAACGCCGCGTGAATGATGAAGGCCTTCGGGTTGTAAAATTCTGTTATAAGGGAAGAACGACTTTAGTAGGAAATGGCTAGAGTGTGACGGTACCTTATGAGAAAGCCACGGCTAACTACGTGCCAGCAGCCGCGGTAATACGTAGGTGGCGAGCGTTATCCGGAATTATTGGGCGTAAAGAGCGCGCAGGTGGTTGATTAAGTCTGATGTGAAAGCCCACGGCTTAACCGTGGAGGGTCATTGGAAACTGGTCGACTTGAGTGCAGAAGAGGGAAGTGGAATTCCATGTGTAGCGGTGAAATGCGTAGAGATATGGAGGAACACCAGTGGCGAAGGCGGCTTCCTGGTCTGTAACTGACAC…
9b52d562b4a459a0e7c379eaf98f541f	k__Bacteria___Bacteroidetes; c__Flavobacteriia; o__Flavobacteriales; f__Flavobacteriaceae; g__; s__				>50e57fff9f44beff1d92659f8a2f20cc
9d1a6047e3a15d792854a78c357b9a93	k__Bacteria___Firmicutes; c__Clostridia; o__Clostridiales; f__Veillonellaceae; g__Megamonas; s__				TGGGGAATATTGCACAATGGGGGAAACCCTGATGCAGCAACGCCGCGTGAGTGATGAAGGCCTTCGGGTCGTAAAGCTCTGTCCTCAAGGAAGATAATGACGGTACTTTATGAGGAAGCCACGGCTAACTACGTGCCAGCAGCCGCGGTAATACGTAGGTGGCGAGCGTTATCCGGAATCATTGGGCGTAAAGAGGGAGCAGGTGGCAGTGCAGGTCTGCGGTGAAAGCCCGAAGCTAAACTTCGGTAAGCCGTGGAAACCGCACAGCTAGAGTGCAGTAGAGGATCGTGGAATTCCATGTGTAGCGGTGAAATGCGTAGATATATGGAGGAACACCAGTGGCGAAGGCGACGATCTGGGCTGTAACTGACGCTCAGTCCCGAAAGCGTGGGGAGCAAA…
9d325ea5f8f20c225c2e47e821f0185d	k__Bacteria___Fusobacteria; c__Fusobacteriia; o__Fusobacteriales; f__Fusobacteriaceae; g__Cetobacterium; s__somerae				>50f924a04d7400549a5726f23256fe71
9db82b21d1c5175ea24add33bbd06786	k__Bacteria___Actinobacteria; c__Coriobacteriia; o__Coriobacteriales; f__Coriobacteriaceae; g__Slackia; s__				TAGGGAATCTTCCGCAATGGGCGAAAGCCTGACGGAGCAACGCCGCGTGAGTGATGAAGGTCTTCGGATCGTAAAACTCTGTTATTAGGGAAGAACAAATGTGTAAGTAACTGTGCACGTCTTGACGGTACCTAATCAGAAAGCCACGGCTAACTACGTGCCAGCAGCCGCGGTAATACGTAGGTGGCAAGCGTTATCCGGAATTATTGGGCGTAAAGCGCGCGTAGGCGGTTTCTTAAGTCTGATGTGAAAGCCCACGGCTCAACCGTGGAGGGTCATTGGAAACTGGGAAACTTGAGTGCAGAAGAGGAAAGTGGAATTCCATGTGTAGCGGTGAAATGCGCAGAGATATGGAGGAACACCAGTGGCGAAGGCGACTTTCTGGTCTGTAACTGACGC…
9e636243cc799cc56e8fc8ee21612359	k__Bacteria___Firmicutes; c__Clostridia; o__Clostridiales; f__Lachnospiraceae; g__Blautia; s__producta				>510d650f80ed73b7ef1359a2ddee730c
9e809108d59398e047be687ab9161c56	k__Bacteria___Bacteroidetes; c__Bacteroidia; o__Bacteroidales; f__Bacteroidaceae; g__Bacteroides; s__				TGGGGGATATTGCACAATGGGGGAAACCCTGATGCAGCGACGCCGCGTGAGGGAAGACGGTTTTCGGATTGTAAACCTCTGTCTTTGGGGACGAAAAAAATGACGGTACCCAAGGAGGAAGCCACGGCTAACTACGTGCCAGCAGCCGCGGTAATACGTAGGTGGCAAGCGTTGTCCGGAATTACTGGGTGTAAAGGGAGCGTAGGCGGGGAGACAAGTTGAATGTTTAAACTATCGGCTTAACTGATAGTCGCGTTCAAAACTATCACTCTTGAGTGCAGTAGAGGTAGGCGGAATTCCTAGTGTAGCGGTGAAATGCGTAGATATTAGGAGGAACACCAGTGGCGAAGGCGGCCTACTGGGCTGTAACTGACGCTGAGGCTCGAAAGCGTGGGTAGC…
9ee572f974fbeb768ee59e9d8b0ace1d	k__Bacteria___Actinobacteria; c__Actinobacteria; o__Actinomycetales; f__Corynebacteriaceae; g__Corynebacterium				>515b9a890becf2f80757b5eed1ee4572
9f1c3d02977f185b2a0b6955d38897c8	k__Bacteria___Bacteroidetes; c__Bacteroidia; o__Bacteroidales; f__Porphyromonadaceae; g__Parabacteroides; s__				TAGGGAATCTTCGGCAATGGACGAAAGTCTGACCGAGCAACGCCGCGTGAGTGAAGAAGGTTTTCGGATCGTAAAACTCTGTTGTTAGAGAAGAACAAGGATGAGAGTAACTGTTCATCCCTTGACGGTATCTAACCAGAAAGCCACGGCTAACTACGTGCCAGCAGCCGCGGTAATACGTAGGTGACAAGCGTTGTCCGGATTTATTGGGCGTAAAGCGAGCGCAGGCGGTTTCTTAAGTCTGATGTGAAAGCCCCCGGCTCAACCGGGGAGGGTCATTGGAAACTGGGAGACTTGAGTGCAGAAGAGGAGAGTGGAATTCCATGTGTAGCGGTGAAATGCGTAGATATATGGAGGAACACCAGTGGCGAAGGCGGCTCTCTGGTCTGTAACTGACGC…
9f27bc4c0c6dfe67aff6b0acc705fa37	k__Bacteria___Firmicutes; c__Erysipelotrichi; o__Erysipelotrichales; f__Erysipelotrichaceae; g__Allobaculum; s__				>516f138dea1101b0c5ebb9f9db212a93
9f9d1ede665e0c82e2c6b526db9140f5	k__Bacteria___Firmicutes; c__Clostridia; o__Clostridiales; f__Lachnospiraceae; g__Epulopiscium; s__				TGGGGAATATTGCACAATGGGGGAAACCCTGATGCAGCGACGCCGCGTGAAGGAAGAAGTATTTCGGTATGTAAACTTCTATCAGCAGGGAAGAAAATGACGGTACCTGACTAAGAAGCCCCGGCTAACTACGTGCCAGCAGCCGCGGTAATACGTAGGGGGCAAGCGTTATCCGGATTTACTGGGTGTAAAGGGAGCGTAGACGGCATGGCAAGTCTGATGTGAAAACTTGGGGCTCAACCCCAAGACTGCATTGGAAACTGTTAAGCTAGAGTGCAGGAGAGGTAAGCGGAATTCCTAGTGTAGCGGTGAAATGCGTAGATATTAGGAGGAACACCAGTGGCGAAGGCGGCTTACTGGACTGTAACTGACGTTGAGGCTCGAAAGCGTGGGGAGCAA…
9ff1b82a83127c3b60399700e0015c23	k__Bacteria___Firmicutes; c__Bacilli; o__Lactobacillales; f__Enterococcaceae; g__Enterococcus; s__				>517c6d9f735a8a46a1b424cd9b15a6a5
a084cc97c0a76dcb54b2bd13c02c2d67	k__Bacteria___Fusobacteria; c__Fusobacteriia; o__Fusobacteriales; f__Fusobacteriaceae; g__Cetobacterium; s__somerae				TGGGGAATATTGCACAATGGGCGAAAGCCTGATGCAGCAACGCCGCGTGAGCGATGAAGGCCTTCGGGTCGTAAAGCTCTGTCCTCAAGGAAGATAATGACGGTACTTGAGGAGGAAGCCCCGGCTAACTACGTGCCAGCAGCCGCGGTAATACGTAGGGGGCTAGCGTTATCCGGAATTACTGGGCGTAAAGGGTGCGTAGGCGGTCTTTCAAGTCAGAAGTGAAAGGCTACGGCTCAACCGTAGTAAGCTTTTGAAACTGTAAGACTTGAGTGCAGGAGAGGAGAGTGGAATTCCTAGTGTAGCGGTGAAATGCGTAGATATTAGGAGGAACACCAGTTGCGAAGGCGGCTCTCTGGACTGTAACTGACGCTGAGGCACGAAAGCGTGGGGAGCAAA…
a09c0e8c314bd987a8c6f60a358f141d	k__Bacteria___Firmicutes; c__Clostridia; o__Clostridiales; f__Lachnospiraceae				>51c349a7e32f9f3f76a55535e8e51ddd
a17605b0884978faa70a3cddc7ed891e	k__Bacteria___Fusobacteria; c__Fusobacteriia; o__Fusobacteriales; f__Fusobacteriaceae; g__Cetobacterium; s__somerae				TGGGGAATATTGCACAATGGGGGAAACCCTGATGCAGCGACGCCGCGTGAGCGAAGAAGTATTTCGGTATGTAAAGCTCTATCAGCAGGGAAGAATTAGGACGGTACCTGACTAAGAAGCACCGGCTAAATACGTGCCAGCAGCCGCGGTAATACGTATGGTGCAAGCGTTATCCGGATTTACTGGGTGTAAAGGGAGCGTAGACGGTTGTGTAAGTCTGATGTGAAAGCCCGGGGCTCAACCCCGGGACTGCATTGGAAACTATGTAACTAGAGTGTCGGAGAGGTAAGCGGAATTCCTAGTGTAGCGGTGAAATGCGTAGATATTAGGAGGAACACCAGTGGCGAAGGCGGCTTACTGGACGATCACTGACGTTGAGGCTCGAAAGCGTGGGGAGCA…
a1b6935c2608151d83edd47c8a72c1a6	k__Bacteria___Bacteroidetes; c__Bacteroidia; o__Bacteroidales; f__Prevotellaceae; g__Prevotella; s__copri				>5285eef6223a3920cbac25d25bccef65
a23457126feda9cb10993916b8570bfa	k__Bacteria___Firmicutes; c__Clostridia; o__Clostridiales; f__Lachnospiraceae; g__Dorea; s__				TGGGGAATATTGGACAATGGACCAAAAGTCTGATCCAGCAATTCTGTGTGCACGATGAAGTTTTTCGGAATGTAAAGTGCTTTCAGTTGGGAAGAAGAAAGTGACGGTACCAACAGAAGAAGCGACGGCTAAATACGTGCCAGCAGCCGCGGTAATACGTATGTCGCAAGCGTTATCCGGATTTATTGGGCGTAAAGCGCGTCTAGGCGGTTTGGTAAGTCTGATGTGAAAATGCGGGGCTCAACTCCGTATTGCGTTGGAAACTGCCAAACTAGAGTACTGGAGAGGTAGGCGGAACTACAAGTGTAGAGGTGAAATTCGTAGATATTTGTAGGAATGCCGATGGGGAAGCCAGCCTACTGGACAGATACTGACGCTAAAGCGCGAAAGCGTGGGTAG…
a26c5dd0f941c6e2cdeaee61940926ff	k__Bacteria___Bacteroidetes; c__Bacteroidia; o__Bacteroidales; f__Bacteroidaceae; g__Bacteroides; s__				>538c8fbaff2cd43cc3ced31a64144177
a28aa4be4bf41064cbe88311d6881cb7	k__Bacteria___Firmicutes; c__Clostridia; o__Clostridiales; f__Lachnospiraceae; g__[Ruminococcus]; s__gnavus				TGGGGAATATTGGACAATGGACCAAAAGTCTGATCCAGCAATTCTGTGTGCACGATGACGGTCTTAGGATTGTAAAGTGCTTTCAATCGGGAAAAAGAAAGTGATGGTACCGATAGAAGAAGCGACGGCTAAATACGTGCCAGCAGCCGCGGTAATACGTATGTCGCAAGCGTTATCCGGATTTATTGGGCGTAAAGCGCGTCTAGGCGGTTTGGTAAGTCTGATGTGGAAATGCGGGGCTCAACTCCGTATTGCGTTGGAAACTGCCAGACTAGAGTACTGGAGAGGTGGGCGGAACTACAAGTGTAGAGGTGAAATTCGTAGATATTTGTAGGAATGCCGATAGAGAAGTCAGCTCACTGGACAGATACTGACACTGAAGCGCGAAAGCATGGGGAG…
a48a9759ac22defb3fdb818b0bc8a1b8	k__Bacteria___Firmicutes; c__Clostridia; o__Clostridiales; f__Lachnospiraceae; g__Epulopiscium; s__				>54951e391aedec83d9eff618b7018ee3
a4cea6e488cca20e0dc050ead8761cfc	k__Bacteria___Fusobacteria; c__Fusobacteriia; o__Fusobacteriales; f__Fusobacteriaceae; g__Fusobacterium; s__				TGGGGAATATTGCACAATGGGGGAAACCCTGATGCAGCAACGCCGCGTGAGTGAAGAAGTATTTCGGTATGTAAAGCTCTATCAGCAGGGAAGAAAGTGACGGTACCTGACTAAGAAGCCCCGGCTAACTACGTGCCAGCAGCCGCGGTAATACGTAGGGGGCAAGCGTTATCCGGATTTACTGGGTGTAAAGGGAGCGTAGACGGCATAGCAAGTCTGAAGTGAAATCCCCGGGCTCAACCCGGGAACTGCTTTGGAAACTGTTGGGCTAGAGTGCTGGAGAGGCAAGCGGAATTCCTAGTGTAGCGGTGAAATGCGTAGATATTAGGAGGAACACCAGTGGCGAAGGCGGCTTGCTGGACAGTAACTGACGTTGAGGCTCGAAAGCGTGGGGAGCAA…
a5263af1fc029ff4e2bf4444c0c4ce9d	k__Bacteria___Firmicutes; c__Clostridia; o__Clostridiales; f__Lachnospiraceae; g__Blautia; s__producta				>55305078aff5429721674544f8985c22
a5815c42682dc2c92b97590e477e4a53	k__Bacteria___Proteobacteria; c__Gammaproteobacteria; o__Enterobacteriales; f__Enterobacteriaceae; g__Proteus; s__				TGAGGAATATTGGTCAATGGACGGAAGTCTGAACCAGCCAAGTCGCGTGAAGGATGAAGGTTCTATGGATTGTAAACTTCTTTTATAGGGGAATAAAAAAGTCTACGTGTGGATTCTTGTATGTACCCTATGAATAAGCATCGGCTAACTCCGTGCCAGCAGCCGCGGTAATACGGAGGATGCGAGCGTTATCCGGATTTATTGGGTTTAAAGGGTGCGTAGGTGGTCTTTTAAGTCAGCGGTGAAAGTTTGTGGCTTAACCATAAAATTGCCATTGATACTGGGAGACTTGAGTGTGTTTGAGGTAGGCGGAATGCGTAGTGTAGCGGTGAAATGCATAGATATTACGCAGAACTCCGATTGCGAAGGCAGCTTACTAAACCATAACTGACACTGAAG…
a6a94146a61c075aca9b6d78d652c8b4	k__Bacteria___Firmicutes; c__Bacilli; o__Lactobacillales; f__Lactobacillaceae; g__Lactobacillus				>55ee437828e6eae32137730cbb18f142
a6c2385f7bb61b45707e8c4f93436a1b	k__Bacteria___Proteobacteria; c__Betaproteobacteria; o__Neisseriales; f__Neisseriaceae				TGGGGAATCTTCCGCAATGGGCGAAAGCCTGACGGAGCAACGCCGCGTGAACGAAGAAGGTCTTCGGATCGTAAAGTTCTGTTGTTAAGGGCGAAGGATGCTTATTATAATACAGTAAGTATTTGACGGTACTTAACGAGGAAGCCACGGCTAACTACGTGCCAGCAGCCGCGGTAATACGTAGGTGGCAAGCGTTGTCCGGAATTATTGGGCGTAAAGGGAGCGCAGGCGGGAAATTAAGCGGATCTTAAAAGTGCGGGGCTCAACCTCGTGATGGGGTCCGAACTGATTTTCTTGAGTGCAGGAGAGGAAAGCGGAATTCCCAGTGTAGCGGTGAAATGCGTAGATATTGGGAAGAACACCAGTGGCGAAGGCGGCTTTCTGGACTGTAACTGACGC…
a6df37ed5a5ea14c417181bb2749d8a0	k__Bacteria___Firmicutes				>56024167fbe50d2fb974c5cf006aeb0d
a74db7529d87fde21272fdeb18e67c0d	k__Bacteria___Firmicutes; c__Clostridia; o__Clostridiales; f__Lachnospiraceae; g__Blautia; s__				TGGGGAATATTGGACAATGGGCGAAAGCCTGATCCAGCCATGCCGCGTGTGTGAAGAAGGTCTTCGGATTGTAAAGCACTTTAAGTTGGGAGGAAGTCACGGCTAACTACGTGCCAGCAGCCGCGGTAATACGTAGGTGGCGAGCGTTATCCGGAATGATTGGGCGTAAAGGGTGCGTAGGCGGCCTGTTAAGTCTGAAGTGAAAGGTACCGGCTCAACCGGTACAGGCTTTGGAAACTGGCAGGCTGGAGGACAGGAGAGGGCGGTGGAACTCCATGTGTAGCGGTAAAATGCGTAGATATATGGAAGAACACCAGTGGCGAAGGCGGCCGCCTGGCCTGTTACTGACGCTGAGGCACGAAAGCGTGGGGAGCAAATA
a7ddf63141d0efe70a40c3a9741410b4	k__Bacteria___Firmicutes; c__Clostridia; o__Clostridiales; f__Ruminococcaceae				>597fed14ade5bcc21b696156f26a4f55
a8cd0499e0247213efcee538c4de39ab	k__Bacteria___Firmicutes; c__Clostridia				TAGGGAATCTTCGGCAATGGACGCAAGTCTGACCGAGCAACGCCGCGTGAGTGAAGAAGGTTTTCGGATCGTAAAACTCTGTTGTTAGAGAAGAACAAGGATGAGAGTGGAAAGTTCATCCCTTGACGGTATCTAACCAGAAAGCCACGGCTAACTACGTGCCAGCAGCCGCGGTAATACGTAGGTGGCAAGCGTTGTCCGGATTTATTGGGCGTAAAGCGAGCGCAGGCGGTTTCTTAAGTCTGATGTGAAAGCCCCCGGCTCAACCGGGGAGGGTCATTGGAAACTGGGAGACTTGAGTGCAGAAGAGGAGAGTGGAATTCCATGTGTAGCGGTGAAATGCGTAGATATATGGAGGAACACCAGTGGCGAAGGCGGCTCTCTGGTCTGTAACTGACG…
a8f3507ee57026a970e37ec26a53554f	k__Bacteria___Proteobacteria; c__Betaproteobacteria; o__Burkholderiales; f__Alcaligenaceae; g__Sutterella; s__				>598c3caebb8028b824eccd416e6360a6
a9840ed86b9e1327bb106e355e3c029a	k__Bacteria___Proteobacteria; c__Alphaproteobacteria; o__Rhizobiales; f__Brucellaceae				TGGGGAATATTGGACAATGGGGGGAACCCTGATCCAGCCATGCCGCGTGTGTGAAGAAGGCCTTTTGGTTGTAAAGCACTTTAAGCGAGGAGGAGGAGCTCTAGATTAATACTCTAGATGCTTGGACGTTACTCGCAGAATAAGCACCGGCTAACTCTGTGCCAGCAGCCGCGGTAATACAGAGGGTGCGAGCGTTAATCGGATTTACTGGGCGTAAAGCGTACGTAGGCGGCTTTTTAAGTCGGATGTGAAATCCCTGAGCTTAACTTAGGAATTGCATTCGATACTGGGAAGCTAGAGTATGGGAGAGGATGGTAGAATTCCAGGTGTAGCGGTGAAATGCGTAGAGATCTGGAGGAATACCGATGGCGAAGGCAGCCATCTGGCCTAATACTGACG…
a9d6daeca0447db0a6cebeae46dce9f1	k__Bacteria___Proteobacteria; c__Gammaproteobacteria; o__Pseudomonadales; f__Moraxellaceae				>59c175cd707e3cd922006b4d10d758cf
a9e469e42cbb825257f0131ff20e4ec8	k__Bacteria___Bacteroidetes; c__Flavobacteriia; o__Flavobacteriales; f__[Weeksellaceae]; g__Chryseobacterium; s__				TGAGGAATATTGGTCAATGGGCGAGAGCCTGAACCAGCCAAGTAGCGTGAAGGATGAAGGTTCTATGGATTGTAAACTTCTTTTATACGGGAATAAAACCTCCCACGTGTGGGAGCTTGTATGTACCGTATGAATAAGCATCGGCTAACTCCGTGCCAGCAGCCGCGGTAATACGGAGGATGCGAGCGTTATCCGGATTTATTGGGTTTAAAGGGAGCGCAGACGGGATGTTAAGTCAGCTGTGAAAGTTTGCGGCTCAACCGTAAAATTGCAGTTGATACTGGCGTCCTTGAGTGCGGTTGAGGTGTGCGGAATTCGTGGTGTAGCGGTGAAATGCTTAGATATCACGAAGAACCCCGATTGCGAAGGCAGCACACTAAGCCGTAACTGACGTTCATG…
aa9f8946edd93ce0d2a7ae5854002d52	k__Bacteria___Firmicutes; c__Clostridia; o__Clostridiales; f__Lachnospiraceae				>5b8dbad2421af4ed3c774b800c65ab23
ab0ba35e9bd7da7679071df007865210	k__Bacteria___Firmicutes; c__Erysipelotrichi; o__Erysipelotrichales; f__Erysipelotrichaceae; g__Allobaculum; s__				TAGGGAATCTTCGGCAATGGACGAAAGTCTGACCGAGCAACGCCGCGTGAGTGAAGAAGGTTTTCGGATCGTAAAACTCTGTTGTTAGAGAAGAACAAGGATGAGAGTAACTGTTCATCCCTTGACGGTATCTAACCAGAAAGCCACGGCTAACTACGTGCCAGCAGCCGCGGTAATACGTAGGTCCCAAGCGTTGTCCGGATTTATTGGGCGTAAAGCGAGCGCAGGTGGTTTCTTAAGTCTGATGTAAAAGGCAGTGGCTCAACCATTGTGTGCATTGGAAACTGGGAGACTTGAGTGCAGGAGAGGAGAGTGGAATTCCATGTGTAGCGGTGAAATGCGTAGATATATGGAGGAACACCAGTGGCGAAGGCGGCTCTCTGGTCTGTAACTGACGCT…
ab67fdea4e0cbdf5a9156889492ffd75	k__Bacteria___Firmicutes; c__Clostridia; o__Clostridiales; f__Lachnospiraceae; g__Epulopiscium; s__				>5c4e70c5290002006e5ecf0545f6d1f7
ab8d1b4d5be85f5bfce76e3ead02d2bc	k__Bacteria___Firmicutes; c__Bacilli; o__Lactobacillales; f__Lactobacillaceae; g__Lactobacillus				TGGGGGATATTGCACAATGGGGGAAACCCTGATGCAGCAACGCCGCGTGAGTGACGAAGGTCTTCGGATTGTAAAACTCTGTTCTTGGTGAAGATAATGACGGTAGCCAAGGAGAAAGCTCCGGCTAACTACGTGCCAGCAGCCGCGGTAATACGTAGGGAGCAAGCGTTGTCCGGAATTACTGGGTGTAAAGGGTGCGTAGGCGGCCCTGCAAGTCAGGCGTGAAAACCATGGGCTCAACCCGTGGACTGCGTTTGAAACTGTGGGGCTTGAGTGAAGTAGAGGTAGGCGGAATTCCCGGTGTAGCGGTGAAATGCGTAGAGATCGGGAGGAACACCAGTGGCGAAGGCGGCCTACTGGGCTTTAACTGACGCTGAGGCACGAAAGCATGGGTAGCAA…
abc5a5413e6151ccb3b993448a6903aa	k__Bacteria___Fusobacteria; c__Fusobacteriia; o__Fusobacteriales; f__Fusobacteriaceae; g__Cetobacterium; s__somerae				>5caba847a2b5050398c4b7aa90f1e823
ac1c5f3b72c421a755eea3c3e067c94e	k__Bacteria___Bacteroidetes; c__Bacteroidia; o__Bacteroidales; f__Bacteroidaceae; g__Bacteroides; s__				TAGGGAATCTTCGGCAATGGGGGCAACCCTGACCGAGCAACGCCGCGTGAGTGAAGAAGGTTTTCGGATCGTAAAACTCTGTTGGTAGAGAAGAACGTTGGTGAGAGTGGAAAGCTCATCAAGTGACGGTAACTACCCAGAAAGGGACGGCTAACTACGTGCCAGCAGCCGCGGTAATACGTAGGTCCCGAGCGTTGTCCGGATTTATTGGGCGTAAAGCGAGCGCAGGTGGTTTCTTAAGTCTGATGTAAAAGGCAGTGGCTCAACCATTGTGTGCATTGGAAACTGGGAGACTTGAGTGCAGGAGAGGAGAGTGGAATTCCATGTGTAGCGGTGAAATGCGTAGATATATGGAGGAACACCGGAGGCGAAAGCGGCTCTCTGGCCTGTAACTGACAC…
af1aa6f6f9c27f54b482f54f11e0030a	k__Bacteria___Proteobacteria; c__Gammaproteobacteria; o__Enterobacteriales; f__Enterobacteriaceae; g__; s__				>5d3ad1629a912fc7fcabb3d3bfadb57b
af2361c6533901c8e286047d08388680	k__Bacteria___Bacteroidetes; c__Bacteroidia; o__Bacteroidales; f__[Paraprevotellaceae]; g__[Prevotella]; s__				TGAGGAATATTGGACAATGGGTGAGAGCCTGATCCAGCCATCCCGCGTGAAGGACTAAGGCCCTATGGGTTGTAAACTTCTTTTATACTGGGATAAACCTACTTACGTGTAAGTAGCTGAAGGTACAGTATGAATAAGCACCGGCTAACTCCGTGCCAGCAGCCGCGGTAATACGGAGGGTGCAAGCGTTATCCGGATTTATTGGGTTTAAAGGGTCCGTAGGCGGATCCGTAAGTCAGTGGTGAAATCTCATAGCTTAACTATGAAACTGCCATTGATACTGCGGGTCTTGAGTGAGATTGAGGTAGCTGGAATAAGTAGTGTAGCGGTGAAATGCATAGATATTACTTAGAACACCAATTGCGAAGGCAGGTTACCAAGTCTTAACTGACGCTGATG…
af8507b29ac25f4ad10ed9cefb96fb5b	k__Bacteria___Proteobacteria; c__Gammaproteobacteria; o__Pseudomonadales; f__Moraxellaceae; g__Enhydrobacter; s__				>5dfe1e0d3885ce0ec7a68b873f650383
b03ff2a8ab5155b2963bba360ff81508	k__Bacteria___Actinobacteria; c__Actinobacteria; o__Actinomycetales				TGGGGAATATTGCACAATGGGCGCAAGCCTGATGCAGCAACGCCGCGTGAGCGATGAAGGCCTTCGGGTCGTAAAGCTCTGTCCTCAAGGAAGATAATGACGGTACTTGAGGAGGAAGCCCCGGCTAACTACGTGCCAGCAGCCGCGGTAATACGTAGGGGGCTAGCGTTATCCGGATTTACTGGGCGTAAAGGGTGCGTAGGCGGTCTTTCAAGTCAGGAGTTAAAGGCTACGTCTCAACCGTAGTAAGCTCCTGATACTGTCTGACTTGAGTGCAGGAGAGGAAAGCGGAATTCCCAGTGTAGAGGTGAAATTCGTAGATATTTGTAGGAATGCCGATGGAGAAGTCAGCCCACTGGACAGATACTGACGCTGAAGCGCGAAAGCGTGGGTAGCAAA…
b05b59bf2a816cf4d1655d3d34a06f90	k__Bacteria___Firmicutes; c__Bacilli; o__Lactobacillales; f__Enterococcaceae; g__Enterococcus; s__				>5e1b74f7cd80c3ae3447689da2075198
b143d3d078c1977c43b1d6d6cfd4ed8d	k__Bacteria___Firmicutes; c__Bacilli; o__Lactobacillales; f__Streptococcaceae; g__Streptococcus				TGGGGAATATTGCACAATGGAGGCAACTCTGATGCAGCGACGCCGCGTGAGCGAAGAAGTATTTCGGTATGTAAAGCTCTATCAGTAGGGAAGATAATGACGGTACCTACAGAAGAAGCCCCGGCTAAATACGTGCCAGCAGCCGCGGTAATACGTATGGGGCAAGCGTTATCCGGATTTACTGGGTGTAAAGGGAGTGTAGGCGGCAGTACAAGTCAGGAGTGAAAACTTGGGGCTCAACCCCAAGACTGCTTTTGAAACTGTACAGCTAGAGTGTAGGAAGGGCAAGCGGAATTCCTGGTGTAGCGGTGAAATGCGTAGATATCAGGAAGAACACCGGTGGCGAAGGCGGCTTGCTGGACTATAACTGACGCTGAGACTCGAAAGCGTGGGGAGCGA…
b160bf2c45ea4a3063d24267603e1ac8	k__Bacteria___Proteobacteria; c__Gammaproteobacteria; o__Pseudomonadales; f__Moraxellaceae				>5e6d485ada0c6e61a9c44c5ff4b65d79
b2d09e76801642ebc079bbc9009c1158	k__Bacteria___Actinobacteria; c__Coriobacteriia; o__Coriobacteriales; f__Coriobacteriaceae; g__Slackia; s__				TGAGGAATATTGGGCAATGGAGGCAACTCTGACCCAGCCATGCCGCGTGAGTGAGAAGGTTTTCGAATTGTAAAGCTCTTTCGGGTGTGAAGATGATGACGGTAACACCAGAAGAAGCCCCGGCAAACTTCGTGCCAGCAGCCGCGGTAATACGAAGGGGGCGAGCGTTGTTCGGAATTACTGGGCGTAAAGGGTGTGTAGGCGGTTAAGTAAGATAGTGGTGAAATGCCGGGGCTCAACCTCGGAATTGCCATTATGACTATTTAGCTAGAATGATGTAGAGGATAGCGGAATACCCAGTGTAGAGGTGAAATTCGTAGATATTGGGTAGAACACCGGAGGCGAAGGCGGCTATCTGGGCATTTATTGACGCTGAGGCACGAAAGCATGGGGATCAAA…
b3b6e3bbe6d419a333530ce6c029ebc1	k__Bacteria___Firmicutes; c__Clostridia; o__Clostridiales; f__Lachnospiraceae; g__[Ruminococcus]; s__				>5e8649faa5149b307ecb24dd8303c2f9
b3c5255d6e1396bd40f020f19687852f	k__Bacteria___Firmicutes; c__Erysipelotrichi; o__Erysipelotrichales; f__Erysipelotrichaceae				TGGGGAATATTGCACAATGGGGGAAACCCTGATGCAGCGACGCCGCGTGGAGGAAGAAGGTCTTCGGATTGTAAACTCCTGTTGTTGGGGAAGATAATGACGGTACCCAACAAGGAAGTGACGGCTAACTCTGTGCCAGCAGCCGCGGTAATACAGAGGGTGCGAGCGTTAATCGGATTTACTGGGCGTAAAGCGTGCGTAGGCGGCTGATTAAGTCGGATGTGAAATCCCTGAGCTTAACTTAGGAATTGCATTCGATACTGGTCAGCTAGAGTATGGGAGAGGATGGTAGAATTCCAGGTGTAGCGGTGAAATGCGTAGAGATCTGGAGGAATACCGATGGCGAAGGCAGCCATCTGGCCTAATACTGACGCTGAGGTACGAAAGCATGGGGAGCAA…
b4b0e1dfd93978bde25e88e83862d0e6	k__Bacteria___Bacteroidetes; c__Flavobacteriia; o__Flavobacteriales; f__[Weeksellaceae]; g__Wautersiella; s__				>5ead4977dd8f87728e77b7387dd831b6
b4ce2bffa6d2327cd5348b7ab671aeb3	k__Bacteria___Bacteroidetes; c__Bacteroidia; o__Bacteroidales; f__Bacteroidaceae; g__Bacteroides; s__				TGGGGAATATTGGGCAATGGGCGCAAGCCTGACCCAGCAACGCCGCGTGAAGGAAGAAGGCTTTCGGGTTGTAAACTTCTTTTAACAGGGACGAAACAAATGACGGTACCTGTTGAATAAGCCACGGCTAACTACGTGCCAGCAGCCGCGGTAATACGTAGGTGGCGAGCGTTATCCGGATTTACTGGGTGTAAAGGGCGTGTAGGCGGGACTGCAAGTCAGGTGTGAAAACTATGGGCTCAACCCATAGCCTGCATTTGAAACTGTAGTTCTTGAGTGTCGGAGAGGCAATCGGAATTCCGTGTGTAGCGGTGAAATGCGTAGATATACGGAGGAACACCAGTGGCGAAGGCGGATTGCTGGACGATAACTGACGCTGAGGCGCGAAAGCGTGGGGAG…
b56c373e44bd0c371a9c39bf5de5035c	k__Bacteria___Firmicutes; c__Clostridia; o__Clostridiales; f__Lachnospiraceae; g__Blautia; s__				>5eeb62035216adc1a6e8b41890f6b41b
b6635d67cb594473ddba9f8cfba5d13d	k__Bacteria___Bacteroidetes; c__Bacteroidia; o__Bacteroidales; f__Bacteroidaceae; g__Bacteroides; s__				TGGGGAATATTGCACAATGGGGGAAACCCTGATGCAGCAACGCCGCGTGAGTGATGACGGTCTTCGGATTGTAAAGCTCTGTCTTTAGGGACGATAATGACGGTACCTAAGGAGGAAGCCACGGCTAACTACGTGCCAGCAGCCGCGGTAATACGTAGGTGGCAAGCGTTGTCCGGATTTACTGGGCGTAAAGGGAGCGTAGGCGGATCTTTAAGTGGGATGTGAAATACTCGGGCTCAACCTGGGGGCTGCATTCCAAACTGGGGATCTAGAGTACAGGAGGGGAGAGTGGAATTCCTAGTGTAGCGGTGAAATGCGTAGAGATTAGGAAGAACACCAGTGGCGAAGGCGACTCTCTGGACTGTAACTGACGCTGAGGCTCGAAAGCGTGGGGAGCAA…
b74ab6944f5a7e98a99e29bcbea455c0	k__Bacteria___Bacteroidetes; c__Bacteroidia; o__Bacteroidales; f__Bacteroidaceae; g__Bacteroides; s__				>5f40d71eb04ba7f5811937e539270c5f
b7d8d48476b173d62c5e608886bc824c	k__Bacteria___Bacteroidetes; c__Bacteroidia; o__Bacteroidales; f__Bacteroidaceae; g__Bacteroides; s__				TAGGGAATCTTCCACAATGGGCGAAAGCCTGATGGAGCAACGCCGCGTGGGTGAAGAAGGTCTTCGGATCGTAAAACCCTGTTGTTAGAGAAGAAAGTGCGTGAGAGTAACTGTTCACGTTTCGACGGTATCTAACCAGAAAGCCACGGCTAACTACGTGCCAGCAGCCGCGGTAATACGTAGGTGGCAAGCGTTGTCCGGATTTATTGGGCGTAAAGCGAGCGCAGGCGGTTTCTTAAGTCTGATGTGAAAGCCCCCGGCTCAACCGGGGAGGGTCATTGGAAACTGGGAGACTTGAGTGCAGAAGAGGAGAGTGGAATTCCATGTGTAGCGGTGAAATGCGTAGATATATGGAGGAACACCAGTGGCGAAGGCGGCTCTCTGGTCTGTAACTGACGC…
b81e976f4b137191ecbea9c1e5adc957	k__Bacteria___Firmicutes; c__Clostridia; o__Clostridiales; f__Veillonellaceae; g__Megamonas; s__				>5f80dec74243741b5fb86836649e4c65
b8a9dbd48f1e5f8f05c237f796b87ff6	k__Bacteria___Bacteroidetes; c__Bacteroidia; o__Bacteroidales; f__[Paraprevotellaceae]; g__[Prevotella]; s__				TAGGGAATCTTCGGCAATGGACGAAAGTCTGACCGAGCAACGCCGCGTGAGTGAAGAAGGTTTTCGGATCGTAAAACTCTGTTGGTAGAGAAGAACGTTGGTGAGAGTGGAAAGCTCATCAAGTGACGGTAACTACCCAGAAAGGGACGGCTAACTACGTGCCAGCAGCCGCGGTAATACGTAGGTCCCGAGCGTTGTCCGGATTTATTGGGCGTAAAGCGAGCGCAGGTGGTTTAATAAGTCTGATGTAAAAGGCAGTGGCTCAACCATTGTGTGCATTGGAAACTGTTAGACTTGAGTGCAGTAGAGGAGAGTGGAATTCCATGTGTAGCGGTGAAATGCGTAGATATATGGAGGAACACCGGTGGCGAAAGCGGCTCTCTGGACTGTAACTGACAC…
b8d6cdf61f6f9d66279a250e3aafd3f4	k__Bacteria___Actinobacteria; c__Coriobacteriia; o__Coriobacteriales; f__Coriobacteriaceae; g__Slackia; s__				>6053ea3ac38c050b17f33b4225b6c79b
b9d48b00adb040b5f0398cc0c83b680c	k__Bacteria___Firmicutes; c__Clostridia; o__Clostridiales; f__Veillonellaceae; g__Phascolarctobacterium; s__				TAGGGAATTTTCGTCAATGGGGGGAACCCTGAACGAGCAATGCCGCGTGAGTGAGGAAGGTCTTCGGATCGTAAAGCTCTGTTGTAAGAGAAAAACGGTACTCATAGGGAATGATGAGTGAGTGATGGTATCTTACCAGAAAGTCACGGCTAACTACGTGCCAGCAGCCGCGGTAATACGTAGGTGGCGAGCGTTATCCGGAATGATTGGGCGTAAAGGGTGCGTAGGTGGCAGATCAAGTCTGGAGTAAAAGGTATGGGCTCAACCCGTACTTGCTCTGGAAACTGATCAGCTAGAGAACAGAAGAGGACGGCGGAACTCCATGTGTAGCGGTAAAATGCGTAGATATATGGAAGAACACCGGTGGCGAAGGCGGCCGTCTGGTCTGGATTCTGACAC…
ba4e57a09317426c544523efbc7fa361	k__Bacteria___Firmicutes; c__Bacilli; o__Lactobacillales; f__Enterococcaceae; g__Enterococcus; s__				>6064678fa1c1aa84674f054b71214b8a
bab4ff2a2a3b1bc1aa5e9c10d3420708	k__Bacteria___Bacteroidetes; c__Bacteroidia; o__Bacteroidales; f__Bacteroidaceae; g__Bacteroides; s__				TAGGGAATCTTCCACAATGGGCGCAAGCCTGATGGAGCAACACCGCGTGAGTGAAGAAGGGTTTCGGCTCGTAAAGCTCTGTTGTTGGAGAAGAACGTGCGTGAGAGTAACTGTTCACGCAGTGACGGTATCCAACCAGAAAGTCACGGCTAACTACGTGCCAGCAGCCGCGGTAATACGTAGGTGGCAAGCGTTATCCGGATTTATTGGGCGTAAAGCGAGCGCAGGCGGTTTCTTAAGTCTGATGTGAAAGCCCCCGGCTCAACCGGGGAGGGTCATTGGAAACTGGGAAACTTGAGTGCAGAAGAGGAGAGTGGAATTCCATGTGTAGCGGTGAAATGCGTAGATATATGGAGGAACACCAGTGGCGAAGGCGGCTCTCTGGTCTGTAACTGACGC…
bb0ec67481c826edfe26490692202c3f	k__Bacteria___Firmicutes; c__Clostridia; o__Clostridiales; f__Lachnospiraceae				>6251bd9ebf43fae466939ab366f6e547
bba112714c32acc41d8886845670958b	k__Bacteria___Bacteroidetes; c__Sphingobacteriia; o__Sphingobacteriales; f__Sphingobacteriaceae; g__Sphingobacterium; s__multivorum				TGAGGAATATTGGTCAATGGGCGAGAGCCTGAACCAGCCAAGTAGCGTGAAGGATGACTGCCCTATGGGTTGTAAACTTCTTTTATAAAGGAATAAAGTCGGGTATGCATACCCGTTTGCATGTACTTTATGAATAAGGATCGGCTAACTCCGTGCCAGCAGCCGCGGTAATACGGAGGATCCGAGCGTTATCCGGATTTATTGGGTTTAAAGGGAGCGTAGATGGATGTTTAAGTCAGTTGTGAAAGTTTGCGGCTCAACCGTAAAATTGCAGTTGATACTGGATATCTTGAGTGCAGTTGAGGCAGGCGGAATTCGTGGTGTAGCGGTGAAATGCTTAGATATCACGAAGAACTCCGATTGCGAAGGCAGCCTGCTAAGCTGCAACTGACATTGAGG…
bc3590cfc1345b83c48b673d8d68ecfb	k__Bacteria___Firmicutes; c__Clostridia; o__Clostridiales; f__Veillonellaceae; g__Megamonas; s__				>628e241874b59b504a34e1651848549d
bc460c720e915cc729bc6b3f541b963e	Unassigned				TAGGGAATCTTCCACAATGGACGAAAGTCTGATGGAGCAACGCCGCGTGAGTGATGAAGGTTTTCGGATCGTAAAACTCTGTTGTAAGGGAAGAACAAGTACGTTAGGAAATGAACGTACCTTGACGGTACCTTATTAGAAAGCCACGGCTAACTACGTGCCAGCAGCCGCGGTAATACGTAGGTGGCAAGCGTTGTCCGGATTTATTGGGCGTAAAGCGCGCGCAGGTGGTTTCTTAAGTCTGATGTGAAAGCCCACGGCTCAACCGTGGAGGGTCATTGGAAACTGGGAGACTTGAGTGCAGAAGAGGATAGTGGAATTCCAAGTGTAGCGGTGAAATGCGTAGATATATGGAGGAACACCAGTGGCGAAGGCGGCTCTCTGGTCTGTAACTGACGC…
bc9813dae342d937143e3ac48eb164a4	k__Bacteria___Bacteroidetes; c__Flavobacteriia; o__Flavobacteriales; f__[Weeksellaceae]; g__Wautersiella; s__				>62b4eb5eeda1380beac1bd2f4023e144
bd36d5747b31dd63b755287989ddb2ee	k__Bacteria___Firmicutes; c__Clostridia; o__Clostridiales; f__Peptostreptococcaceae; g__; s__				TGGGGAATATTGCACAATGGGCGAAAGCCTGATGCAGCAACGCCGCGTGAAGGAAGAAGGCCTTCGGGTCGTAAACTTCTGTCCTTAGGGAAGAAGAACTGACGGTACCTAAGGAGGAAGCCCCGGCTAACTACGTGCCAGCAGCCGCGGTAATACGTAGGGGGCAAGCGTTATCCGGAATTATTGGGCGTAAAGAGTGCGTAGGTGGTAACCTAAGCGCAGGGTTTAAGGCAATGGCCCAACCATTGTATGCCCTGCGAACTGGGCTACTTGAGTGCAGGAGAGGGAAGCGGAATTCCTAGTGTAGCGGTGAAATGCGTAGATATTAGGAGGAACACCAGTGGCGAAGGCGGCTTTCTGGACTGAAACTGACACTGAGGCACGAAAGCGTGGGGAGCA…
bda4116887e155280d91b44e8a712273	k__Bacteria___Firmicutes; c__Bacilli; o__Lactobacillales; f__Enterococcaceae				>636b92678465f4d708c71801f44d678d
be800267ad1624e547cd588ee6dec5eb	k__Bacteria___Bacteroidetes; c__Bacteroidia; o__Bacteroidales; f__Bacteroidaceae; g__Bacteroides; s__fragilis				TAAGGAATATTGGTCAATGGAGGCAACTCTGAACCAGCCATGCCGCGTGCAGGAAGACTGCCCTATGGGTTGTAAACTGCTTTTATCCGGGAATAAACCACGATACGTGTATTGTGCTGAATGTACCGGAAGAATAAGGATCGGCTAACTCCGTGCCAGCAGCCGCGGTAATACGGAGGATCCAAGCGTTATCCGGATTTATTGGGTTTAAAGGGTGCGTAGGCGGCCCGTTAAGTCAGGGGTGAAAGACGGTAGCTCAACTATCGCAGTGCCTTTGATACTGACGGGCTTGAATGAACTAGAGGTAGGCGGAATGAGACAAGTAGCGGTGAAATGCATAGATATGTCTCAGAACACCGATTGCGAAGGCAGCTTACTATGGTTTAATTGACGCTGAGG…
bf1c821305e0d573d899181b0c690c3b	k__Bacteria___Firmicutes; c__Bacilli; o__Lactobacillales; f__Lactobacillaceae; g__Lactobacillus				>6401d2b5e25240e725fe8ddd48e4c590
bf921eb6e174bf7385e20e67efb856f7	k__Bacteria___Firmicutes; c__Clostridia; o__Clostridiales; f__Ruminococcaceae				TGGGGAATATTGCACAATGGGGGAAACCCTGATGCAGCGACGCCGCGTGAGCGAAGAAGTATTTCGGTATGTAAAGCTCTATCAGCAGGGAAGAAAATGACGGTACCTGACTAAGAAGCCCCGGCTAACTACGTGCCAGCAGCCGCGGTAATACGTAGGGGGCAAGCGTTATCCGGATTTACTGGGTGTAAAGGGAGCGTAGACGGACTGGCAAGTCTGATGTGAAAACCCGGGGCTCAACCCCGGGACTGCATTGGAAACTGTCAGTCTAGAGTGTCGGAGGGGTAAGTGGAATTCCTAGTGTAGCGGTGAAATGCGTAGATATTAGGAGGAACACCAGTGGCGAAGGCGGCTTACTGGACGATAACTGACGTTGAGGCTCGAAAGCGTGGGGAGCAA…
c016d7dfa3b6d4108112ec0a5fc2b5c5	k__Bacteria___Firmicutes; c__Clostridia; o__Clostridiales; f__Veillonellaceae; g__Megamonas; s__				>64a8bae331a8c50ba93b77d26ff3e0fc
c0cd5dab91f606e9ae6a7a7e2edcfac2	k__Bacteria___Bacteroidetes; c__Bacteroidia; o__Bacteroidales; f__; g__; s__				TGGGGAATATTGCACAATGGGCGCAAGCCTGATGCAGCCATGCCGCGTGTATGAAGAAGGCCTTCGGGTTGTAAAGTACTTTCAGCGGGGAGGAAGGGAGTAAAGTTAATACCTTTGCTCATTGACGTTACCCGCAGAAGAAGCACCGGCTAACTCCGTGCCAGCAGCCGCGGTAATACGGAGGGTGCAAGCGTTAATCGGAATTACTGGGCGTAAAGCGCACGCAGGCGGTTTGTTAAGTCAGATGTGAAATCCCCGGGCTCAACCTGGGAACTGCATCTGATACTGGCAAGCTTGAGTGCAGAAGAGGAGAGTGGAACTCCATGTGTAGTGGTGGAATGCGTAGATATATGGAAGAACACCAGTGGCGAAGGCGGCTCTCTGGTCTGCAACTGACGC…
c2c12d7cb3a6473a7ad6404590b6921e	k__Bacteria___Firmicutes; c__Clostridia				>64d6f833fdd10fa3887fe4a58e90b8bd
c33e4135855be6d17a09b95f3001a6a3	k__Bacteria___Firmicutes; c__Clostridia; o__Clostridiales; f__Ruminococcaceae; g__Oscillospira; s__				TGGGGAATATTGCACAATGGGGGAAACCCTGATGCAGCGACGCCGCGTGAAGGAAGAAGTATCTCGGTATGTAAACTTCTATCAGCAGGGAAGAAAATGACGGTACCTGACTAAGAAGCCCCGGCTAACTACGTGCCAGCAGCCGCGGTAATACGTAGGGGGCAAGCGTTATCCGGATTTACTGGGTGTAAAGGGAGCGTAGACGGACGGGCAAGTCTGATGTGAAAGCCCGGGGCTTAACCCCGGGACTGCATTGGAAACTGTCCATCTTGAGTGCCGGAGAGGTAAGCGGAATTCCTAGTGTAGCGGTGAAATGCGTAGATATATGGAGGAACACCGGAGGCGAAAGCGGCTCTCTGGCCTGTAACTGACACTGAGGCTCGAAAGCGTGGGGAGCAA…
c3db241bb71d1851d1317cf31f89443e	k__Bacteria___Firmicutes; c__Erysipelotrichi; o__Erysipelotrichales; f__Erysipelotrichaceae; g__[Eubacterium]; s__dolichum				>653619a24b08c6db2507e1e1ad7ea3fd
c3e4b326ca63348390b80ec6a25cdd0b	k__Bacteria___Firmicutes; c__Clostridia; o__Clostridiales; f__Ruminococcaceae; g__Oscillospira; s__				TGGGGAATATTGCACAATGGGCGCAAGCCTGATGCAGCCATGCCGCGTGTATGAAGAAGGCCTTCGGGTTGTAAAGTACTTTCAGCGGGGAGGAAGGGAGTAAAGTTAATACCTTTGCTCATTGACGTTACCCGCAGAAGAAGCACCGGCTAACTCCGTGCCAGCAGCCGCGGTAATACGGAGGGTGCAAGCGTTAATCGGAATTACTGGGCGTAAAGCGCACGCAGGCGGTTTGTTAAGTCAGATGTGAAATCCCCGGGCTCAACCTGGGAACTGCATCTGATACTGGCAAGCTTGAGTCTCGTAGAGGGGGGTGGAATTTCCTGTGTAGCGGTGAAATGCGTAGATATTTGTAGGAATGCCGATGGGGAAGCCAGCCTACTGGACAGATACTGACGC…
c3f777bd69cbffafdc8b212cddae053f	k__Bacteria___Bacteroidetes; c__Bacteroidia; o__Bacteroidales; f__Bacteroidaceae; g__Bacteroides; s__				>65462d9a1bd50beb17ab2e9fc3bc20d0
c4a43bc39ff13445aacfca9b39313190	k__Bacteria___Bacteroidetes; c__Bacteroidia; o__Bacteroidales; f__[Paraprevotellaceae]; g__[Prevotella]; s__				TAGGGAATCTTCCACAATGGGCGAAAGCCTGATGGAGCAACGCCGCGTGGGTGAAGAAGGTCTTCGGATCGTAAAACCCTGTTGTTAGAGAAGAAAGTGCGTGAGAGTAACTGTTCATCCCTTGACGGTATCTAACCAGAAAGCCACGGCTAACTACGTGCCAGCAGCCGCGGTAATACGTAGGTGGCAAGCGTTGTCCGGATTTATTGGGCGTAAAGCGAGCGCAGGCGGTTTCTTAAGTCTGATGTGAAAGCCCCCGGCTCAACCGGGGAGGGTCATTGGAAACTGACTGACTAGAGTATGGTAGAGGGTGGTGGAATTTCCTGTGTAGCGGTGAAATGCGTAGATATAGGAAGGAACACCAGTGGCGAAGGCGACCACCTGGACTGATACTGACAC…
c4dd6f812a77b4e9a083471091576a9a	k__Bacteria___Fusobacteria; c__Fusobacteriia; o__Fusobacteriales; f__Fusobacteriaceae; g__Fusobacterium; s__				>6581d72f53e077961d07250573e97bbf
c62d1172360f23b559b64ece91ee69be	k__Bacteria___Bacteroidetes; c__Bacteroidia; o__Bacteroidales; f__Bacteroidaceae; g__Bacteroides; s__fragilis				TGGGGAATATTGCACAATGGGCGCAAGCCTGATGCAGCGACGCCGCGTGAGGGATGACGGCCTTCGGGTTGTAAACCTCTTTCAGTAGGGAAGAAGCGAAAGTGACGGTACCTGCAGAAGAAGCGCCGGCTAACTACGTGCCAGCAGCCGCGGTAATACGTAGGGCGCAAGCGTTATCCGGATTTATTGGGCGTAAAGAGCTCGTAGGCGGTTTGTCGCGTCTATCGTGAAAGTCCGAGGCTCAACCTCGGATCTGCGGTGGGTACGGGCAGACTAGAGTGATGTAGGGGAGACTGGAATTCCTGGTGTAGCGGTGAAATGCGCAGATATCAGGAGGAACACCGATGGCGAAGGCAGGTCTCTGGGCATTTACTGACGCTGAGGAGCGAAAGCATGGGG…
c69d48afbbd857b57c8130c5be4a0cb9	k__Bacteria___Firmicutes; c__Clostridia; o__Clostridiales; f__Lachnospiraceae; g__Coprococcus; s__				>665a7d5c1c035aebadf17483730f0c2c
c7d6f6baf4398611656ddb0225c07036	k__Bacteria___Firmicutes; c__Clostridia; o__Clostridiales; f__Ruminococcaceae				TAGGGAATCTTCCGCAATGGGCGAAAGCCTGACGGAGCAACGCCGCGTGAGTGATGAAGGTCTTCGGATCGTAAAGCTCTGTTGTTAGGGAAGAACAAATGTGTAAGTAACTGTGCACATCTTGACGGTACCTAACCAGAAAGCCACGGCTAACTACGTGCCAGCAGCCGCGGTAATACGTAGGTGGCAAGCGTTATCCGGAATTATTGGGCGTAAAGCGCGCGTAGGCGGTTTTTTAAGTCTGATGTGAAAGCCCACGGCTCAACCGTGGAGGGTCATTGGAAACTGGAAAACTTGAGTGCAGAAGAGGAAAGTGGAATTCCATGTGTAGCGGTGAAATGCGCAGAGATATGGAGGAACACCAGTGGCGAAGGCGGCTTTCTGGTCTGCAACTGACGC…
c8d51a495050984ea6fffa87780c5f55	k__Bacteria___Firmicutes; c__Clostridia; o__Clostridiales; f__Veillonellaceae; g__Megamonas; s__				>6706ec0d26510e0ffd3bff395cb93510
c904bf7bb1c1914763b943536e334b19	k__Bacteria___Bacteroidetes; c__Bacteroidia; o__Bacteroidales; f__Porphyromonadaceae; g__Parabacteroides; s__distasonis				TGAGGAATATTGGTCAATGGCCGGAAGGCTGAACCAGCCAAGTCGCGTGAGGGAAGACTGCCCTATGGGTTGTAAACCTCTTTTATTCGGGAAGAATAAGTTTCACGAGTGGAACGATGCCTGTACCGAATGAATAAGCATCGGCTAACTCCGTGCCAGCAGCCGCGGTAATACGGAGGATGCGAGCGTTATCCGGATTTATTGGGTTTAAAGGGTGCGTAGGCGGTTGATTAAGTTAGTGGTAAAATGTCATGGCTAAACCTTGGCCTGCCATTAATACTGGTCAGCTTGAGTACAGACGAGGTAGGCGGAATAAGTTAAGTAGCGGTGAAATGCTTAGATATAACTTAGAACTCCGATAGCGAAGGCAGCTTACCAGACTGTTACTGACGCTGAAGC…
c96cf2618b5bae7bc0014b73816f4454	k__Bacteria___Firmicutes; c__Bacilli; o__Turicibacterales; f__Turicibacteraceae; g__Turicibacter; s__				>676f08ceefdf9b61894e87b5ad5fd37b
ca7218707277c0c66a461e193c116e28	k__Bacteria___Firmicutes; c__Erysipelotrichi; o__Erysipelotrichales; f__Erysipelotrichaceae; g__[Eubacterium]; s__dolichum				TGGGGAATATTGCACAATGGGGGAAACCCTGATGCAGCAACGCCGCGTGAGTGATGAAGGTTTTCGGATCGTAAAACTCTGTCTTTGGGGAAGATAATGACGGTACCCAAGGAGGAAGCCACGGCTAACTACGTGCCAGCAGCCGCGGTAATACGTAGGGGGCAAGCGTTATCCGGATTTACTGGGTGTAAAGGGAGCGTAGGCGGCAGCGCAAGTCAGAAGTGAAAGCCCGGGGCTCAACTCCGGGACTGCTTTTGAAACTGTGTAGCTAGATTGCAGGAGAGGTAAGTGGAATTCCTAGTGTAGCGGTGAAATGCGTAGATATTAGGAGGAACACCAGTGGCGAAGGCGGCTTACTGGACTGTAAATGACGCTGAGGCTCGAAAGCGTGGGGAGCAA…
cb4d07a7e4bca94dc1b3bc2cba5c47f0	k__Bacteria___Firmicutes; c__Clostridia; o__Clostridiales; f__Clostridiaceae; g__Clostridium; s__perfringens				>682bc5cfaf92c46c243c94a9270c2571
cb6ee53401962a26788af21de2a16f67	k__Bacteria___Proteobacteria; c__Gammaproteobacteria; o__Enterobacteriales; f__Enterobacteriaceae; g__; s__				TGGGGAATATTGCACAATGGGCGAAAGCCTGATGCAGCAACGCTGCGTGAGCGATGAAGGCCTTCGGGTCGTAAAGCTCTGTCCTCAAGGAAGATAATGACGGTACTTGAGGAGGAAGCCCCGGCTAACTACGTGCCAGCAGCCGCGGTAATACGTAGGGAGCAAGCGTTATCCGGAATTATTGGGTGTAAAGGGTGCGTAGACGGGAATACAAGTTAGTTGTGAAATCCCTCGGCTTAACTGAGGAACTGCAACTAAAACTATATTTCTTGAGTGCAGGAGAGGTAAGTGGAATTCCTAGTGTAGCGGTGAAATGCGTAGATATTAGGAGGAACACCAGTGGCGAAGGCGACTTACTGGACTGTAACTGACGTTGAGGCACGAAAGTGTGGGGAGCAA…
cb8f1fef4e7ee385160c1dd6b6bae35f	k__Bacteria___Firmicutes; c__Bacilli; o__Lactobacillales; f__Enterococcaceae; g__Enterococcus; s__				>68970fb0bec0b5bb164a5bb4b6e27765
cc465b18f37cb7e609cff5ba5ed2bffe	k__Bacteria___Firmicutes; c__Clostridia; o__Clostridiales; f__Ruminococcaceae				TGGGGAATATTGCACAATGGGGGAAACCCTGATGCAGCAACGCCGCGTGAAGGAAGAAGGTTTTCGGATCGTAAACTTCTATCAATAGGGAAGAAAGAAATGACGGTACCTAAATAAGAAGCCCCGGCTAACTACGTGCCAGCAGCCGCGGTAATACGTAGGGGGCAAGCGTTATCCGGAATTACTGGGTGTAAAGGGAGCGTAGGCGGCATGGTAAGCCAGATGTGAAAGCCTCGAGCTTAACTTGAGGATTGCATTTGGAACTATCAAGCTAGAGTACAGGAGAGGAAAGCGGAATTCCTAGTGTAGCGGTGAAATGCGTAGATATTAGGAAGAACACCAGTGGCGAAGGCGGCTTTCTGGACTGAAACTGACGCTGAGGCTCGAAAGCGTGGGGAG…
cc47a9c781480b673bb5787361fd63b0	k__Bacteria___Firmicutes; c__Bacilli; o__Lactobacillales; f__Aerococcaceae; g__Facklamia; s__				>697c8d2f7870b8dc37f8dac86ed30d68
cc48b0b57a1c0b3551d2e7bd195562cc	k__Bacteria___Firmicutes; c__Bacilli; o__Lactobacillales; f__Streptococcaceae; g__Streptococcus				TAGGGAATCTTCCACAATGGGCGGAAGCCTGATGGAGCAACGCCGCGTGGGTGAAGAAGGTCTTCGGATCGTAAAACCCTGTTGTTAGAGAAGAAAGTGCGTGAGAGTAACTGTTCACGTTTCGACGGTATCTAACCAGAAAGTCACGGCTAACTACGTGCCAGCAGCCGCGGTAATACGTAGGTGGCAAGCGTTGTCCGGATTTATTGGGCGTAAAGCGAGCGCAGGCGGAAGAATAAGTCTGATGTGAAAGCCCTCGGCTTAACCGAGGAACTGCATCGGAAACTGTTTTTCTTGAGTGCAGAAGAGGAGAGTGGAACTCCATGTGTAGCGGTGGAATGCGTAGATATATGGAAGAACACCAGTGGCGAAGGCGGCTCTCTGGTCTGCAACTGACGC…
ce3ea608777b65a34857d1e6df588a52	k__Bacteria___Proteobacteria; c__Gammaproteobacteria; o__Enterobacteriales; f__Enterobacteriaceae; g__; s__				>69991b069fd77e02ef3587ecb15c2bb4
ce4de6daee9562cb7e3feb1d75be5877	k__Bacteria___Firmicutes; c__Bacilli; o__Lactobacillales; f__Lactobacillaceae; g__Lactobacillus				TAGGGAATCTTCGGCAATGGGGGCAACCCTGACCGAGCAACGCCGCGTGAGTGAAGAAGGTTTTCGGATCGTAAAGCTCTGTTGTAAGAGAAGAATGTGTGTGAGAGTGGAAAGTTCACACAGTGACGGTAACTTACCAGAAAGGGACGGCTAACTACGTGCCAGCAGCCGCGGTAATACGTAGGTCCCGAGCGTTGTCCGGATTTATTGGGCGTAAAGCGAGCGCAGGCGGTTTAATAAGTCTGAAGTTAAAGGCAGTGGCTTAACCATTGTTCGCTTTGGAAACTGTTAAACTTGAGTGCAGAAGGGGAGAGTGGAATTCCATGTGTAGCGGTGAAATGCGTAGATATATGGAGGAACACCGGTGGCGAAAGCGGCTCTCTGGTCTGTAACTGACGC…
cedf17dc3d9f4432ea56df47bb9d87a1	k__Bacteria___Fusobacteria; c__Fusobacteriia; o__Fusobacteriales; f__Fusobacteriaceae; g__Fusobacterium; s__				>6a052f00341c9b6ad427a95c76382341
cf3907595150aa41b15268797bba2418	k__Bacteria___Firmicutes; c__Bacilli; o__Lactobacillales; f__Streptococcaceae; g__Streptococcus				TAGGGAATCTTCCACAATGGACGCAAGTCTGATGGAGCAATGCCGCGTGAGTGAAGAAGGATTTCGGTTCGTAAAACTCTGTTGCGAGGGAAGAACAAGTACGAAGTAACTACTCGTACCTTGACGGTACCTCGTTAGAAAGCCACGGCTAACTACGTGCCAGCAGCCGCGGTAATACGTAGGTGGCAAGCGTTGTCCGGAATTATTGGGCGTAAAGCGCGCGCAGGCGGCCTTTTAAGTCTGATGTGAAAGCCCACGGCTCAACCGTGGAAGGTCATTGGAAACTGGGAGGCTTGAGTATAGGAGAGGAAAGTGGAATTCCACGTGTAGCGGTGAAATGCGTAGAGATGTGGAGGAACACCAGTGGCGAAGGCGACTTTCTGGCCTATTACTGACGCT…
cfd86bbaf3c1b4470407b039127e4841	k__Bacteria___Fusobacteria; c__Fusobacteriia; o__Fusobacteriales; f__Fusobacteriaceae; g__Cetobacterium; s__somerae				>6a63c8309026536554afc8816414c434
d01473ab4d09ae7fff3985af8b66ae69	k__Bacteria___Firmicutes; c__Clostridia; o__; f__				TGGGGAATATTGCACAATGGGGGAAACCCTGATGCAGCAACGCCGCGTGAAGGAAGACGGTTTTCGGATTGTAAAGCTCTGTTGTAAGAGAAGAACGTGTGTGAGAGTGGAAAGTTCACACAGTGACGGTAACTTACCAGAAAGTCACGGCTAACTACGTGCCAGCAGCCGCGGTAATACGTAGGTGGCAAGCGTTATCCGGATTTATTGGGCGTAAAGCGCGTCTAGGCGGAAAGATAAGTCTGATGTGAAAATGCGGGGCTCAACTCCGTATTGCGTTGGAAACTGTCTTTCTAGAGTACTGGAGAGGTGGGCGGAACTACAAGTGTAGAGGTGAAATTCGTAGATATTTGTAGGAATGCCGATGGAGAAGTCAGCTCACTGGACAGATACTGACGC…
d16a4faef202f2f76497bdd5a6f454b7	k__Bacteria___Firmicutes; c__Clostridia; o__Clostridiales; f__Ruminococcaceae				>6a8cd212906e0a5fd451e76aa130f625
d20ffb56fcd51c3bf9a44e46c9ce9580	k__Bacteria___Firmicutes; c__Clostridia; o__Clostridiales; f__Veillonellaceae; g__Megamonas; s__				TGGGGAATATTGGACAATGGGCGCAAGCCTGATCCAGCCATGCCGCGTGTGTGATGAAGGCCTTAGGGTTGTAAAGCACTTTCACCGGAGAAGATAATGACGGTATCCGGAGAAGAAGCCCCGGCTAACTTCGTGCCAGCAGCCGCGGTAATACGAAGGGGGCTAGCGTTGTTCGGAATTACTGGGCGTAAAGCGCACGTAGGCGGATATTTAAGTCAGGGGTGAAATCCCAGAGCTCAACTCTGGAACTGCCTTTGATACTGGGTATCTTGAGTATGGAAGAGGTAAGTGGAATTGCGAGTGTAGAGGTGAAATTCGTAGATATTCGCAGGAACACCAGTGGCGAAGGCGGCTTACTGGTCCATAACTGACGCTGAGGTGCGAAAGCGTGGGGAGCAA…
d294afbdfe8e32d772413bcae59257b7	k__Bacteria___Proteobacteria; c__Epsilonproteobacteria; o__Campylobacterales; f__Campylobacteraceae; g__Campylobacter; s__				>6afcc318bb2dc662cb26a0af1bb26618
d3867d30e15a3527efce04fdf6e7ffaf	k__Bacteria___Proteobacteria; c__Epsilonproteobacteria; o__Campylobacterales; f__Campylobacteraceae; g__Campylobacter; s__				TAAGGAATATTGGTCAATGGGGGCAACCCTGAACCAGCCATGCCGCGTGCAGGATGACTGCCCTATGGGTTGTAAACTGCTTTTGTCGGGGAATAAACCCCACTACGTGTAGTGGGCTGAATGTACCCGAAGAATAAGGATCGGCTAACTCCGTGCCAGCAGCCGCGGTAATACGGAGGATCCGAGCGTTATCCGGATTTATTGGGTTTAAAGGGTGCGTAGGCGGCACTTTAAGTCAGGGGTGAAAGACGGCAGCTCAACTGTCGCAGTGCCCTTGATACTGAAGTGCTTGAATGCGGTTGAAGACGGCGGAATGAGACAAGTAGCGGTGAAATGCATAGATATGTCTCAGAACACCGATTGCGAAGGCAGCTGTCTAAGCCGTTATTGACGCTGATG…
d3cb773dc8bb8b065200427bf29dd99e	k__Bacteria___Firmicutes; c__Clostridia; o__; f__				>6c20f1b2c627ffe458a8e9d6d7a9c93c
d48abc3acf1bd9fca7baa70e14e4a705	k__Bacteria___Firmicutes; c__Bacilli; o__Lactobacillales; f__Streptococcaceae; g__Streptococcus				TGGGGAATATTGCACAATGGGGGAAACCCTGATGCAGCGACGCCGCGTGAGTGAAGAAGTATTTCGGTATGTAAAGCTCTATCAGCAGGGAAGAGAATGACGGTACCTGACTAAGAAGCCCCGGCTAACTACGTGCCAGCAGCCGCGGTAATACGTAGGGGGCAAGCGTTATCCGGATTTACTGGGTGTAAAGGGAGCGTAGACGGCTTAGCAAGTCTGAAGTGAAAGCCCGGGGCTCAACCCCGGGACTGCTTTGGAAACTGTTAAGCTAGAGTGCTGGAGAGGTAAGCGGAATTCCTAGTGTAGCGGTGAAATGCGTAGATATTAGGAGGAACACCAGTGGCGAAGGCGGCTTACTGGACAGTAACTGACGTTGAGGCTCGAAAGCGTGGGGAGCAA…
d589db03e43e86a2b2d95d7cbd5798fc	k__Bacteria___Firmicutes; c__Clostridia; o__Clostridiales; f__Ruminococcaceae				>6c68bb195d823e3ba6244d505ce1988c
d7400bab32063ce4d94b9777cb52d427	k__Bacteria___Firmicutes; c__Clostridia; o__Clostridiales; f__Veillonellaceae; g__Megamonas; s__				TGGGGAATATTGCACAATGGGGGAAACCCTGATGCAGCGACGCCGCGTGAGCGAAGAAGTATTTCGGTATGTAAAGCTCTATCAGCAGGGAAGAAATAGGACGGTACCTGACTAAGAAGCACCGGCTAAATACGTGCCAGCAGCCGCGGTAATACGTATGGTGCAAGCGTTATCCGGATTTACTGGGTGTAAAGGGAGCGTAGACGGTTGTGTAAGTCTGATGTGAAAGCCCGGGGCTCAACCCCGGGACTGCATTGGAAACTATGTAACTAGAGTGTCGGAGAGGTAAGCGGAATTCCTAGTGTAGCGGTGAAATGCGTAGATATTAGGAGGAACACCAGTGGCGAAGGCGGCTTACTGGACGATCACTGACGTTGAGGCTCGAAAGCGTGGGGAGCA…
d83a2b6d5bb16eecdcfd31087f835778	k__Bacteria___Firmicutes; c__Bacilli; o__Lactobacillales; f__Streptococcaceae; g__Streptococcus				>6de3d71f0b5574f91e4569ad3168d64c
d90aad68660815a3287f7dee3802d46a	k__Bacteria___Firmicutes; c__Bacilli; o__Lactobacillales; f__Lactobacillaceae; g__Lactobacillus				TGGGGAATTTTCCGCAATGGGCGCAAGCCTGACGGAGCAACGCCGCGTGGGTGACGAAGGATTTCGGTCTGTAAAGCCCTTTCAGTCGGGACGAGTCGCAGACGGTACCGACAGAAGAAGCATCGGCTAACTACGTGCCAGCAGCCGCGGTAAGACGTAGGATGCGAGCGTTGTCCGGAATTATTGGGCGTAAAGCGTACGTAGGCGGTCATCTAAGTCTGGGGTTAAAGACCAAGGCTCAACCTTGGGAGTGCCCTGGATACTGGGTGACTGGAGGACGGCAGAGGAAAGTGGAATTCCCAGTGTAGCGGTGAAATGCGTAGATATTGGGAGGAACACCAGTGGCGAAAGCGACTTTCTGGGCCGTTCCTGACGCTGAGGTACGAAAGCCAGGGGAGC…
da08cefbe17c776cf78b0634a8377efa	k__Bacteria___Bacteroidetes; c__Bacteroidia; o__Bacteroidales; f__Prevotellaceae; g__Prevotella; s__copri				>6f824d20e815fa5e5cd4a104ba628cf1
daa73e4fa273b485f95d4f0ac6180522	k__Bacteria___Firmicutes; c__Clostridia; o__Clostridiales; f__Lachnospiraceae; g__Coprococcus; s__				TGGGGAATATTGCACAATGGGCGCAAGCCTGATGCAGCCATGCCGCGTGTATGAAGAAGGCCTTCGGGTTGTAAAGTACTTTCAGCGGGGAGGAAGGCGATGCGGTTAATAACCGCGTCGATTGACGTTACCCGCAGAAGAAGCACCGGCTAACTCCGTGCCAGCAGCCGCGGTAATACGGAGGGTGCAAGCGTTAATCGGAATTACTGGGCGTAAAGCGCACGCAGGCGGTTTGTTAAGTCAGATGTGAAATCCCCGGGCTCAACCTGGGAACTGCATCTGATACTGGCAAGCTTGAGTCTCGTAGAGGGGGGTAGAATTCCAGGTGTAGCGGTGAAATGCGTAGAGATCTGGAGGAATACCGGTGGCGAAGGCGGCCCCCTGGACGAAGACTGACGC…
db7036ab21cd5873277a71ddd13cb7d8	k__Bacteria___Firmicutes; c__Clostridia; o__Clostridiales; f__Clostridiaceae				>70530faa01a35148ae3c795471690509
dd7a40465c381be626336f410794db6f	k__Bacteria___Firmicutes; c__Erysipelotrichi; o__Erysipelotrichales; f__Erysipelotrichaceae; g__Allobaculum; s__				TGGGGAATATTGCACAATGGGCGCAAGCCTGATGCAGCGACGCCGCGTGGGGGATGAAGGCCTTCGGGTTGTAAACTCCTTTCGCTAGGGACGAAGCCTTATGGTGACGGTACCTGGAGAAGAAGCACCGGCTAACTACGTGCCAGCAGCCGCGGTAATACGTAGGGTGCGAGCGTTGTCCGGAATTACTGGGCGTAAAGAGCTCGTAGGTGGTTTGTCGCGTCGTCTGTGAAATCCCGGGGCTTAACTTCGGGCGTGCAGGCGATACGGGCATAACTTGAGTGCTGTAGGGGAGACTGGAATTCCTGGTGTAGCGGTGAAATGCGCAGATATCAGGAGGAACACCAATGGCGAAGGCAGGTCTCTGGGCAGTAACTGACGCTGAGGAGCGAAAGCATG…
de6eef653b3ed133b44bf6eefd415d1c	k__Bacteria___Firmicutes; c__Bacilli; o__Lactobacillales; f__Enterococcaceae; g__Enterococcus; s__				>70c7884f8bfd2a4851d32442fd607349
de738fde9b004019c2045ef1ae7e0be0	k__Bacteria___Proteobacteria; c__Alphaproteobacteria; o__Rhizobiales; f__Rhizobiaceae; g__Agrobacterium; s__				TGGGGGATATTGCACAATGGGGGAAACCCTGATGCAGCGACGCCGCGTGAAGGAAGAAGCATCTCGGTATGTAAACTTCTATCAGCAGGGAAGATAATGACGGTACTTGAGGAGGAAGCCCCGGCTAACTACGTGCCAGCAGCCGCGGTAATACGTAGGGGGCTAGCGTTATCCGGATTTACTGGGCGTAAAGGGTGCGTAGGCGGTCTTTCAAGTCAGGAGTTAAAGGCTACGGCTCAACCGTAGTAAGCTCCTGATACTGTCTGACTTGAGTGCAGGAGAGGAAAGCGGAATTCCCAGTGTAGCGGTGAAATGCGTAGATATTGGGAGGAACACCAGTAGCGAAGGCGGCTTTCTGGACTGTAACTGACGCTGAGGCACGAAAGCGTGGGGAGCAAT…
deabfa9b86859ef2403b750939009ee3	k__Bacteria___Firmicutes; c__Clostridia; o__; f__				>722e1e8ef8a5beb445c2bace76fcc732
defb262e6ebb6c1ff135e6aeb2956678	k__Bacteria___Firmicutes; c__Bacilli; o__Lactobacillales; f__Streptococcaceae; g__Streptococcus				TGGGGAATATTGGACAATGGGCGAAAGCCTGATCCAGCCATGCCGCGTGAGTGAAGAAGGTTTTCGGATCGTAAAACTCTGTTGTTAGAGAAGAACAAGGACGTTAGTAACTGAACGTCCCCTGACGGTATCTAACCAGAAAGCCACGGCTAACTACGTGCCAGCAGCCGCGGTAATACGTAGGTGGCAAGCGTTGTCCGGAATTATTGGGCGTAAAGGGAGCGCAGGCGGGAAACTAAGCGGATCTTAAAAGTGCGGGGCTCAACCCCGTGATGGGGTCCGAACTGGTTTTCTTGAGTGCAGGAGAGGAAAGCGGAATTCCCAGTGTAGCGGTGAAATGCGTAGATATTGGGAAGAACACCAGTGGCGAAGGCGGCTTTCTGGACTGTAACTGACGCT…
df829f8d3288011e9fbef9d3511e2e4c	k__Bacteria___Firmicutes; c__Bacilli; o__Lactobacillales; f__Leuconostocaceae				>737929743a8ad9ea0fa625c567530c21
e088ededaefcd7059ba18eca53030f42	k__Bacteria___Firmicutes; c__Bacilli; o__Lactobacillales; f__Streptococcaceae; g__Streptococcus				TGAGGAATATTGGTCAATGGCCGAGAGGCTGAACCAGCCAAGTCGCGTGAGGGATGAAGGTTCTATGGATCGTAAACCTCTTTTATAAGGGAATAAAGTGCGGGACGTGTCCCGTTTTGTATGTACCTTATGAATAAGGATCGGCTAACTCCGTGCCAGCAGCCGCGGTAATACGGAGGATCCGAGCGTTATCCGGATTTATTGGGTTTAAAGGGTGCGTAGGCGGCCTTTTAAGTCAGCGGTGAAAGTCTGTGGCTCAACCATAGAATTGCCGTTGAAACTGGGGGGCTTGAGTATGTTTGAGGCAGGCGGAATTCGTGGTGTAGCGGTGAAATGCTTAGATATCACGAAGAACTCCGATTGCGAAGGCAGCCTGCTAAGCTGCAACTGACATTGAGG…
e0b21d1f9c3620dfea03b6356ef78671	k__Bacteria___Bacteroidetes; c__Bacteroidia; o__Bacteroidales; f__Prevotellaceae; g__Prevotella; s__copri				>737e958208f07c2780805650c9f8ba84
e3b4ed1fdef9d22ab835b2ff58e45988	k__Bacteria___Firmicutes; c__Clostridia; o__Clostridiales; f__Veillonellaceae; g__Phascolarctobacterium; s__				TAGGGAATCTTCCACAATGGGCGAAAGCCTGATGGAGCAACGCCGCGTGGGTGAAGAAGGTCTTCGGATCGTAAAACCCTGTTGTTAGAGAAGAAAGTGCGTGAGAGTAACTGTTCACGTTTCGACGGTATCTAACCAGAAAGCCACGGCTAACTACGTGCCAGCAGCCGCGGTAATACGTAGGTGGCAAGCGTTATCCGGATTTATTGGGCGTAAAGCGAGCGCAGGCGGTTGCTTAGGTCTGATGTGAAAGCCTTCGGCTTAACCGAAGAAGTGCATCGGAAACCGGGCAACTTGAGTGCAGAAGAGGACAGTGGAACTCCATGTGTAGCGGTGGAATGCGTAGATATATGGAAGAACACCAGTGGCGAAGGCGGCTGTCTGGTCTGCAACTGACGC…
e3c28faece4585e778db850bfcb56248	k__Bacteria___Bacteroidetes; c__Bacteroidia; o__Bacteroidales; f__Prevotellaceae; g__Prevotella; s__copri				>73d36e7a0c7d16896ccd84d24c1c6aaf
e41e904851971f82c3434aac8b6a3da5	k__Bacteria___Firmicutes; c__Bacilli; o__Bacillales; f__Staphylococcaceae; g__Jeotgalicoccus				TGAGGAATATTGGTCAATGGACGGAAGTCTGAACCAGCCAAGTAGCGTGCAGGATGACGGCCCTATGGGTTGTAAACTGCTTTTATATGGGAATAAAGTGAGCGACGTGTCGTTTTTTGTAGGTACCATATGAATAAGGACCGGCTAATTCCGTGCCAGCAGCCGCGGTAATACGGAAGGTCCAGGCGTTATCCGGATTTATTGGGTTTAAAGGGAGCGTAGGCCGTTTTTTAAGCGTGTTGTGAAATACTGTCGCTCAACGACAGAGGTGCAGCGCGAACTGGAGGACTTGAGTGCGCGGAATGTAGGCGGAATTCGTCGTGTAGCGGTGAAATGCTTAGATATGACGAAGAACTCCGATTGCGAAGGCAGCTTACAGTAGCGTAACTGACGCTGAAG…
e4329192f0432026a7880d0c1f5f9531	k__Bacteria___Actinobacteria; c__Coriobacteriia; o__Coriobacteriales; f__Coriobacteriaceae; g__Adlercreutzia; s__				>75f43aa50848eb041f85d6aed0909f70
e4cdde9ca48af0ab6dae26185db556fa	k__Bacteria___Firmicutes; c__Clostridia; o__Clostridiales; f__Clostridiaceae				TGGGGAATATTGCACAATGGGGGAAACCCTGATGCAGCAACGCCGCGTGAGTGATGAAGGTTTTCGGATCGTGAAGCTCTGTCTTTGGGGAAGATAATGACGGTAATCAACCAGAAAGTCACGGCTAACTACGTGCCAGCAGCCGCGGTAATACGTAGGTGGCAAGCGTTGTCCGGATTTATTGGGCGTAAAGCGAGCGCAGGCGGAAGAATAAGTCTGATGTGAAAGCCCTCGGCTTAACCGAGGAACTGCATCGGAAACTGTTTTTCTTGAGTGCAGAAGAGGAGAGTGGAACTCCATGTGTAGCGGTGGAATGCGTAGATATATGGAAGAACACCAGTGGCGAAGGCGGCTCTCTGGTCTGCAACTGACGCTGAGGCTCGAAAGCATGGGTAGCGA…
e4db2b40b45ce43f5c0afb78b66f7a1d	k__Bacteria___Fusobacteria; c__Fusobacteriia; o__Fusobacteriales; f__Fusobacteriaceae; g__Fusobacterium; s__				>76de752a177ae96b1151ae697368d049
e4df71b4beaf7c352473f94985666dd2	k__Bacteria___Bacteroidetes; c__Bacteroidia; o__Bacteroidales; f__Bacteroidaceae; g__Bacteroides; s__				TGAGGAATATTGGTCAATGGACGAGAGTCTGAACCAGCCAAGTAGCGTGAAGGATGACTGCCCTATGGGTTGTAAACTTCTTTTATATGGGAATAAAGTGATCCACGTGTGGATTTTTGTATGTACCATATGAATAAGGATCGGCTAACTCCGTGCCAGCAGCCGCGGTAATACGGAGGATCCGAGCGTTATCCGGATTTATTGGGTTTAAAGGGAGCGTAGGTGGACAGTTAAGTCAGTTGTGAAAGTTTGCGGCTCAACCGTAAAATTGCAGTTGATACTGGCTGTCTTGAGTACAGTAGAGGTGGGCGGAATTCGTGGTGTAGCGGTGAAATGCTTAGATATCACGAAGAACTCCGATTGCGAAGGCAGCTCACTGGACTGCAACTGACACTGATG…
e4fc0b6114b0aa7985431feaee2e8d91	k__Bacteria___Fusobacteria; c__Fusobacteriia; o__Fusobacteriales; f__Fusobacteriaceae; g__Fusobacterium; s__				>76e2f4c79c7f874e89278cdee2d717c2
e641d0acc20b0ed57421c88a5dc499b7	k__Bacteria___Firmicutes; c__Clostridia; o__Clostridiales; f__Ruminococcaceae				TGGGGAATATTGCACAATGGGCGCAAGCCTGATGCAGCAACGCCGCGTGAGCGATGAAGGCCTTCGGGTCGTAAAGCTCTGTCCTCAAGGAAGATAATGACGGTACTTGAGGAGGAAGCCCCGGCTAACTCTGTGCCAGCAGCCGCGGTAATACGTAGGTGGCGAGCGTTATCCGGAATGATTGGGCGTAAAGGGTGCGTAGGTGGCAGATCAAGTCTGGAGTAAAAGGTATGGGCTCAACCCGTACTTGCTCTGGAAACTGATCAGCTAGAGAACAGAAGAGGACGGCGGAACTCCATGTGTAGCGGTAAAATGCGTAGATATATGGAAGAACACCGGTGGCGAAGGCGGCCGTCTGGTCTGGATTCTGACACTGAAGCACGAAAGCGTGGGGAGCAA…
e8088d02defc44d1824d55736d9d07bc	k__Bacteria___Bacteroidetes; c__Bacteroidia; o__Bacteroidales; f__Bacteroidaceae; g__Bacteroides; s__				>77325fec94e6592093e8288ec503713f
e9f890cd68e8418b01cdece04dfc411a	k__Bacteria___Proteobacteria; c__Gammaproteobacteria; o__Pseudomonadales; f__Pseudomonadaceae; g__Pseudomonas				TAGGGAATCTTCCACAATGGACGCAAGTCTGATGGAGCAACGCCGCGTGAGTGAAGAAGGTCTTCGGATCGTAAAACTCTGTTGTTAGAGAAGAACACGAGTGAGAGTAACTGTTCATTCGATGACGGTATCTAACCAGCAAGTCACGGCTAACTACGTGCCAGCAGCCGCGGTAATACGTAGGTGGCAAGCGTTGTCCGGATTTATTGGGCGTAAAGCGAGCGCAGGCGGAAGAATAAGTCTGATGTGAAAGCCCTCGGCTTAACCGAGGAACTGCATCGGAAACTGTTTTTCTTGAGTGCAGAAGAGGAGAGTGGAACTCCATGTGTAGCGGTGGAATGCGTAGATATATGGAAGAACACCAGTGGCGAAGGCGGCTCTCTGGTCTGCAACTGACGC…
eb4c910863320282fd9d8c743730532a	k__Bacteria___Bacteroidetes; c__Bacteroidia; o__Bacteroidales; f__Prevotellaceae; g__Prevotella; s__copri				>77c76da8a1d97a35f432b351cb88bd06
eb4f3eee9a05e48a060039860d120862	k__Bacteria___Firmicutes; c__Clostridia; o__Clostridiales; f__Ruminococcaceae; g__Ruminococcus; s__				TAGGGAATTTTCGTCAATGGGGGGAACCCTGAACGAGCAATGCCGCGTGAGTGAGGAAGGTCTTCGGATCGTAAAGCTCTGTTGTAAGAGAAAAACGGCACTCATAGGGAATGATGAGTGAGTGATGGTATCTTACCAGAAAGTCACGGCTAACTACGTGCCAGCAGCCGCGGTAATACGTAGGTGGCGAGCGTTATCCGGAATGATTGGGCGTAAAGGGTGCGTAGGTGGCAGATCAAGTCTGGAGTAAAAGGTATGGGCTCAACCCGTACTTGCTCTGGAAACTGATCAGCTAGAGAACAGAAGAGGACGGCGGAACTCCATGTGTAGCGGTAAAATGCGTAGATATATGGAAGAACACCGGTGGCGAAGGCGGCCGTCTGGTCTGGATTCTGACAC…
ebaa90c4136ed6ac7fc5e4ac303cf250	k__Bacteria___Fusobacteria; c__Fusobacteriia; o__Fusobacteriales; f__Fusobacteriaceae; g__Fusobacterium; s__				>78c004fbb72e53bd80051934fe81dcf1
ec098ad12ef2923b449a01762462578b	k__Bacteria___Firmicutes; c__Bacilli; o__Lactobacillales; f__Streptococcaceae; g__Lactococcus; s__Lactococcuslactis				TGAGGAATATTGGTCAATGGAGGCAACTCTGAACCAGCCATGCCGCGTGCAGGATGACGGTCCTATGGATTGTAAACTGCTTTTGTACAGGAAGAAAAAGAGTTACGTGTAGCTTATTGACGGTACTGTAAGAATAAGGATCGGCTAACTCCGTGCCAGCAGCCGCGGTAATACGGAGGATCCAAGCGTTATCCGGAATCATTGGGTTTAAAGGGTCCGTAGGCGGCCTTATAAGTCAGCGGTGAAAGTTTTTGGCTTAACCAAAAAATTGCCGTTGATACTGTAGGGCTTGAATTTTTGTGAAGTAACTAGAATATGTAGTGTAGCGGTGAAATGCTTAGATATTACATGGAATACCAATTGCGAAGGCAGGTTACTAACAAACGATTGACGCTGATG…
ec264f70ba45f346577dd01249b3e8d4	k__Bacteria___Firmicutes; c__Bacilli; o__Lactobacillales; f__Enterococcaceae; g__Enterococcus; s__				>7907399639f9ea182626d299fe9005b0
ec46539683a4207a8a3776c0ccc12cff	k__Bacteria___Firmicutes; c__Bacilli; o__Lactobacillales; f__Enterococcaceae; g__Enterococcus; s__				TGAGGAATATTGGACAATGGGTGGAAGCCTGATCCAGCCATCCCGCGTGTAGGAAGACGGCCTTATGGGTTGTAAACTACTTTTATCTGGGGATAAACCTATCTACGAGTAGATAGCTGAAGGTACCAGAAGAATAAGCACCGGCTAACTCCGTGCCAGCAGCCGCGGTAATACGGAGGGTGCAAGCGTTATCCGGATTTATTGGGTTTAAAGGGTCCGTAGGCGGATTAATCAGTCAGTGGTGAAATCTCATAGCTTAACTATGAAACTGCCATTGATACTGTTAGTCTTGAGTAATGTTGAAGTTGCTGGAATGTGTAGTGTAGCGGTGAAATGCTTAGATATTACGCAGAACACCAATTGCGAAGGCAGGTGACTAAACATTAACTGACGCTGATG…
ec52f329be54183156190014d46ac1ff	k__Bacteria___Firmicutes; c__Bacilli; o__Lactobacillales; f__Enterococcaceae; g__Enterococcus; s__				>7995a612a6216f9f54f123fad99d4148
ed6be6f35c692c6166ff8442f30ba282	k__Bacteria___Proteobacteria; c__Alphaproteobacteria; o__Sphingomonadales; f__Sphingomonadaceae; g__Sphingobium; s__				TGAGGAATATTGGTCAATGGACGAGAGTCTGAACCAGCCAAGTAGCGTGCAGGAAGACGGCCCTATGGGTTGTAAACTGCTTTTATAAGGGAATAAAGTGAGTCTCGTGAGACTTTTTGCATGTACCTTATGAATAAGGACCGGCTAATTCCGTGCCAGCAGCCGCGGTAATACGGAAGGTCCGGGCGTTATCCGGATTTATTGGGTTTAAAGGGAGCGTAGGCCGGAGATTAAGCGTGTTGTGAAATGTAGACGCTCAACGTCTGCACTGCAGCGCGAACTGGTTTCCTTGAGTACGCACAAAGTGGGCGGAATTCGTGGTGTAGCGGTGAAATGCTTAGATATCACGAAGAACTCCGATTGCGAAGGCAGCTCACTGGAGCGCAACTGACGCTGAAG…
edb0feaa841ae1e1354da372d6fa84b6	k__Bacteria___Firmicutes; c__Erysipelotrichi; o__Erysipelotrichales; f__Erysipelotrichaceae; g__Allobaculum; s__				>7a1a7d3362a2f4e3bb2b0f088b9a6b84
eeea742264427bf1d1d0df793ed2126a	k__Bacteria___Firmicutes; c__Erysipelotrichi; o__Erysipelotrichales; f__Erysipelotrichaceae; g__; s__				TAGGGAATTTTCGTCAATGGGGGAAACCCTGAACGAGCAATGCCGCGTGAGTGAAGAAGGTCTTCGGATCGTAAAGCTCTGTTGTAAGTGAAGAACGGCTCATAGAGGAAATGCTATGGGAGTGACGGTAGCTTACCAGAAAGCCACGGCTAACTACGTGCCAGCAGCCGCGGTAATACGTAGGTGGCAAGCGTTATCCGGAATCATTGGGCGTAAAGGGTGCGTAGGTGGCGTACTAAGTCTGTAGTAAAAGGCAATGGCTCAACCATTGTAAGCTATGGAAACTGGTATGCTGGAGTGCAGAAGAGGGCGATGGAATTCCATGTGTAGCGGTAAAATGCGTAGATATATGGAGGAACACCAGTGGCGAAGGCGGTCGCCTGGTCTGTAACTGACACT…
ef3f725762106332a7369c31cfbe2b72	k__Bacteria___Firmicutes; c__Bacilli; o__Turicibacterales; f__Turicibacteraceae; g__Turicibacter; s__				>7aafc8c2eaefeffe57fb98f2caa8d0ae
ef55aaf407e7c13368bcf6968de52781	k__Bacteria___Firmicutes; c__Clostridia; o__Clostridiales; f__Lachnospiraceae; g__Epulopiscium; s__				TAGGGAATCTTCGGCAATGGACGAAAGTCTGACCGAGCAACGCCGCGTGAGTGAAGAAGGTTTTCGGATCGTAAAACTCTGTTGTTAGAGAAGAACAAGGATGAGAGTAACTGTTCATCCCTTGACGGTATCTAACCAGAAAGCCACGGCTAACTACGTGCCAGCAGCCGCGGTAATACGTAGGTGGCAAGCGTTGTCCGGATTTATTGGGCGTAAAGCGAGCGCAGGCGGTTTCTTAAGTCTGATGTGAAAGCCCCCGGCTCAACCGGGGAGGGTCATTGGAAACTGGGAGACTTGAGTGCAGAAGAGGAGAGTGGAATTCCATGTGTAGCGGTGAAATGCGTAGATATATGGAGGAACACCAGTGGCGAAGGCGGCTCTCTGGTCTGTAACTGACGC…
f0ef5c91d3c9c643d93333feaa1cd2b2	k__Bacteria___Firmicutes; c__Bacilli; o__Lactobacillales; f__Lactobacillaceae; g__Lactobacillus				>7ab6307e5f411d96e3a12d019a2d0482
f1681bcc5274382eaf70ad85491c837e	k__Bacteria___Bacteroidetes; c__Bacteroidia; o__Bacteroidales; f__Bacteroidaceae; g__Bacteroides; s__				TGGGGAATATTGCACAATGGGGGAAACCCTGATGCAGCGACGCCGCGTGAGTGAAGAAGTATTTCGGTATGTAAAGCTCTATCAGCAGGGAAGAAACAAGACGGTACCTGACTAAGAAGCCCCGGCTAACTACGTGCCAGCAGCCGCGGTAATACGTAGGGGGCAAGCGTTATCCGGATTTACTGGGTGTAAAGGGAGCGTAGACGGCGATGCAAGTCTGAAGTGAAAACCCAGGGCTCAACCCTGGGACTGCTTTGGAAACTGTGTTGCTAGAGTGCTGGAGAGGTAAGTGGAATTCCTAGTGTAGCGGTGAAATGCGTAGATATTAGGAGGAACACCAGTGGCGAAGGCGGCTTACTGGACAGTAACTGACGTTGAGGCTCGAAAGCGTGGGGAGCA…
f220fc6ac076ea79f7f336ce167b20ec	k__Bacteria___Bacteroidetes; c__Sphingobacteriia; o__Sphingobacteriales; f__Sphingobacteriaceae; g__Sphingobacterium; s__				>7b239a04db02ff1cb4e1cda5d292968e
f2a29d45830576b344fb1b6e2f45cdc2	k__Bacteria___Firmicutes; c__Clostridia; o__Clostridiales; f__Lachnospiraceae; g__Dorea; s__				TAGGGAATCTTCGGCAATGGGGGGAACCCTGACCGAGCAACGCCGCGTGAGTGAAGAAGGTTTTCGGATCGTAAAGCTCTGTTGTAAGAGAAGAACGTTAGCAGGAGTGGAAAATCTGCTAAGTGACGGTATCTTACCAGAAAGGGACGGCTAACTACGTGCCAGCAGCCGCGGTAATACGTAGGTCCCGAGCGTTGTCCGGATTTATTGGGCGTAAAGCGAGCGCAGGCGGTTTGATAAGTCAGAAGTAAAAGGCTGTGGCTCAACCATAGTACGCTTTTGAAACTGTCAAACTTGAGTGCAGAAGGGGGGAGTGGAATTCCATGTGTAGCGGTGAAATGCGTAGATATATGGAGGAACACCGGTGGCGAAAGCGGCTCTCTGGTCTGTAACTGACGC…
f2cbb29998f80ea0d81f9cde98ee136e	k__Bacteria___Firmicutes; c__Clostridia; o__Clostridiales; f__Clostridiaceae; g__; s__				>7b64ebaf4ce0974210877b3efd3f2406
f359d6b12d6df77fce3684238719e6c2	k__Bacteria___Proteobacteria; c__Alphaproteobacteria; o__Sphingomonadales; f__Sphingomonadaceae; g__Sphingomonas; s__				TGGGGAATATTGCACAATGGAGGCAACTCTGATGCAGCGACGCCGCGTGAGTGAAGAAGTATTTCGGTATGTAAAGCTCTATCAGTAGGGAAGATAATGACGGTACCTACAGAAGAAGCCCCGGCTAAATACGTGCCAGCAGCCGCGGTAATACGTATGGGGCAAGCGTTATCCGGATTTACTGGGTGTAAAGGGAGTGTAGGCGGCAGTACAAGTCAGGAGTGAAAACTTGGGGCTCAACCCCAAGACTGCTTTTGAAACTGTACAGCTAGAGTGTAGGAAGGGCAAGCGGAATTCCTGGTGTAGCGGTGAAATGCGTAGATATCAGGAAGAACACCGGTGGCGAAGGCGGCTTGCTGGACTATAACTGACGCTGAGACTCGAAAGCGTGGGGAGCGA…
f432d88129171af9d4550783c7b61c6f	k__Bacteria___Firmicutes; c__Erysipelotrichi; o__Erysipelotrichales; f__Erysipelotrichaceae; g__Allobaculum; s__				>7ee94ec887d0aba57cb3c7b0c10b0fa4
f4cbe7ddfc5416cf8c363eead40b1528	k__Bacteria___Bacteroidetes; c__Bacteroidia; o__Bacteroidales; f__Bacteroidaceae; g__Bacteroides; s__				TGGGGAATTTTGGACAATGGGGGCAACCCTGATCCAGCCATGCCGCGTGCAGGAAGAAGGCCTTCGGGTTGTAAACTGCTTTTGTTAGGAACGAAACGGGTAGTACTAATAATGCTACCTAATGACGGTACCTAAAGAATAAGCACCGACTAACTACGTGCCAGCAGCCGCGGTAATACGTAGGGTGCAAGCGTTAATCGGAATTACTGGGCGTAAAGCGTGCGCAGGCGGCTTGATAAGACAGGTGTGAAATCCCCGAGCTCAACTTGGGAATAGCACTTGTGACTGTCAGGCTAGAGTATGTCAGAGGGAGGTGGAATTCCAAGTGTAGCAGTGAAATGCGTAGATATTTGGAAGAACACCGATGGCGAAGGCAGCCTCCTGGGATAATACTGACGC…
f627014e260e77928edae9ebd6158551	k__Bacteria___Fusobacteria; c__Fusobacteriia; o__Fusobacteriales; f__Fusobacteriaceae; g__Fusobacterium; s__				>7f2e12be517075324c4865e7a24cc1c1
f652b74d3f86e79a6d260179ef631652	k__Bacteria___Firmicutes; c__Erysipelotrichi; o__Erysipelotrichales; f__Erysipelotrichaceae; g__Allobaculum; s__				TGGGGAATATTGGACAATGGGCGAAAGCCTGATCCAGCCATGCCGCGTGTGTGAAGAAGGTCTTCGGATTGTAAAGCACTTTAAGTTGGGAGGAAGGGCAGTTACCTAATACGTGATTGTTTTGACGTTACCGACAGAATAAGCACCGGCTAACTACGTGCCAGCAGCCGCGGTAATACGTAGGTCGCAAGCGTTATCCGGATTTATTGGGCGTAAAGCGCGTCTAGGCGGAAAGATAAGTCTGATGTGAAAATGCGGGGCTCAACTCCGTATTGCGTTGGAAACTGTCTTTCTAGAGTACTGGAGAGGTGGGCGGAACTACAAGTGTAGAGGTGAAATTCGTAGATATTTGTAGGAATGCCGATGGAGAAGTCAGCTCACTGGACAGATACTGACGCT…
f6ab70021ccfef4f2bb30c64a8c3ac0d	k__Bacteria___Firmicutes; c__Erysipelotrichi; o__Erysipelotrichales; f__Erysipelotrichaceae; g__Allobaculum; s__				>8066eacc0ff1121883b9f6420a620565
f6b3b7f31bf150a4989d2dc8f94587c5	k__Bacteria___Firmicutes; c__Erysipelotrichi; o__Erysipelotrichales; f__Erysipelotrichaceae; g__Allobaculum; s__				TGAGGAATATTGGTCAATGGCCGGAAGGCTGAACCAGCCAAGTCGCGTGAGGGAATAAGGCCCTATGGGTCGTAAACCTCTTTTGTCAGGGAGCAATGAGGTCCACGCGTGGACTGACGAGAGTACCTGAAGAAAAAGCATCGGCTAACTCCGTGCCAGCAGCCGCGGTAATACGGAGGATGCGAGCGTTATCCGGATTTATTGGGTTTAAAGGGTGCGCAGGCGGCGTGCCAAGTCAGCGGTAAAAATGCGGTGCTCAACGCCGTATAGCCGTTGAAACTGACATGCTAGAGTGAGCGAGAAGTATGCGGAATGCGTGGTGTAGCGGTGAAATGCATAGATATCACGCAGAACCCCGATTGCGAAGGCAGCATACCGGCGCTCAACTGACGCTCAGGC…
f6ec651c6b32bf36ece530bf0d43c007	k__Bacteria___Fusobacteria; c__Fusobacteriia; o__Fusobacteriales; f__Fusobacteriaceae; g__Fusobacterium; s__				>807eb94c6ddc0927681f5aeb02e5642f
f7309df45561da183f53b36d0fc51172	k__Bacteria___Firmicutes; c__Bacilli; o__Turicibacterales; f__Turicibacteraceae; g__Turicibacter; s__				TGGGGAATATTGCACAATGGGCGCAAGCCTGATGCAGCAACGCTGCGTGAGCGATGAAGGCCTTCGGGTCGTAAAGCTCTGTCCTCAAGGAAGATAATGACGGTACTTGAGGAGGAAGCCCCGGCTAACTACGTGCCAGCAGCCGCGGTAATACAGAGGGTGCAAGCGTTAATCGGAATTACTGGGCGTAAAGCGAGCGTAGGTGGCTTGATAAGTCAGATGTGAAATCCCCGGGCTTAACCTGGGAACTGCATCTGATACTGTTGGGCTAGAGTAGGTGAGAGGGAGGTAGAATTTCAGGTGTAGCGGTGAAATGCGTAGAGATCTGAAGGAATACCGATGGCGAAGGCAGCCTCCTGGCATCATACTGACACTGAGGTTCGAAAGCGTGGGTAGCAA…
f77871d7586d2092181e60527c9c1099	k__Bacteria___Firmicutes; c__Clostridia; o__Clostridiales; f__Lachnospiraceae; g__Blautia; s__				>812a7928f2ab72304f00a9e635d03f6f
f80cf2b4934df2973d51da41dfdb0d8c	k__Bacteria___Firmicutes; c__Clostridia; o__Clostridiales; f__Lachnospiraceae; g__[Ruminococcus]; s__				TGAGGAATATTGGTCAATGGAGGCAACTCTGAACCAGCCATGCCGCGTGCAGGATGACGGTCCTATGGATTGTAAACTGCTTTTGTACAGGAAGAAACCTCCCTACGAGTAGGGACTTGACGGTACTGTAAGAATAAGGATCGGCTAACTCCGTGCCAGCAGCCGCGGTAATACGGAGGATCCGAGCGTTATCCGGAATTATTGGGTTTAAAGGGTTCGTAGGCGGTCAGATAAGTCAGTGGTGAAATTTCTTAGCTTAACTAAGACACGGCCATTGATACTGTTTGACTTGAATAGTATGGAAGTAACTAGAATATGTAGTGTAGCGGTGAAATGCTTAGATATTACATGGAATACCAATTGCGAAGGCAGGTTACTACGTATTTATTGACGCTGATG…
f94c19689abe6120ed9586c0ff90a4c3	k__Bacteria___Firmicutes; c__Bacilli; o__Lactobacillales; f__Streptococcaceae; g__Streptococcus				>8146deefacadef2055916d06c19a3abd
f9c70a870b04ada37a3ff8b7b467cc21	k__Bacteria___Firmicutes; c__Bacilli; o__Lactobacillales; f__Enterococcaceae; g__Enterococcus; s__				TAGGGAATCTTCCGCAATGGACGCAAGTCTGACGGAGCAACGCCGCGTGAGTGATGAAGGGTTTCGGCTCGTAAAACTCTGTTGTTAAGGAAGAACACTTGAGGTAGTAACTGGCCTTGAGATGACGGTACTTAACCAGAAAGCCACGGCTAACTACGTGCCAGCAGCCGCGGTAATACGTAGGTGGCAAGCGTTATCCGGAATTATTGGGCGTAAAGCGCGCGTAGGCGGTAAAATAAGTCTGATGTGAAAGCCCCCGGCTCAACCGGGGAGGGTCATTGGAAACTGTTTTACTTGAGTACAGAAGAGGAGAGTGGAATTCCATGTGTAGCGGTGAAATGCGCAGAGATATGGAGGAACACCAGTGGCGAAGGCGGCTCTCTGGTCTGTAACTGACGC…
fa18371d7062793ea19a315790b69117	k__Bacteria___Firmicutes; c__Clostridia; o__Clostridiales; f__Clostridiaceae				>81fa8d8d03f0c4b53f4a9a5785b9b2fc
fa26bd0757d19bc37470f0113c7873cc	k__Bacteria___Bacteroidetes; c__Bacteroidia; o__Bacteroidales; f__S24-7; g__; s__				TGGGGAATTTTGGACAATGGGCGAAAGCCTGATCCAGCAATGCCGCGTGTGTGAAGAAGGCCTTCGGGTTGTAAAGCACTTTTGTCCGGAAAGAAATGGCTCTGGTTAATACCTGGGGTCGATGACGGTACCGGAAGAATAAGGACCGGCTAACTACGTGCCAGCAGCCGCGGTAATACGTAGGGTCCAAGCGTTAATCGGAATTACTGGGCGTAAAGCGTGCGCAGGCGGTTGTGCAAGACCGATGTGAAATCCCCGGGCTTAACCTGGGAATTGCATTGGTGACTGCACGGCTAGAGTGTGTCAGAGGGGGGTAGAATTCCACGTGTAGCAGTGAAATGCGTAGAGATGTGGAGGAATACCGATGGCGAAGGCAGCCCCCTGGGATAACACTGACGC…
fb0344c6e08577723f5512479b2b7eee	k__Bacteria___Bacteroidetes; c__Bacteroidia; o__Bacteroidales; f__Prevotellaceae; g__Prevotella; s__copri				>82b9d2a288448939484dec5f329c48f6
fced6b3ca711963413118022bd34b28f	k__Bacteria___Firmicutes; c__Clostridia; o__; f__				TGGGGAATATTGGACAATGGGCGAAAACCTGAACCAGCCAAGTAGCGTGCAGGATGACGGCCCTCTGGGTTGTAAACTGCTTTTAGTTGGGAATAAAGTGCGGTACGTGTACCGTTTTGTATGTACCATCAGAAAAAGGACCGGCTAATTCCGTGCCAGCAGCCGCGGTAATACGGAAGGTCCAGGCGTTATCCGGATTTATTGGGTTTAAAGGGAGCGCAGGCGGACTCTTAAGTCAGTTGTGAAATACGGCGGCTCAACCGTCGGACTGCAGTTGATACTGGGAGTCTTGAGTACACGCAGAGATACTGGAATTCATGGTGTAGCGGTGAAATGCTCAGATATCATGAGGAACTCCGATCGCGAAGGCAGGTATCTGGAGTGTAACTGACGCTGAGG…
fd115132afe14ed74e9e8a66a906e557	k__Bacteria___Fusobacteria; c__Fusobacteriia; o__Fusobacteriales; f__Fusobacteriaceae; g__Fusobacterium; s__				>8382f705cf70afacb0c45749865350fa
fd747cbcbd1c3d4d50e2d8682c5d843b	k__Bacteria___Firmicutes; c__Clostridia; o__; f__				TGGGGAATTTTCTGCAATAAGCGCAAGCTTGACAGAGCGTCATCACGTGAAGGAGGAAAGCCTATAAAGGTTGTAAACTTCTTTTGCTTAAATATAATACTGACGTTTAAGTATAAAAAGTATCGGCTAACTCCGTGCCAGCAGCCGCGGTAATACGGGGGATACGAGCGTTATCCAAAATAACTGGGCGTAAAGTGTATGTAGGTGGATTAGTATGTTCTTACTTAAAGACTATTTGGTAAATTTAGGAAAAGTAAGAAAACTATTAATCTTGAGTTCGATAGGGGTAAGAGGAATTTTTTGAGAAGCAGTGAAATGCGAAGATACAAAAAAGAAGATCAACAGCGAAAGCATCTTACTGGGTCGATACTGACACTGAGATACGAAAGTTAAGGGAGC…
fde06b7dcb7557812b02280de2890925	k__Bacteria___Proteobacteria; c__Gammaproteobacteria; o__Xanthomonadales; f__Xanthomonadaceae				>83c8780de7fd6fd52b921582c9c3cf7c
fdf12a7ac80966ae99b75ef7fa024bf7	k__Bacteria___Firmicutes; c__Clostridia; o__Clostridiales; f__Lachnospiraceae; g__Blautia; s__producta				TGGGGAATATTGCACAATGGGGGAAACCCTGATGCAGCGACGCCGCGTGAAGGAAGAAGTATCTCGGTATGTAAACTTCTATCAGCAGGGAAGAAAATGACGGTACCTGACTAAGAAGCCCCGGCTAACTACGTGCCAGCAGCCGCGGTAATACGTAGGGGGCAAGCGTTATCCGGATTTACTGGGTGTAAAGGGAGCGTAGACGGTGTTGCAAGTCTGATGTGAAAGGCGGGGGCTCAACCCCTGGACTGCATTGGAAACTGTGATACTCGAGTGCAGAAGGGGAGAGTGGAATTCCATGTGTAGCGGTGAAATGCGTAGATATATGGAGGAACACCAGTGGCGAAGGCGGCTTACTGGACGGTAACTGACGTTGAGGCTCGAAAGCGTGGGGAGCAA…
fe0a71649c69857f1222b0e693067aba	k__Bacteria___Bacteroidetes; c__[Saprospirae]; o__[Saprospirales]; f__Chitinophagaceae; g__Sediminibacterium; s__				>842e2e3fb966ac7e1d725aa881b42d60
fe5af43f9dd4964ba48714fbda98e977	k__Bacteria___Firmicutes; c__Bacilli; o__Lactobacillales; f__Lactobacillaceae; g__Lactobacillus				TGGGGGATATTGCACAATGGGCGAAAGCCTGATGCAGCAACGCCGCGTGAACGATGAAGGTCTTCGGATCGTAAAGTTCTGTTGCAGGGGAAGATAATGACGGTACCCTGTGAGGAAGCACCGGCTAACTACGTGCCAGCAGCCGCGGTAATACGTAGGTGGCAAGCGTTGTCCGGAATTACTGGGTGTAAAGGGAGCGTAGGCGGGGAGACAAGTTGAATGTTTAAACTATCGGCTTAACTGATAGTCGCGTTCAAAACTATCACTCTTGAGTGCAGTAGAGGTAGGCGGAATTCCTAGTGTAGCGGTGAAATGCGTAGATATTAGGAAGAACACCAGTAGCGAAGGCGGCTTTCTGGACTGCAACTGACACTGAGGCACGAAAGCGTGGGTAGCAAA…
ffee35b92814c874465daa6b4eb23091	k__Bacteria___Bacteroidetes; c__Bacteroidia; o__Bacteroidales; f__Prevotellaceae; g__Prevotella; s__copri				>849d2664900f32b86a6eb761fbb287a9
					TGGGGGATATTGCACAATGGGGGAAACCCTGATGCAGCAACGCCGCGTGAGTGACGAAGGTCTTCGGATTGTAAAACTCTGTTCTTGGTGAAGATAATGACGGTAGCCAAGGAGAAAGCTCCGGCTAACTACGTGCCAGCAGCCGCGGTAATACGTAGGGAGCAAGCGTTGTCCGGAATTACTGGGTGTAAAGGGTGCGTAGGCGGCCCTGCAAGTCAGGCGTGAAAACCATGGGCTCAACCCATGGACTGCGTTTGAAACTGTGGGGCTTGAGTGAAGTAGAGGTAGGCGGAATTCCCGGTGTAGCGGTGAAATGCGTAGAGATCGGGAGGAACACCAGTGGCGAAGGCGGCCTACTGGGCTTTAACTGACGCTGAGGCACGAAAGCATGGGTAGCAA…
					>8616ccf21fa06181d636dac74fdb34b9
					TAGGGAATCTTCGGCAATGGACGGAAGTCTGACCGAGCAACGCCGCGTGAGTGAAGAAGGTTTTCGGATCGTAAAACTCTGTTGTTAGAGAAGAACAAGGATGAGAGTAGAATGTTCATCCCTTGACGGTATCTAACCAGAAAGCCACGGCTAACTACGTGCCAGCAGCCGCGGTAATACGTAGGTGGCAAGCGTTGTCCGGATTTATTGGGCGTAAAGCGAGCGCAGGCGGTTTCTTAAGTCTGATGTGAAAGCCCCCGGCTCAACCGGGGAGGGTCATTGGAAACTGGGAAACTTGAGTGCAGAAGAGGAGAGTGGAATTCCATGTGTAGCGGTGAAATGCGTAGATATATGGAGGAACACCAGTGGCGAAGGCGGCTCTCTGGTCTGTAACTGACG…
					>866ea1cc638e4ceb9195a8a6a1869754
					TGAGGAATATTGGTCAATGGGCGAGAGCCTGAACCAGCCAAGTAGCGTGAAGGATGACTGCCCTATGGGTTGTAAACTTCTTTTATAAAGGAATAAAGTCGGGTATGTATACCCGTTTGCATGTACTTTATGAATAAGGATCGGCTAACTCCGTGCCAGCAGCCGCGGTAATACGGAGGATCCGAGCGTTATCCGGATTTATTGGGTTTAAAGGGAGCGTAGATGGATGTTTAAGTCAGTTGTGAAAGTTTGCGGCTCAACCGTAAAATTGCAGTTGATACTGGATATCTTGAGTGCAGTTGAGGCAGGCGGAATTCGTGGTGTAGCGGTGAAATGCTTAGATATCACGAAGAACTCCGATTGCGAAGGCAGCCTGCTAAGCTGCAACTGACATTGAGG…
					>88d7ddc896c3c737fd59e7cedc744e95
					TGGGGAATATTGCACAATGGAGGAAACTCTGATGCAGCAACGCCGCGTGAAGGAAGAAGGTTTTCGGATCGTAAACTTCTATCAACAGGGACGAAGAAAGTGACGGTACCTGAATAAGAAGCCCCGGCTAACTACGTGCCAGCAGCCGCGGTAATACGTAGGGTGCTAGCGTTATCCGGAATTATTGGGCGTAAAGGGTACGTAGGTGGTTTACCAAGCGCAGGGTTTAAGGCAATGGCTCAACCATTGTTCGCCCTGCGAACTGGCAAACTTGAGTGCAGGAGAGGAAAGCGGAATTCCTAGTGTAGCGGTGAAATGCGTAGATATTAGGAGGAACACCAGTGGCGAAGGCGGCTTTCTGGACTGTAACTGACACTGAGGTACGAAAGCGTGGGGAGC…
					>88fcb9a0cc0600acd820961af0e50e35
					TGGGGAATATTGCACAATGGGCGCAAGCCTGATGCAGCGACGCCGCGTGCGGGATGGAGGCCTTCGGGTTGTAAACCGCTTTTGTTCAAGGGCAAGGCACGGTTTTTGGCCGTGTTGAGTGGATTGTTCGAATAAGCACCGGCTAACTACGTGCCAGCAGCCGCGGTAATACGTAGGGTGCAAGCGTTATCCGGATTTATTGGGCGTAAAGGGCTCGTAGGCGGTTCGTCGCGTCCGGTGTGAAAGTCCATCGCCTAACGGTGGATCTGCGCCGGGTACGGGCGGGCTGGAGTGCGGTAGGGGAGACTGGAATTCCCGGTGTAACGGTGGAATGTGTAGATATCGGGAAGAACACCAATGGCGAAGGCAGGTCTCTGGGCCGTCACTGACGCTGAGGAG…
					>89f23cd25b605250bca54c85939a7aaa
					TGAGGAATATTGGTCAATGGACGCAAGTCTGAACCAGCCAAGTAGCGTGCAGGACGACGGCCCTCCGGGTTGTAAACTGCTTTTAGTTGGGAATAAAGTGCAGCTCGTGAGCTGTTTTGTATGTACCATCAGAAAAAGGACCGGCTAATTCCGTGCCAGCAGCCGCGGTAATACGGAAGGTCCAGGCGTTATCCGGATTTATTGGGTTTAAAGGGAGCGCAGGCGGACTCTTAAGTCAGTTGTGAAATACGGCGGCTCAACCGTCGGACTGCAGTTGATACTGGGAGTCTTGAGTGCACACAGGGATGCTGGAATTCATGGTGTAGCGGTGAAATGCTCAGATATCATGAAGAACTCCGATCGCGAAGGCAGGTATCCGGGGTGCAACTGACGCTGAGG…
					>8abe089c213f84d7b335a865f1706602
					TGGGGAATATTGGACAATGGGGGGAACCCTGATCCAGCCATGCCGCGTGTGTGAAGAAGGCCTTTTGGTTGTAAAGCACTTTAAGCAGTGAAGAAGACTCTATGGTTAATACCCATAGACGATGACATTAGCTGCAGAATAAGCACCGGCTAACTCTGTGCCAGCAGCCGCGGTAATACAGAGGGTGCAAGCGTTAATCGGAATTACTGGGCGTAAAGCGAGCGTAGGTGGCTTGATAAGTCAGATGTGAAATCCCCGGGCTTAACCTGGGAACTGCATCTGATACTGTTAGGCTAGAGTAGGTGAGAGGGAGGTAGAATTTCAGGTGTAGCGGTGAAATGCGTAGATATTAGGAGGAACACCAGTGGCGAAGGCGGCTTACTGGACGGTAACTGACGT…
					>8ace10a4db0ddbe3acb7679c3d57a900
					TAGGGAATCTTCCACAATGGACGAAAGTCTGATGGAGCAACGCCGCGTGAGTGATGAAGGTCTTCGGATCGTAAAACTCTGTTGTTAGGGAAGAACAAATTTGTTAGTAACTGAACAAGTCTTGACGGTACCTAACCAGAAAGCCACGGCTAACTACGTGCCAGCAGCCGCGGTAATACGTAGGGTGCAAGCGTTAATCGGAATTACTGGGCGTAAAGCGAGCGTAGGTGGCTTGATAAGTCAGATGTGAAATCCCCGGGCTTAACCTGGGAACTGCATCTGATACTGTTGGGCTAGAGTAGGTGAGAGGGAGGTAGAATTTCAGGTGTAGCGGTGAAATGCGTAGAGATCTGAAGGAATACCGATGGCGAAGGCAGCCTCCTGGCATCATACTGACAC…
					>8b366f83c29a7343f5fdccc6358acccc
					TAGGGAATCTTCGGCAATGGACGCAAGTCTGACCGAGCAACGCCGCGTGAGTGAAGAAGGTTTTCGGATCGTAAAACTCTGTTGTTAGAGAAGAACAAGGATGAGAGTGGAAAGTTCATCCCTTGACGGTATCTAACCAGAAAGCCACGGCTAACTACGTGCCAGCAGCCGCGGTAATACGTAGGTGGCAAGCGTTGTCCGGATTTATTGGGCGTAAAGCGAGCGCAGGCGGTTGCTTAGGTCTGATGTGAAAGCCTTCGGCTTAACCGAAGAAGTGCATCGGAAACCGGGCAACTTGAGTGCAGAAGAGGACAGTGGAACTCCATGTGTAGCGGTGGAATGCGTAGATATATGGAAGAACACCAGTGGCGAAGGCGGCTGTCTGGTCTGCAACTGACG…
					>8bcd964a07d3f29d666ca9e500c7a3de
					TGAGGAATATTGGACAATGGGTGGAAGCCTGATCCAGCCATCCCGCGTGTAGGATGACGGCCTTATGGGTTGTAAACTACTTTTATCTGGGGATAAACCTACTCACGTGTGAGTAGCTGAAGGTACCAGAAGAATAAGCACCGGCTAACTCCGTGCCAGCAGCCGCGGTAATACGGAGGGTGCAAGCGTTATCCGGATTTATTGGGTTTAAAGGGTCCGTAGGCGGATTAATCAGTCAGTGGTGAAATCTCATAGCTTAACTATGAAACTGCCATTGATACTGTTAGTCTTGAGTGATGTTGAAGTTGCTGGAATGTGTAGTGTAGCGGTGAAATGCTTAGATATTACGCAGAACACCAATTGCGAAGGCAGGTGACTAAACATAAACTGACGCTGATG…
					>8c3f1a13f2511496404660d6ed697f2f
					TAGGGAATCTTCCACAATGGGCGCAAGCCTGATGGAGCAACACCGCGTGAGTGAAGAAGGTTTTCGGATCGTAAAGCTCTGTTGTAAGAGAAGAATGTGTGTGAGAGTGGAAAGTTCACACAGTGACGGTAACTTACCAGAAAGGGACGGCTAACTACGTGCCAGCAGCCGCGGTAATACGTAGGTGGCAAGCGTTGTCCGGATTTATTGGGCGTAAAGCGAGTGCAGGCGGTTCAATAAGTCTGATGTGAAAGCCTTCGGCTCAACCGGAGAATTGCATCAGAAACTGTTGAACTTGAGTGCAGAAGAGGAGAGTGGAACTCCATGTGTAGCGGTGGAATGCGTAGATATATGGAGGAACACCGGTGGCGAAAGCGGCTCTCTGGTCTGTAACTGACG…
					>8d86ca2f2e17e82e2f5e94f580e02019
					TGGGGAATATTGCACAATGGGGGAAACCCTGATGCAGCGACGCCGCGTGAAGGAAGAAGTATCTCGGTATGTAAACTTCTATCAGCAGGGAAGAAAATGACGGTACCTGACTAAGAAGCCCCGGCTAACTACGTGCCAGCAGCCGCGGTAATACGTAGGGGGCAAGCGTTATCCGGATTTACTGGGTGTAAAGGGAGCGTAGACGGTGTTGCAAGTCTGATGTGAAAGGCGGGGGCTCAACCCCTGGACTGCATTGGAAACTGTGATACTCGAGTGCCGGAGAGGTAAGCGGAATTCCTAGTGTAGCGGTGAAATGCGTAGATATTAGGAGGAACACCAGTGGCGAAGGCGGCTTACTGGACGGTAACTGACGTTGAGGCTCGAAAGCGTGGGGAGCAA…
					>8e15e353329035a40cd6531b8767badc
					TGGGGAATCTTCCGCAATGGGCGAAAGCCTGACGGAGCAATGCCGCGTGAGTGAAGAAGGCCTTCGGGTTGTAAAGCTCTATCCTTGTCCAAGAGAGCGAGTGGTAGTAACTGACTACTCGAGGACGGTAGACAAGAAGGAAGCCCCGGCTAACTACGTGCCAGCAGCCGCGGTAATACGTAGGGGGCAAGCGTTATCCGGATTTACTGGGTGTAAAGGGAGCGTAGACGGCGAAGCAAGTCTGAAGTGAAAGCCCGGGGCTTAACCCCGGGACTGCTTTGGAAACTGTTTTGCTAGAGTGCTGGAGAGGTAAGTGGAATTCCTAGTGTAGCGGTGAAATGCGTAGATATTAGGAGGAACACCAGTGGCGAAGGCGGCTTACTGGACAGTAACTGACGT…
					>8eae191f56b6749f60413cd6ac2929a5
					TGGGGAATCTTCCGCAATGGGCGAAAGCCTGACGGAGCAACGCCGCGTGAACGATGAAGGTCTTAGGATCGTAAAGTTCTGTTGTTAGGGACGAAGGGTAAGAATCATAATAAGGTTTTTATTTGACGGTACCTAACGAGGAAGCCACGGCTAACTACGTGCCAGCAGCCGCGGTAATACGTAGGCGGCAAGCGTTGTCCGGAATTATTGGGCGTAAAGGGAGCGCAGGCGGGAAACTAAGCGGATCTTAAAAGTGCGGGGCTCAACCCCGTGATGGGGTCCGAACTGGTTTTCTTGAGTGCAGGAGAGGAAAGCGGAATTCCCAGTGTAGCGGTGAAATGCGTAGAGATTGGGAGGAACACCAGTGGCGAAGGCGACTAACTGGACTGTAACTGACGC…
					>90a2258cd44be36a108da3876a1236da
					TGAGGAATATTGGTCAATGGACGAGAGTCTGAACCAGCCAAGTAGCGTGAAGGATGACTGCCCTATGGGTTGTAAACTTCTTTTATACGGGAATAAAGTGAGCCACGTGTGGTTTTTTGTATGTACCGTATGAATAAGGATCGGCTAACTCCGTGCCAGCAGCCGCGGTAATACGGAGGATCCGAGCGTTATCCGGATTTATTGGGTTTAAAGGGAGCGTAGGCGGAATTTTAAGTCAGTTGTGAAAGTTTGCGGCTCAACCGTAAAATTGCAGTTGATACTGGAGTTCTTGAGTGCGGTAAAGGCAGGCGGAATTCGTGGTGTAGCGGTGAAATGCTTAGATATCACGAAGAACTCCGATTGCGAAGGCAGCTTGCTGGACCGTAACTGACGCTGATG…
					>9177723de5f0f3a51baebd285fe41b6f
					TGAGGAATATTGGTCAATGGACGCAAGTCTGAACCAGCCAAGTAGCGTGCAGGATGACGGCCCTCCGGGTTGTAAACTGCTTTTAGTTGGGAATAAAGTGCAGCTCGTGAGCTGTTTTGTATGTACCATCAGAAAAAGGACCGGCTAATTCCGTGCCAGCAGCCGCGGTAATACGGAAGGTCCAGGCGTTATCCGGATTTATTGGGTTTAAAGGGAGCGCAGGCGGACTCTTAAGTCAGTTGTGAAATACGGCGGCTCAACCGTCGGACTGCAGTTGATACTGGGAGTCTTGAGTGCACACAGGGATGCTGGAATTCATGGTGTAGCGGTGAAATGCTCAGATATCATGAAGAACTCCGATCGCGAAGGCAGGTATCCGGGGTGCAACTGACGCTGAGG…
					>91bb1f6279bdd0db108112dff216539e
					TGGGGAATATTGGACAATGGGGGCAACCCTGATCCAGCCATGCCGCGTGTGTGAAGAAGGCCTTTTGGTTGTAAAGCACTTTAAGCAGTGAAGAAGACCTAACGGTTAATACCCGTTAGCGATGACATTAGCTGCAGAATAAGCACCGGCTAACTCTGTGCCAGCAGCCGCGGTAATACAGAGGGTGCAAGCGTTAATCGGAATTACTGGGCGTAAAGCGAGCGTAGGTGGCTTGATAAGTCAGATGTGAAATCCCCGGGCTTAACCTGGGAACTGCATCTGATACTGTTAGGCTAGAGTAGGTGAGAGGGAGGTAGAATTTCAGGTGTAGCGGTGAAATGCGTAGAGATCTGAAGGAATACCGATGGCGAAGGCAGCCTCCTGGCATCATACTGACAC…
					>91d396ac372d95f08438b06a85334e9e
					TGGGGAATATTGGACAATGGACCAAAAGTCTGATCCAGCAATTCTGTGTGCACGATGACGGTCTTAGGATTGTAAAGTGCTTTCAATCGGGAAAAAGAAAGTGATGGTACCGATAGAAGAAGCGACGGCTAAATACGTGCCAGCAGCCGCGGTAATACGTATGTCGCAAGCGTTATCCGGATTTATTGGGCGTAAAGCGCGTCTAGGCGGTCTGGTAAGTCTGATGTGGAAATGCGGGGCTCAACTCCGTATTGCGTTGGAAACTGCCAGACTAGAGTACTGGAGAGGTGGGCGGAACTACAAGTGTAGAGGTGAAATTCGTAGATATTTGTAGGAATGCCGATAGAGAAGTCAGCTCACTGGACAGATACTGACGCTGAAGCGCGAAAGCATGGGGAG…
					>92237609d50b10665d1d29e430cc8f16
					TAGGGAATCTTCCACAATGGGCGCAAGCCTGATGGAGCAACACCGCGTGAGTGAAGAAGGGTTTCGGCTCGTAAAGCTCTGTTGTTGGAGAAGAACGTGCGTGAGAGTAACTGTTCACGCAGTGACGGTATCCAACCAGAAAGTCACGGCTAACTACGTGCCAGCAGCCGCGGTAATACGTAGGTGGCAAGCGTTATCTGGATTTATTGGGCGTAAAGCGAGCGCAGGCGGTTGCTTAGGTCTGATGTGAAAGCCTTCGGCTTAACCGAAGAAGTGCATCGGAAACCGGGCGACTTGAGTGCAGAAGAGGACAGTGGAATTCCTAGTGTAGCGGTGAAATGCGTAGATATTAGGAGGAACACCAGTTGCGAAGGCGGCTCTCTGGACTGTAACTGACGC…
					>9269a0ed96a3505f5822ce74a55fd93d
					TAGGGAATCTTCGGCAATGGACGCAAGTCTGACCGAGCAACGCCGCGTGAGTGAAGAAGGTTTTCGGATCGTAAAACTCTGTTGTTAGAGAAGAACAAGGATGAGAGTAGAATGTTCATCCCTTGACGGTATCTAACCAGAAAGCCACGGCTAACTACGTGCCAGCAGCCGCGGTAATACGTAGGTGGCAAGCGTTGTCCGGATTTATTGGGCGTAAAGCGAGCGCAGGCGGTTTCTTAAGTCTGATGTGAAAGCCCCCGGCTCAACCGGGGAGGGTCATTGGAAACTGGGAGACTTGAGTGCAGAAGAGGAGAGTGGAATTCCATGTGTAGCGGTGAAATGCGTAGATATTGGGAGGAACACCAGTAGCGAAGGCGGCTTTCTGGACTGTAACTGACG…
					>9352e570a182123f48d92df829d0fcf0
					TAGGGAATTTTCGGCAATGGGGGAAACCCTGACCGAGCAACGCCGCGTGAGCGAAGAAGGCCTTCGGGTCGTAAAGCTCTGTTGTAAAGGAAGAACGGCGCATACAGGAAATGGTATGCGAGTGACGGTACTTTACCAGAAAGCCACGGCTAACTACGTGCCAGCAGCCGCGGTAATACGTAGGTGGCGAGCGTTATCCGGAATCATTGGGCGTAAAGAGGGAGCAGGCGGCCGCAAGGGTCTGTGGTGAAAGACCGAAGCTAAACTTCGGTAAGCCATGGAAACCGGGCGGCTAGAGTGCGGAAGAGGATCGTGGAATTCCATGTGTAGCGGTGAAATGCGTAGATATATGGAGGAACACCAGTGGCGAAGGCGACGGTCTGGGCCGCAACTGACGCT…
					>950adca45cda5287b6f1e890c70b265d
					TGAGGAATATTGGTCAATGGACGCAAGTCTGAACCAGCCAAGTAGCGTGCAGGATGGCGGCCCTCCGGGTTGTAAACTGCTTTTAGTTGGGAATAAAGTGCAGCTCGTGAGCTGTTTTGTATGTACCATCAGAAAAAGGACCGGCTAATTCCGTGCCAGCAGCCGCGGTAATACGGAAGGTCCAGGCGTTATCCGGATTTATTGGGTTTAAAGGGAGCGCAGGCGGACTCTTAAGTCAGTTGTGAAATACGGCGGCTCAACCGTCGGACTGCAGTTGATACTGGGAGTCTTGAGTGCACACAGGGATGCTGGAATTCATGGTGTAGCGGTGAAATGCTCAGATATCATGAAGAACTCCGATCGCGAAGGCAGGTATCCGGGGTGCAACTGACGCTGAGG…
					>957a7f22492857f7b1afcb101e4b361f
					TGGGGAATATTGCACAATGGGCGCAAGCCTGATGCAGCAACGTCGCGTGAGCGATGAAGGCCTTCGGGTCGTAAAACTCTGTTGTTAGAGAAGAACAAGGATGAGAGTAGAATGTTCATCCCTTGACGGTATCTAACCAGAAAGCCACGGCTAACTACGTGCCAGCAGCCGCGGTAATACGTAGGTGGCAAGCGTTGTCCGGATTTATTGGGCGTAAAGCGAGCGCAGGCGGTTTCTTAAGTCTGATGTGAAAGCCCCCGGCTCAACCGGGGAGGGTCATTGGAAACTGGGAAACTTGAGTGCAGAAGAGGAGAGTGGAATTCCATGTGTAGCGGTGAAATGCGTAGATATATGGAGGAACACCAGTGGCGAAGGCGGCTCTCTGGTCTGTAACTGACG…
					>962470edca4b7e8f235a2170edeea893
					TGGGGGATATTGCACAATGGGCGAAAGCCTGATGCAGCAACGCCGCGTGAACGATGAAGGTCTTCGGATCGTAAAGTTCTGTTGCAGGGGAAGATAATGACGGTACCCTGTGAGGAAGCCCCGGCTAACTACGTGCCAGCAGCCGCGGTAATACGTAGGTGGCGAGCGTTATCCGGAATGATTGGGCGTAAAGGGTGCGCAGGCGGCATATCAAGTCTGAAGTGAAAGGTACGGGCTCAACCTGTACAGGCTTTGGAAACTGGTATGCTCGAGGACAGGAGAGGGCGGTGGAACTCCACGTGTAGCGGTAAAATGCGTAGAGATGTGGAAGAACACCAGTGGCGAAGGCGGCCGCCTGGCCTGTAACTGACGCTCAGGCACGAAAGCGTGGGGAGCAAA…
					>966b19a13130d60f05588914768900fe
					TAGGGAATCTTCCGCAATGGACGCAAGTCTGACGGAGCAACGCCGCGTGTGTGAAGAAGGTTTTCGGATCGTAAAGCACTGTTATTAGAGAAGAACAGCCGATAGAGTAACTGTTATCGGTTTGACGGTATCTAACCAGAAAGTGACGGCTAACTACGTGCCAGCAGCCGCGGTAATACGTAGGTCACAAGCGTTGTCCGGATTTATTGGGCGTAAAGGGAGCGCAGGCGGTTTGTTAAGTCTGATGTGAAAGCCCACGGCTCAACCGTGGAACGGCATTGGAAACTGGCAAACTTGAGTATAGAAGAGGAAAGTGGAATTCCATGTGTAGCGGTGAAATGCGTAGATATATGGAGGAACACCAGTGGCGAAGGCGACTTTCTGGTCTATAACTGACGC…
					>97367ee1c766eedc01d335522b045e4a
					TAGGGAATTTTCGTCAATGGGCGCAAGCCTGAACGAGCAATGCCGCGTGGGTGAAGAAGGTCTTCGGATCGTAAAGCTCTGTTGCGAGGGAAAAAGGAAGAGAAGAGGGAATGATTCTCTTTTGATGGTACCTCGCCAGAAAGTCACGGCTAACTACGTGCCAGCAGCCGCGGTAATACGTAGGTGGCGAGCGTTATCCGGAATGATTGGGCGTAAAGGGTGCGCAGGCGGCATATCAAGTCTGAAGTGAAAGGTACGGGCTCAACCTGTACAGGCTTTGGAAACTGGTATGCTCGAGGACAGGAGAGGGCGGTGGAACTCCACGTGTAGCGGTAAAATGCGTAGAGATGTGGAAGAACACCAGTGGCGAAGGCGGCCGCCTGGCCTGTAACTGACGCT…
					>973ce33b0df923f64908dcf4d3b17b80
					TGGGGAATATTGCACAATGGGGGAAACCCTGATGCAGCGACGCCGCGTGAGCGAAGAAGTATTTCGGTATGTAAAGCTCTATCAGCAGGGAAGAAAATGACGGTACCTGACTAAGAAGCCCCGGCTAACTACGTGCCAGCAGCCGCGGTAATACGTAGGGGGCAAGCGTTATCCGGATTTACTGGGTGTAAAGGGAGCGTAGACGGATGTGCAAGTCTGAAGTGAAAGCCCGGGGCTCAACCCCGGGACTGCTTTGGAAACTGTGTATCTAGAGTGCCGGAGAGGTAAGCGGAATTCCCAGTGTAGCGGTGAAATGCGTAGATATTGGGAGGAACACCAGTGGCGAAGGCGGCTTACTGGACGGTAACTGACGTTGAGGCTCGAAAGCGTGGGGAGCAA…
					>97ac6fbb1911bae2a1b2e3214f0cce05
					TGGGGAATATTGGACAATGGGCGAAAGCCTGATCCAGCCATGCCGCGTGTGTGAAGAAGGTCTTCGGGTCGTAAACTTCTGTCCTCAGGGAAGAAGAACTGACGGTACCTGAGGAGGAAGCCCCGGCTAACTACGTGCCAGCAGCCGCGGTAATACGTAGGGGGCAAGCGTTATCCGGAATTATTGGGCGTAAAGAGTGCGTAGGTGGTAACCTAAGCGCAGGGTTTAAGGCAATGGCCCAACCATTGTAAGCCCTGCGAACTGGGTTACTTGAGTGCAGGAGAGGAAAGCGGAATTCCTAGTGTAGCGGTGAAATGCGTAGATATTAGGAGGAACACCAGTGGCGAAGGCGGCTTTCTGGACTGAAACTGACACTGAGGCACGAAAGCGTGGGGAGCA…
					>98fe7978e7f244908e395770462ac245
					TGGGGAATATTGCGCAATGGGGGAAACCCTGACGCAGCAACGCCGCGTGATTGAAGAAGGCCTTCGGGTTGTAAAGATCTTTAATCAGGGACGAAGAATGACGGTACCTGAAGAATAAGCTCCGGCTAACTACGTGCCAGCAGCCGCGGTAATACGTAGGGAGCAAGCGTTATCCGGATTTACTGGGTGTAAAGGGCGCGCAGGCGGGCCGGCAAGTTGGGAGTGAAATCCGGGGGCTTAACCCCCGAACTGCTTTCAAAACTGCTGGTCTTGAGTGATGGAGAGGCAGGCGGAATTCCGTGTGTAGCGGTGAAATGCGTAGATATACGGAGGAACACCAGTGGCGAAGGCGGCCTGCTGGACATTAACTGACGCTGAGGCGCGAAAGCGTGGGGAGCA…
					>99858a1bc7644fc50b5e92604ecebbc4
					TAGGGAATATTGCACAATGGGGGAAACCCTGATGCAGCGACGCCGCGTGAAGGAAGAAGTATCTCGGTATGTAAACTTCTATCAGCAGGGAAGACAATGACGGTACCTGACTAAGAAGCCCCGGCTAACTACGTGCCAGCAGCCGCGGTAATACGTAGGGGGCAAGCGTTATCCGGATTTACTGGGTGTAAAGGGAGCGTAGACGGACGGGCAAGTCTGAAGTGAAAGGCAGGGGCTCAACTCCTGGACTGCTTTGGAAACTGTCCATCTAGAGTGCCGGAGAGGTAAGCGGAATTCCTAGTGTAGCGGTGAAATGCGTAGATATTAGGAGGAACACCAGTGGCGAAGGCGGCTTACTGGACGGTAACTGACGTTGAGGCTCGAAAGCGTGGGGAGCAA…
					>9a5613a1477e54b889eacfade4e7f767
					TAGGGAATCTTCGGCAATGGGGGGAACCCTGACCGAGCAACGCCGCGTGAGTGAAGAAGGTTTTCGGATCGTAAAGCTCTGTTGTTAGAGAAGAACGGTAATGGGAGTGGAAAACCCATTATGTGACGGTAACTAACCAGAAAGGGACGGCTAACTACGTGCCAGCAGCCGCGGTAATACGTAGGTCCCGAGCGTTGTCCGGATTTATTGGGCGTAAAGCGAGCGCAGGCGGTTCTTTAAGTCTGAAGTTAAAGGCATTGGCTCAACCAATGTACGCTTTGGAAACTGGAGAACTTGAGTGCAGAAGGGGAGAGTGGAATTCCATGTGTAGCGGTGAAATGCGTAGATATATGGAGGAACACCGGTGGCGAAAGCGGCTCTCTGGTCTGTAACTGACGC…
					>9a6fae985f5fd9adb5106c4e12a5fb87
					TGGGGAATATTGCACAATGGGGGAAACCCTGATGCAGCGACGCCGCGTGACTGAAGAAGTATTTCGGTATGTAAAGGTCTATCAGCAAGGAAGAAAATGACGGTACTTGACTAAGAAGCCCCGGCTAACTACGTGCCAGCAGCCGCGGTAATACGTAGGGGGCAAGCGTTATCCGGATTTACTGGGTGTAAAGGGAGCGTAGACGGCGGTGCAAGTCTGAAGTGAAAGCCCGGGGCTCAACCCCGCGGACTGCTTTGGAAACTGTGCTGCTGGAGTGCAGGAGAGGTAAGCGGAATTCCTAGTGTAGCGGTGAAATGCGTAGATATTAGGAGGAACACCAGTGGCGAAGGCGGCTTACTGGACTGTAACTGACGTTGAGGCTCGAAAGCGTGGGGAGCA…
					>9b52d562b4a459a0e7c379eaf98f541f
					TGAGGAATATTGGTCAATGGAGGCAACTCTGAACCAGCCATGCCGCGTGCAGGATGAAGCATCTATGGTGTGTAAACTGCTTTTGTACGGGAAGAAAAAAAGCTACGTGTAGCTTACTGACGGTACCGTAAGAATAAGGATCGGCTAACTCCGTGCCAGCAGCCGCGGTAATACGGAGGATCCAAGCGTTATCCGGAATCATTGGGTTTAAAGGGTCCGTAGGCGGCCTTATAAGTCAGCGGTGAAAGTTTTTGGCTTAACCAAAAAATTGCCATTGATACTGTAGGGCTTGAATTATTGTGAAGTAACTAGAATATGTAGTGTAGCGGTGAAATGCTTAGATATTACATGGAATACCAATTGCGAAGGCAGGTTACTAACAATGGATTGACGCTGATG…
					>9d1a6047e3a15d792854a78c357b9a93
					TGGGGAATATTGGACAATGGGCGAAAGCCTGATCCAGCCATGCCGCGTGTGTGAAGAAGGTCTTAGGATCGTAAAGTTCTGTTGTTAGGGACGAAGGGTAAGAATCATAATAAGGTTTTTATTTGACGGTACCTAACGAGGAAGCCACGGCTAACTACGTGCCAGCAGCCGCGGTAATACGTAGGCGGCAAGCGTTGTCCGGAATTATTGGGCGTAAAGGGAGCGCAGGCGGGAAACTAAGCGGATCTTAAAAGTGCGGGGCTCAACCCCGTGATGGGGTCCGAACTGGTTTTCTTGAGTGCAGGAGAGGAAAGCGGAATTCCCAGTGTAGCGGTGAAATGCGTAGATATTGGGAAGAACACCAGTGGCGAAGGCGACCACCTGGACTGATACTGACAC…
					>9d325ea5f8f20c225c2e47e821f0185d
					TAGGGAAATTTCGGCAATGGGGGGAACCCTGACCGAGCAACGCCGCGTGAAGGAAGAAGGAATTCGTTCTGTAAACTTCTGTTATAAAGGAAGAACGGCGGATATAGGGAATGATATCCGAGTGACGGTACCAACAGAAGAAGCGACGGCTAAATACGTGCCAGCAGCCGCGGTAATACGTATGTCGCAAGCGTTATCCGGATTTATTGGGCGTAAAGCGCGTCTAGGCGGAAAGATAAGTCTGATGTGAAAATGCGGGGCTCAACTCCGTATTGCGTTGGAAACTGTCTTTCTAGAGTACTGGAGAGGTGGGCGGAACTACAAGTGTAGAGGTGAAATTCGTAGATATTTGTAGGAATGCCGATGGAGAAGTCAGCTCACTGGACAGATACTGACGCT…
					>9db82b21d1c5175ea24add33bbd06786
					TGGGGAATTTTGCGCAATGGGGGCAACCCTGACGCAGCAACGCCGCGTGCGGGACGAAGGCCTTCGGGTCGTAAACCGCTTTCAGCAGGGAAGAAGTTGACGGTACCTGCAGAAGAAGCCCCGGCTAACTACGTGCCAGCAGCCGCGGTAATACGTAGGGGGCGAGCGTTATCCGGATTCATTGGGCGTAAAGCGCGCGTAGGCGTCCCTTCAAGCGGCACCGTCGAAGCCGGGGGCTCAACCCCCGGAAGCGGGCCGAACTGGGGGGATCGAGTGCGGTAGGGGAAGGCGGAATTCCCGGTGTAGCGGTGAAATGCGCAGATATCGGGAAGAACACCGACGGCGAAGGCAGCCTTCTGGGCCGCCACTGACGCTGAGGCGCGAAAGCTGGGGGAGCGA…
					>9e636243cc799cc56e8fc8ee21612359
					TGGGGAATATTGCACAATGGAGGAAACTCTGATGCAGCGACGCCGCGTGAAGGAAGAAGTATCTCGGTATGTAAACTTCTATCAGCAGGGAAGAAAATGACGGTACCTGACTAAGAAGCCCCGGCTAACTACGTGCCAGCAGCCGCGGTAATACGTAGGGGGCAAGCGTTATCCGGATTTACTGGGTGTAAAGGGAGCGTAGACGGACGGGCAAGTCTGATGTGAAAGCCCGGGGCTTAACCCCGGGACTGCATTGGAAACTGTCCATCTTGAGTGCCGGAGAGGTAAGCGGAATTCCTGGTGTAGCGGTGAAATGCGTAGATATTTGTAGGAATGCCGATGGGGAAGCCAGCCTACTGGACAGATACTGACGCTAAAGCGCGAAAGCGTGGGTAGCAA…
					>9e809108d59398e047be687ab9161c56
					TGAGGAATATTGGTCAATGGACGAGAGTCTGAACCAGCCAAGTAGCGTGAAGGATGACTGCCCTATGGGTTGTAAACTTCTTTTATACGGGAATAAAGTGAAGCACGTGTGCTTTTTTGTATGTACCGTATGAATCAGGATCGGCTAACTCCGTGCCAGCAGCCGCGGTAATACGGAGGATCCGAGCGTTATCCGGATTTATTGGGTTTAAAGGGAGCGTAGGCGGAAGTTTAAGTCAGTTGTGAAAGTTTGCGGCTCAACCGTAAAATTGCAGTTGATACTGGATTTCTTGAGTGCGGTATAGGTAGGCGGAATTCGTGGTGTAGCGGTGAAATGCTTAGATATCACGAAGAACTCCGATTGCGAAGGCAGCTTACTGGACCGTAACTGACGCTGATG…
					>9ee572f974fbeb768ee59e9d8b0ace1d
					TGGGGAATATTGCACAATGGGCGCAAGCCTGATGCAGCGACGCCGCGTGGGGGATGAAGGCCTTCGGGTTGTAAACTCCTTTCGCTATCGACGAAGCCACTTGTGGTGACGGTAGGTAGATAAGAAGCACCGGCTAACTACGTGCCAGCAGCCGCGGTAATACGTAGGGTGCAAGCGTTGTCCGGAATTACTGGGCGTAAAGAGCTCGTAGGTGGTTTGTCGCGTCGTCTGTGAAATCCCGGGGCTTAACTTCGGGCGTGCAGGCGATACGGGCATAACTTGAGTGCTGTAGGGGAGACTGGAATTCCTGGTGTAGCGGTGAAATGCGCAGATATCAGGAGGAACACCGATGGCGAAGGCAGGTCTCTGGGCAGTTACTGACGCTGAGGAGCGAAAGCA…
					>9f1c3d02977f185b2a0b6955d38897c8
					TGAGGAATATTGGTCAATGGCCGAGAGGCTGAACCAGCCAAGTCGCGTGAGGGATGAAGGTTCTATGGATCGTAAACCTCTTTTATAAGGGAATAAAGTGACCCACGTGTGGGTTTTTGTATGTACCTTATGAATAAGGATCGGCTAACTCCGTGCCAGCAGCCGCGGTAATACGGAGGATGCGAGCGTTATCCGGATTTATTGGGTTTAAAGGGTGCGTAGGTGGTGATTTAAGTCAGCGGTGAAAGTTTGTGGCTCAACCATAAAATTGCCGTTGAAACTGGGTTACTTGAGTGTGTTTGAGGTAGGCGGAATGCGTGGTGTAGCGGTGAAATGCATAGATATCACGCAGAACTCCGATTGCGAAGGCAGCTTACTAAACCATAACTGACACTGAAG…
					>9f27bc4c0c6dfe67aff6b0acc705fa37
					TGGGGAATATTGGACAATGGGCCACAAGCCTGATCCAGCAATTCTGTGTGCACGATGAAGGTCTTCGGATTGTAAAGTGCTTTCAGTTGGGAAGAAGAAAGTGACGGTACCAACAGAAGAAGCGACGGCTAAATACGTGCCAGCAGCCGCGGTAATACGTAGGTGGCGAGCGTTATCCGGAATGATTGGGCGTAAAGGGTGCGTAGGCGGCCTGTTAAGTCTGAAGTGAAAGGTACCGGCTCAACCGGTACAGGCTTTGGAAACTGGCAGGCTGGAGGACAGGAGAGGGCGGTGGAACTCCATGTGTAGCGGTAAAATGCGTAGATATATGGAAGAACACCAGTGGCGAAGGCGGCCGCCTGGCCTGTTACTGACGCTGAGGCACGAAAGCGTGGGGAG…
					>9f9d1ede665e0c82e2c6b526db9140f5
					TGGGGAATATTGCACAATGGGCGAAAGCCTGATGCAGCAACGCCGCGTGAAGGAAGAAGGTCTTCGGATTGTAAACTTCTATCAGCAGGGAAGAAGAAATGACGGTACCTGACTAAGAAGCTCCGGCTAACTACGTGCCAGCAGCCGCGGTAATACGTAGGGAGCAAGCGTTATCCGGATTTACTGGGTGTAAAGGGTGCGTAGGCGGCCTTTTAAGTCGGAAGTGAAATTTCGGGGCTCAACCCCGGAGCTGCTACCGAAACTGAGAGGCTAGAGTGTGGGAGAGGAAAGTGGAACTTTGAGTGTAGCGGTGAAATGCGTAGAGATTCAAAGGAACACCAGTAGCGAAGGCGGCTTTCTGGACCATAACTGACGCTGAGGCACGAAAGCGTGGGGAGC…
					>9ff1b82a83127c3b60399700e0015c23
					TAGGGAATCTTCGGCAATGGACGCAAGTCTGACCGAGCAACGCCGCGTGAGTGAAGAAGGTTTTCGGATCGTAAAACTCTGTTGTTAGAGAAGAACAAGGATGAGAGTAGAATGTTCATCCCTTGACGGTATCTAACCAGAAAGCCACGGCTAACTACGTGCCAGCAGCCGCGGTAATACGTAGGTGGCAAGCGTTGTCCGGATTTATTGGGCGTAAAGCGAGCGCAGGCGGTTTCTTAAGTCTGATGTGAAAGCCCCCGGCTCAACCGGGGAGGGTCATTGGAAACTGGGAAACTTGAGTGCAGAAGAGGAGAGTGGAATTCCATGTGTAGCGGTGAAATGCGTAGATATATGGAGGAACACCAGTGGCGAAGGCGGCTCTCTGGTCTGTAACTGACG…
					>a084cc97c0a76dcb54b2bd13c02c2d67
					TGGGGAATATTGGACAATGGACCAAAAGTCTGATCCAGCAATTCTGTGTGCACGATGAAGGTCTTCGGATTGTAAAGTGCTTTCAGTTGGGAAGAAGCAAGTGACGGTACCAACAGAAGAAGCGACGGCTAAATACGTGCCAGCAGCCGCGGTAATACGTATGTCGCAAGCGTTATCCGGATTTATTGGGCGTAAAGCGCGTCTAGGCGGAAAGATAAGTCTGATGTGAAAATGCGGGGCTCAACTCCGTATTGCGTTGGAAACTGTCTTTCTAGAGTACTGGAGAGGTGGGCGGAACTACAAGTGTAGAGGTGAAATTCGTAGATATTTGTAGGAATGCCGATGGAGAAGTCAGCTCACTGGACAGATACTGACGCTGAAGCGCGAAAGCGTGGGGAG…
					>a09c0e8c314bd987a8c6f60a358f141d
					TGGGGAATATTGCACAATGGGGGAAACCCTGATGCAGCGACGCCGCGTGAGTGAAGAAGTATCTCGGTATGTAAAGCTCTATCAGCAGGGAAGAAAATGACGGTACCTGACTAAGAAGCCCCGGCTAACTACGTGCCAGCAGCCGCGGTAATACGTAGGGGGCAAGCGTTATCCGGATTTACTGGGTGTAAAGGGAGCGTAGACGGCGGAGCAAGTCTGAAGTGAAAGCCCGGGGCTCAACCCCGGGACTGCTTTGGAAACTGTTCTGCTAGAGTGCTGGAGAGGTAAGTGGAATTCCTAGTGTAGCGGTGAAATGCGTAGATATTAGGAGGAACACCAGTGGCGAAGGCGGCTTACTGGACAGTAACTGACGTTGAGGCTCGAAAGCGTGGGGAGCAA…
					>a17605b0884978faa70a3cddc7ed891e
					TGGGGAATATTGGACAATGGGCCACAAGCCTGATCCAGCAATTCTGTGTGCACGATGAAGGTCTTCGGATTGTAAAGTGCTTTCAGTTGGGAAGAAGAAAGTGACGGTACCAACAGAAGAAGCGACGGCTAAATACGTGCCAGCAGCCGCGGTAATACGTATGTCGCAAGCGTTATCCGGATTTATTGGGCGTAAAGCGCGTCTAGGCGGAAAGATAAGTCTGATGTGAAAATGCGGGGCTCAACTCCGTATTGCGTTGGAAACTGTCTTTCTAGAGTACTGGAGAGGTGGGCGGAACTACAAGTGTAGAGGTGAAATTCGTAGATATTTGTAGGAATGCCGATGGAGAAGTCAGCTCACTGGACAGATACTGACGCTGAAGCGCGAAAGCGTGGGGAG…
					>a1b6935c2608151d83edd47c8a72c1a6
					TGAGGAATATTGGTCAATGGACGAGAGTCTGAACCAGCCAAGTAGCGTGCAGGAAGACGGCCCTATGGGTTGTAAACTGCTTTTATAAGGGAATAAAGTGAGAGTCGTGACTCTTTTTGCATGTACCTTATGAATAAGGACCGGCTAATTCCGTGCCAGCAGCCGCGGTAATACGGAAGGTCCGGGCGTTATCCGGATTTATTGGGTTTAAAGGGAGCGTAGGCCGGAGATTAAGCGTGTTGTGAAATGTAGATGCTCAACATCTGAACTGCAGCGCGAACTGGTTTCCTTGAGTACGCACAAAGTGGGCGGAATTCGTGGTGTAGCGGTGAAATGCTTAGATATCACGAAGAACTCCGATTGCGAAGGCAGCTCACTGGAGCGCAACTGACGCTGAAG…
					>a23457126feda9cb10993916b8570bfa
					TGGGGAATATTGCACAATGGGGGGAACCCTGATGCAGCGACGCCGCGTGAGCGAAGAAGTATTTCGGTATGTAAAGCTCTATCAGCAGGGAAGAAAATGACGGTACCTGACTAAGAAGCCCCGGCTAACTACGTGCCAGCAGCCGCGGTAATACGTAGGGGGCAAGCGTTATCCGGATTTACTGGGTGTAAAGGGAGCGTAGACGGATGTGCAAGTCTGAAGTGAAAGCCCGGGGCTCAACCCCGGGACTGCTTTGGAAACTGTGTATCTAGAGTGCCGGAGAGGTAAGCGGAATTCCCAGTGTAGCGGTGAAATGCGTAGATATTGGGAGGAACACCAGTGGCGAAGGCGGCTTACTGGACGGTAACTGACGTTGAGGCTCGAAAGCGTGGGGAGCAA…
					>a26c5dd0f941c6e2cdeaee61940926ff
					CGAGGAATATTGGTCAATGGACGAGAGTCTGAACCAGCCAAGTAGCGTGAAGGATGACTGCCCTATGGGTCGTAAACTTCTTTTATACGGGAATAAAGTGAGCCACGTGTGGTTTTTTGTATGTACCGTATGAATAAGGATCGGCTAACTCCGTGCCAGCAGCCGCGGTAATACGGAGGATCCGAGCGTTATCCGGATTTATTGGGTTTAAAGGGAGCGTAGGCGGAATTTTAAGTCAGTTGTGAAAGTTTGCGGCTCAACCGTAAAATTGCAGTTGATACTGGAGTTCTTGAGTGCGGTAAAGGCAGGCGGAATTCGTGGTGTAGCGGTGAAATGCTTAGATATCACGAAGAACTCCGATTGCGAAGGCAGCTTGCTGGACCGTAACTGACGCTGATG…
					>a28aa4be4bf41064cbe88311d6881cb7
					TGGGGAATATTGCACAATGGGGGAAACCCTGATGCAGCGACGCCGCGTGAGCGATGAAGTATTTCGGTATGTAAAGCTCTATCAGCAGGGAAGAAAATGACGGTACCTGACTAAGAAGCCCCGGCTAACTACGTGCCATCAGCCGCGGTAATACGTAGGGGGCAAGCGTTATCCGGATTTACTGGGTGTAAAGGGAGCGTAGACGGCATGGCAAGCCAGATGTGAAAGCCCGGGGCTCAACCCCGGGACTGCATTTGGAACTGTCAGGCTAGAGTGTCGGAGAGGAAAGCGGAATTCCTAGTGTAGCGGTGAAATGCGTAGATATTAGGAGGAACACCAGTGGCGAAGGCGGCTTTCTGGACGATGACTGACGTTGAGGCTCGAAAGCGTGGGGAGCAA…
					>a48a9759ac22defb3fdb818b0bc8a1b8
					TGGGGAATATTGCACAATGGGCGAAAGCCTGATGCAGCAACGCCGCGTGAAGGAAGAAGGTCTTCGGATTGTAAACTTCTATCAGCAGGGAAGAAAAAATGACGGTACCTGACTAAGAAGCTCCGGCTAACTACGTGCCAGCAGCCGCGGTAATACGTAGGGAGCAAGCGTTATCCGGATTTACTGGGTGTAAAGGGTGCGTAGGCGGCCTTTTAAGTCGGAAGTGAAATTTCGGGGCTCAACCCCGGAGCTGCTACCGAAACTGAGAGGCTAGAGTGTGGGAGAGGAAAGTGGAACTTTGAGTGTAGCGGTGAAATGCGTAGAGATTCAAAGGAACACCAGTAGCGAAGGCGGCTTTCTGGACCATAACTGACGCTGAGGCACGAAAGCGTGGGGAGC…
					>a4cea6e488cca20e0dc050ead8761cfc
					TGGGGAATATTGGACAATGGACCAAAAGTCTGATCCAGCAATTCTGTGTGCACGATGAAGTTTTTCGGAATGTAAAGTGCTTTCAGTTGGGAAGAAGAAAGTGACGGTACCAACAGAAGAAGCGACGGCTAAATACGTGCCAGCAGCCGCGGTAATACGTATGTCGCAAGCGTTATCCGGATTTATTGGGCGTAAAGCGCGTCTAGGCGGTTTGGTAAGTCTGATGTGAAAATGCGGGGCTCAACTCCGTATTGCGTTGGAAACTGCCAAACTAGAGTACTGGAGAGGTAGGCGGAACTACAAGTGTAGAGGTGAAATTCGTAGATATTTGGAGGAACACCGGTGGCGAAAGCGGCTCTCTGGTCTGCAACTGACGCTGAGGCTCGAAAGCATGGGTAG…
					>a5263af1fc029ff4e2bf4444c0c4ce9d
					TAGGGAATATTGCACAATGGGGGAAACCCTGATGCAGCGACGCCGCGTGAAGGAAGAAGTATCTCGGTATGTAAACTTCTATCAGCAGGGAAGACAATGACGGTACCTGACTAAGAAGCCCCGGCTAACTACGTGCCAGCAGCCGCGGTAATACGTAGGGGGCAAGCGTTATCCGGATTTACTGGGTGTAAAGGGAGCGTAGACGGACGGGCAAGTCTGAAGTGAAAGGCAGGGGCTCAACCCCTGGACTGCTTTGGAAACTGTCCATCTAGAGTGCCGGAGAGGTAAGCGGAATTCCTAGTGTAGCGGTGAAATGCGTAGATATTAGGAGGAACACCAGTGGCGAAGGCGGCTTACTGGACGGTAACTGACGTTGAGGCTCGAAAGCGTGGGGAGCAA…
					>a5815c42682dc2c92b97590e477e4a53
					TGGGGAATATTGCACAATGGGCGCAAGCCTGATGCAGCCATGCCGCGTGTATGAAGAAGGCCTTAGGGTTGTAAAGTACTTTCAGCGGGGAGGAAGGTGATAAGGTTAATACCCTTGTCAATTGACGTTACCCGCAGAAGAAGCACCGGCTAACTCCGTGCCAGCAGCCGCGGTAATACGGAGGGTGCAAGCGTTAATCGGAATTACTGGGCGTAAAGCGCACGCAGGCGGTCAATTAAGTCAGATGTGAAAGCCCCGAGCTTAACTTGGGAATTGCATCTGAAACTGGTTGGCTAGAGTCTTGTAGAGGGGGGTAGAATTCCATGTGTAGCGGTGAAATGCGTAGAGATGTGGAGGAATACCGGTGGCGAAGGCGGCCCCCTGGACAAAGACTGACGC…
					>a6a94146a61c075aca9b6d78d652c8b4
					TAGGGAATCTTCCACAATGGACGAAAGTCTGATGGAGCAACGCCGCGTGAGTGAAGAAGGTTTTCGGATCGTAAAGCTCTGTTGTTGGTGAAGATAATGACGGTACCCTGTGAGGAAGCACCGGCTAACTACGTGCCAGCAGCCGCGGTAATACGTAGGGTGCTAGCGTTATCCGGATTTATTGGGCGTAAAGCGAGCGCAGGCGGAAGAATAAGTCTGATGTGAAAGCCCTCGGCTTAACCGAGGAACTGCATCGGAAACTGTTTTTCTTGAGTGCAGAAGAGGAGAGTGGAACTCCATGTGTAGCGGTGGAATGCGTAGATATATGGAAGAACACCAGTGGCGAAGGCGGCTCTCTGGTCTGCAACTGACGCTGAGGCTCGAAAGCATGGGTAGCGA…
					>a6c2385f7bb61b45707e8c4f93436a1b
					TGGGGAATTTTGGACAATGGGCGAAAGCCTGATCCAGCCATGCCGCGTGTATGAAGAAGGCCTTCGGGTTGTAAAGTACTTTTGTTAGGGAAGAAAAGCTTGTTGCTAATATCAGCAAGTCATGACGGTACCTAAAGAATAAGCACCGGCTAACTACGTGCCAGCAGCCGCGGTAATACGTAGGGTGCAAGCGTTAATCGGAATTACTGGGCGTAAAGCGAGCGCAGGCGGTTATTTAAGTCAGGTGTGAAAGCCCCGAGCTCAACTTGGGACGTGCATTTGAAACTGGATAACTAGAGTGTGTCAGAGGGGGGTAGAATTCCACGTGTAGCAGTGAAATGCGTAGAGATGTGGAGGAATACCGATGGCGAAGGCAGCCCCCTGGGATAACACTGACGC…
					>a6df37ed5a5ea14c417181bb2749d8a0
					TGGGGAATATTGCACAATGGGGGAAACCCTGATGCAGCAACGCCGCGTGAGTGATGAAGGTTTTCGGATCGTAAAGCTCTGTCTTTGGGGAAGATAATGACGGTACTTGAGGAGGAAGCCCCGGCTAACTACGTGCCAGCAGCCGCGGTAATACGTAGGGGGCGAGCGTTATCCGGAATGATTGGGCGTAAAGGGTGCGCAGGCGGCATATCAAGTCTGAAGTGAAAGGTACGGGCTCAACCTGTACAGGCTTTGGAAACTGGTATGCTCGAGGACAGGAGAGGGCGGTGGAACTCCACGTGTAGCGGTAAAATGCGTAGAGATGTGGAAGAACACCAGTGGCGAAGGCGGCCGCCTGGCCTGTAACTGACGCTCAGGCACGAAAGCGTGGGGAGCAAA…
					>a74db7529d87fde21272fdeb18e67c0d
					TAGGGAATCTTCGGCAATGGGGGCAACCCTGACCGAGCAACGCCGCGTGAGCGATGAAGGCCTTCGGGTCGTAAACTTCTATCAGCAGGGAAGATAATGACGGTACCTGACTAAGAAGCCCCGGCTAACTACGTGCCAGCAGCCGCGGTAATACGTAGGGGGCAAGCGTTATCCGGATTTACTGGGTGTAAAGGGAGCGTAGACGGAGCAGCAAGTCTGATGTGAAAGGCAGGGGCTCAACCCCTGGACTGCATTGGAAACTGTTGATCTTGAGTACCGGAGAGGTAAGCGGAATTCCTAGTGTAGCGGTGAAATGCGTAGATATTAGGAGGAACACCAGTGGCGAAGGCGGCTTACTGGACGGTAACTGACGTTGAGGCTCGAAAGCGTGGGGAGCAA…
					>a7ddf63141d0efe70a40c3a9741410b4
					TGGGGAATATTGCACAATGGGGGGAACCCTGATGCAGCGACGCCGCGTGAGGGAAGAAGGTTTTCGGATTGTAAACCTCTGTCTTGTGGGACGATAATGACGGTACCACAGGAGGAAGCCATGGCTAACTACGTGCCAGCAGCCGCGGTAATACGTAGATGGCGAGCGTTGTCCGGAATTACTGGGTGTAAAGGGAGTGTAGGCGGGATCATAAGTTGCGTGTGAAATGCAGGGGCTCAACCCCTGAACTGCGCGCAAAACTGTGGTTCTTGAGTGAAGTAGAGGCAGGCGGAATTCCCGGTGTAGCGGTGGAATGCGTAGATATCGGGAGGAACACCAGTGGCGAAGGCGGCCTGCTGGGCTTTTACTGACGCTGAGGCTCGAAAGCATGGGGAGCAA…
					>a8cd0499e0247213efcee538c4de39ab
					TGGGGGATATTGCACAATGGGGGAAACCCTGATGCAGCGACGCCGCGTGAAGGAAGAAGCATCTCGGTATGTAAACTTCTATCAGCAGGGAAGATAATGACGGTACTTGAGGAGGAAGCCCCGGCTAACTACGTGCCAGCAGCCGCGGTAATACGTAGGGGGCTAGCGTTATCCGGATTTACTGGGCGTAAAGGGTGCGTAGGCGGTCTTTCAAGTCAGGAGTTAAAGGCTACGGCTCAACCGTAGTAAGCTCCTGATACTGTCTGACTTGAGTGCAGGAGAGGAAAGCGGAATTCCCAGTGTAGCGGTGAAATGCGTAGATATTGGGAGGAACACCAGTAGCGAAGGCGGCTTTCTGGACTGTAACTGACGCTGAGGCACGAAAGCGTGGGGAGCAAA…
					>a8f3507ee57026a970e37ec26a53554f
					TGGGGAATTTTGGACAATGGGCGCAAGCCTGATCCAGCTATTCCGCGTGTGGGATGAAGGCCCTCGGGTTGTAAACCACTTTTGTAGAGAACGAAAAGACATCTTCGAATAAAGGATGTTGCTGACGGTACTCTAAGAATAAGCACCGGCTAACTACGTGCCAGCAGCCGCGGTAATACGTAGGGTGCGAGCGTTAATCGGAATTACTGGGCGTAAAGGGTGCGCAGGCGGTTGAGTAAGACAGATGTGAAATCCCCGAGCTTAACTCGGGAATGGCATATGTGACTGCTCGACTAGAGTGTGTCAGAGGGAGGTGGAATTCCACGTGTAGCAGTGAAATGCGTAGATATGTGGAAGAACACCGATGGCGAAGGCAGCCTCCTGGGACATAACTGACGC…
					>a9840ed86b9e1327bb106e355e3c029a
					TGGGGAATATTGGACAATGGGCGCAAGCCTGATCCAGCCATGCCGCGTGAGTGATGAAGGCCCTAGGGTTGTAAAGCTCTTTCACCGGTGAAGATAATGACGGTAACCGGAGAAGAAGCCCCGGCTAACTTCGTGCCAGCAGCCGCGGTAATACGAAGGGGGCTAGCGTTGTTCGGATTTACTGGGCGTAAAGCGCACGTAGGCGGACTTTTAAGTCAGGGGTGAAATCCCGGGGCTCAACCCCGGAACTGCCTTTGATACTGGAAGTCTTGAGTATGGAAGAGGTAAGTGGAATTGCGAGTGTAGAGGTGAAATTCGTAGATATTCGCAGGAACACCAGTGGCGAAGGCGGCTTACTGGTCCATTACTGACGCTGAGGTGCGAAAGCGTGGGGAGCAA…
					>a9d6daeca0447db0a6cebeae46dce9f1
					TGGGGAATATTGGACAATGGGCGAAAGCCTGATCCAGCCATGCCGCGTGTGTGAAGAAGGTTTTCGGATCGTAAAACTCTGTTGTTAGAGAAGAACAAGGACGTTAGTAACTGAACGTCCCCTGACGGTATCTAACCAGAAAGCCACGGCTAACTACGTGCCAGCAGCCGCGGTAATACAGAGGGTGCAAGCGTTAATCGGAATTACTGGGCGTAAAGCGAGCGTAGGTGGCTTGATAAGTCAGATGTGAAATCCCCGGGCTTAACCTGGGAACTGCATCTGATACTGTTAGGCTAGAGTAGGTGAGAGGGAGGTAGAATTTCAGGTGTAGCGGTGAAATGCGTAGAGATCTGAAGGAATACCGATGGCGAAGGCAGCCTCCTGGCATCATACTGACAC…
					>a9e469e42cbb825257f0131ff20e4ec8
					TGAGGAATATTGGACAATGGGTTAGCGCCTGATCCAGCCATCCCGCGTGAAGGACGACGGCCCTATGGGTTGTAAACTTCTTTTGTACAGGGATAAACCTACCCTCGTGAGGGTAGCTGAAGGTACTGTACGAATAAGCACCGGCTAACTCCGTGCCAGCAGCCGCGGTAATACGGAGGGTGCAAGCGTTATCCGGATTTATTGGGTTTAAAGGGTCCGTAGGCGGATGCGTAAGTCAGTGGTGAAATCTCACAGCTCAACTGTGAAACTGCCATTGATACTGCGTGTCTTGAGTGAGGTTGAAGTAGCTGGAATAAGTAGTGTAGCGGTGAAATGCATAGATATTACTTAGAACACCAATTGCGAAGGCAGGTTACTAAGTCTCAACTGACACTGAGG…
					>aa9f8946edd93ce0d2a7ae5854002d52
					TAGGGAATCTTCGGCAATGGACGAAAGTCTGACTGAGCAACGCCGCGTGAGTGAAGAAGGTTTTCGGATCGTAAAACTCTGTTGTTAGAGAAGAACAAGGATGAGAGTAACTGTTCATCCCTTGACGGTATCTAACCAGAAAGCCACGGCTAACTACGTGCCAGCAGCCGCGGTAATACGTAGGGGGCAAGCGTTATCCGGATTTACTGGGTGTAAAGGGAGCGTAGACGGCATGGCAAGTCTGATGTGAAAGGCAGGGGCTCAACTCCTGGACTGCATTGGAAACTGCCAGGCTTGAGTGCCGGAGGGGTAAGCGGAATTCCTAGTGTAGCGGTGAAATGCGTAGATATTAGGAGGAACACCAGTGGCGAAGGCGGCTTACTGGACGGTAACTGACGT…
					>ab0ba35e9bd7da7679071df007865210
					CCGCGGTAATACGTAGGTGGCGAGCGTTATCCGGAATGATTGGGCGTAAAGGGTGCGCAGGCGGCATATCAAGTCTGAAGTGAAAGGTACGGGCTCAACCTGTACAGGCTTTGGAAACTGGTATGCTCGAGGACAGGAGAGGGCGGTGGAACTCCACGTGTAGCGGTAAAATGCGTAGAGATGTGGAAGAACACCAGTGGCGAAGGCGGCCGCCTGGCCTGTAACTGACGCTCAGGCACGAAAGCGTGGGGAGCAAATA
					>ab67fdea4e0cbdf5a9156889492ffd75
					TGGGGAATATTGCACAATGGGCGAAAGCCTGATGCAGCAACGCCGCGTGAAGGAAGAAGGTCTTCGGATTGTAAACTTCTATCAGCAGGGAAGAACAAATGACGGTACCTGACTAAGAAGCTCCGGCTAACTACGTGCCAGCAGCCGCGGTAATACGTAGGGAGCAAGCGTTATCCGGATTTACTGGGTGTAAAGGGTGCGTAGGCGGCCTTTTAAGTCGGAAGTGAAATTTCGGGGCTCAACCCCGGAGCTGCTACCGAAACTGAGAGGCTAGAGTGTGGGAGAGGAAAGTGGAACTTTGAGTGTAGCGGTGAAATGCGTAGAGATTCAAAGGAACACCAGTAGCGAAGGCGGCTTTCTGGACCATAACTGACGCTGAGGCACGAAAGCGTGGGGAGC…
					>ab8d1b4d5be85f5bfce76e3ead02d2bc
					TAGGGAATCTTCCACAATGGGCGCAAGCCTGATGGAGCAACACCGCGTGAGTGAAGAAGGGTTTCGGCTCGTAAAGCTCTGTTGTTGGAGAAGAACGTGCGTGAGAGTAACTGTTCACGCAGTGACGGTATCCAACCAGAAAGTCACGGCTAACTACGTGCCAGCAGCCGCGGTAATACGTAGGTGGCAAGCGTTATCCGGATTTATTGGGCGTAAAGCGAGCGCAGGCGGTTGCTTAGGTCTGATGTGAAAGCCCCCGGCTTAACCGGGGAGGGTCATTGGAAACTGGGAGACTTGAGTGCAGAAGAGGAAAGCGGAATTCCATGTGTAGCGGTGAAATGCGTAGATATATGGAGGAACACCAGTGGCGAAGGCGGCTTTCTGGTCTGTAACTGACGC…
					>abc5a5413e6151ccb3b993448a6903aa
					TAAGGAATATTGGTCAATGGGGGCAACCCTGAACCAGCCATGCCGCGTGCAGGACGACTGCCCTATGGGTTGTAAACTGCTTTTGCCAGGGAATAAACCCGGTCACGTGTGGCCGGCTGAACGTACCTGGAGAATAAGGATCGGCTAACTCCGTGCCAGCAGCCGCGGTAATACGGAGGATCCGAGCGTTATCCGGATTTATTGGGCGTAAAGCGCGTCTAGGCGGAAAGATAAGTCTGATGTGAAAATGCGGGGCTCAACTCCGTATTGCGTTGGAAACTGTCTTTCTAGAGTACTGGAGAGGTGGGCGGAACTACAAGTGTAGAGGTGAAATTCGTAGATATTTGTAGGAATGCCGATGGAGAAGTCAGCTCACTGGACAGATACTGACGCTGAAGC…
					>ac1c5f3b72c421a755eea3c3e067c94e
					TAGGGAATCTTCGGCAATGGGGGCAACCCTGATGCAGCGACGCCGCGTGAAGGAAGAAGTATCTCGGTATGTAAACTTCTATCAGCAGGGAAGAAAATGACGGTACCTGACTAAGAAGCCCGGGCTAACTACGTGCCAGCAGCCGCGGTAATACGGAGGATCCGAGCGTTATCCGGATTTATTGGGTTTAAAGGGAGCGTAGATGGATGTTTAAGTCAGTTGTGAAAGTTTGCGGCTCAACCGTAAAATTGCAGTTGATACTGGATATCTTGAGTGCAGTTGAGGCAGGCGGAATTCGTGGTGTAGCGGTGAAATGCTTAGATATCACGAAGAACTCCGATTGCGAAGGCAGCCTGCTAAGCTGCAACTGACATTGAGGCTCGAAAGTGTGGGTATCAA…
					>af1aa6f6f9c27f54b482f54f11e0030a
					TGGGGAATATTGCACAATGGGCGCAAGCCTGATGCAGCCATGCCGCGTGTATGAAGAAGGCCTTCGGGTTGTAAAGTACTTTCAGCGGGGAGGAAGGGAGTAAAGTTAATACCTTTGCTCATTGACGTTACCCGCAGAAGAAGCACCGGCTAACTCCGTGCCAGCAGCCGCGGTAATACGGAGGGTGCAAGCGTTAATCGGAATTACTGGGCGTAAAGCGCACGCAGGCGGTTTGTTAAGTCAGATGTGAAAATGCGGGGCTCAACTCCGTATTGCGTTGGAGACTGCCAAACTAGAGTACTGGAGAGGTAGGCGGAACTACAAGTGTAGAGGTGAAATTCGTAGATATTTGTAGGAATGCCGATGGGGAAGCCAGCCTACTGGACAGATACTGACGCT…
					>af2361c6533901c8e286047d08388680
					TGAGGAATATTGGTCAATGGACGGAAGTCTGAACCAGCCAAGTAGCGTGCAGGATGACGGCCCTCTGGGTTGTAAACTGCTTTTAGTTGGGAATAAAGTGCGGTACGTGTACCGTTTTGTATGTACCATCAGAAAAAGGACCGGCTAATTCCGTGCCAGCAGCCGCGGTAATACGGAAGGTCCAGGCGTTATCCGGATTTATTGGGTTTAAAGGGAGCGCAGGCGGACTCTTAAGTCAGTTGTGAAATACGGCGGCTCAACCGTCGGACTGCAGTTGATACTGGGAGTCTTGAGTACACGCAGAGATACTGGAATTCATGGTGTAGCGGTGAAATGCTCAGATATCATGAGGAACTCCGATCGCGAAGGCAGGTATCTGGAGTGTAACTGACGCTGAGG…
					>af8507b29ac25f4ad10ed9cefb96fb5b
					TGGGGAATATTGGACAATGGGGGGAACCCTGATCCAGCCATGCCGCGTGTGTGAAGAAGGCCTTTTGGTTGTAAAGCACTTTAAGTAGGGAGGAACAGTTAGTGGTTAATACCCATTAATGATGACGTTACCTACAGAATAAGCACCGGCTAACTCTGTGCCAGCAGCCGCGGTAATACAGAGGGTGCGAGCGTTAATCGGAATTACTGGGCGTAAAGCGAGTGTAGGTGGCTTATTAAGTCACATGTGAAATCCCTGGGCTTAACCTAGGAACTGCATGTGATACTGGTGAGCTAGAGTATGTGAGAGGAAAGTAGAATTCCAGGTGTAGCGGTGAAATGCGTAGAGATCTGGAGGAATACCGATGGCGAAGGCAGCTTTCTGGCATAATACTGACAC…
					>b03ff2a8ab5155b2963bba360ff81508
					TGGGGAATATTGCACAATGGGCGCAAGCCTGATGCAGCAACGCCGCGTGAGCGATGAAGGCCTTCGGGTCGTAAAGCTCTGTCCTCAAGGAAGATAATGACGGTACTTGAGGAAGAAGCGCCGGCTAACTACGTGCCAGCAGCCGCGGTAATACGTAGGGCGCAAGCGTTGTCCGGAATTATTGGGCGTAAAGAGCTCGTAGGCGGTTTGTCGCGTCTGGTGTGAAAACTCAAGGCTCAACCTTGAGCTTGCATCGGGTACGGGCAGACTAGAGTGTGGTAGGGGTGACTGGAATTCCTGGTGTAGCGGTGGAATGCGCAGATATCAGGAGGAACACCGATGGCGAAGGCAGGTCACTGGGCCACTACTGACGCTGAGGAGCGAAAGCATGGGGAGCGA…
					>b05b59bf2a816cf4d1655d3d34a06f90
					TAGGGAATCTTCGGCAATGGACGCAAGTCTGACCGAGCAACGCCGCGTGAGTGAAGAAGGTTTTCGGATCGTAAAACTCTGTTGTTAGAGAAGAACAAGGATGAGAGTAAAATGTTCATCCCTTGACGGTATCTAACCAGAAAGCCACGGCTAACTACGTGCCAGCAGCCGCGGTAATACGTAGGTGGCAAGCGTTGTCCGGATTTATTGGGCGTAAAGCGAGCGCAGGCGGTTTCTTAAGTCTGATGTGAAAGCCCCCGGCTCAACCGGGGAGGGTCATTGGAAACTGGGAAACTTGAGTGCAGAAGAGGAGAGTGGAATTCCATGTGTAGCGGTGAAATGCGTAGATATATGGAGGAACACCAGTGGCGAAGGCGGCTCTCTGGTCTGTAACTGACG…
					>b143d3d078c1977c43b1d6d6cfd4ed8d
					TAGGGAATCTTCGGCAATGGGGGCAACCCTGACCGAGCAACGCCGCGTGAGTGAAGAAGGTTTTCGGATCGTAAAGCTCTGTTGTAAGAGAAGAACGTGTGTGAGAGTGGAAAGTTCACACAGTGACGGTAACTTACCAGAAAGGGACGGCTAACTACGTGCCAGCAGCCGCGGTAATACGTAGGTCCCGAGCGTTGTCCGGATTTATTGGGCGTAAAGCGAGCGCAGGCGGTTCTTTAAGTCTGAAGTTAAAGGCATTGGCTCAACCAATGTACGCTTTGGAAACTGGAGAACTTGAGTGCAGAAGGGGAGAGTGGAATTCCATGTGTAGCGGTGAAATGCGTAGATATATGGAGGAACACCGGTGGCGAAAGCGGCTCTCTGGTCTGTAACTGACGC…
					>b160bf2c45ea4a3063d24267603e1ac8
					TGGGGAATATTGGACAATGGGGGGAACCCTGATCCAGCCATGCCGCGTGTGTGAAGAAGGCCTTTTGGTTGTAAAGCACTTTAAGCAGTGAAGAAGACTCTATGGTTAATACCCATAGACGATGACATTAGCTGCAGAATAAGCACCGGCTAACTCTGTGCCAGCAGCCGCGGTAATACAGAGGGTGCAAGCGTTAATCGGAATTACTGGGCGTAAAGCGAGCGTAGGTGGCTTAATAAGTCAGATGTGAAATCCCCGGGCTTAACCTGGGAACTGCATCTGATACTGTTAGGCTAGAGTAGGTGAGAGGGAGGTAGAATTTCAGGTGTAGCGGTGAAATGCGTAGATATCTGAAGGAATACCGATGGCGAAGGCAGCCTCCTGGCATCATACTGACAC…
					>b2d09e76801642ebc079bbc9009c1158
					TGGGGAATTTTGCGCAATGGGGGGAACCCTGACGCAGCAACGCCGCGTGCGGGACGAAGGCCTTCGGGTCGTAAACCGCTTTCGGCAGGGAAGAACAATGACGGTACCTGCAGAAGAAGCCCCGGCTAACTACGTGCCAGCAGCCGCGGTAATACGTAGGGGGCGAGCGTTATCCGGATTCATTGGGCGTAAAGCGCGCGTAGGCGTCTCCTCAAGCGGCACCGTCGAAGCCGGGGGCTCAACCCCCGGAAGCGGGCCGAACTGGGGGGATCGAGTGCGGTAGGGGCAGGCGGAATTCCCGGTGTAGCGGTGAAATGCGCAGATATCGGGAAGAACACCGACGGCGAAGGCAGCCTGCTGGGCCGGCACTGACGCTGAGGCGCGAAAGCTGGGGGAGCG…
					>b3b6e3bbe6d419a333530ce6c029ebc1
					TGGGGAATATTGCACAATGGGGGAAACCCTGATGCAGCGACGCCGCGTGAGCGATGAAGTATTTCGGTATGTAAAGCTCTATCAGCAGGGAAGAAAATGACGGTACCTGACTAAGAAGCACCGGCTAAATACGTGCCAGCAGCCGCGGTAATACGTATGGTGCAAGCGTTATCCGGATTTACTGGGTGTAAAGGGAGCGTAGACGGAGAGGCAAGTCTGATGTGAAAACCCGGGGCTCAACCCCGGGACTGCATTGGAAACTGTTTTTCTAGAGTGTCGGAGAGGTAAGTGGAATTCCTAGTGTAGCGGTGAAATGCGTAGATATTAGGAGGAACACCAGTGGCGAAGGCGGCTTACTGGACGATGACTGACGTTGAGGCTCGAAAGCGTGGGGAGCAA…
					>b3c5255d6e1396bd40f020f19687852f
					TAGGGAATTTTCGGCAATGGGCGAAAGCCTGACCGAGCAATGCCGCGTGAGTGATGAAGGTCTTCGGATTGTAAAGCTCTGTTGTAAAGGAAGAATATTACATATCAACTATGTAACTGACGGTACTTTACCAGAAAGTCACGGCTAACTTCGTGCCAGCAGCCGCGGTAATACGAAGGTGACAAGCGTTATCCGGAATTATTGGGCGTAAAGGGTGCGCAGGCGGTTTGTTAAGTTTAAGCTTAAATTGTGGGGCTCAACCCCATCCAGGCTTAGAAACTGGTGAACTAGAGTGCAGAAGGGGCAAGTGGAATTCCATGTGTAGCGGTAAAATGCATAGATATATGGAGGAACACCGGTGGCGAAGGCGGCTTGCTAGTCTGTAACTGACGCTCAGGC…
					>b4b0e1dfd93978bde25e88e83862d0e6
					TGAGGAATATTGGACAATGGGTGGAAGCCTGATCCAGCCATCCCGCGTGTAGGATGACGGCCTTATGGGTTGTAAACTACTTTTATCTGGGGATAAACCTACTCACGTGTGAGTAGCTGAAGGTACCAGAAGAATAAGCACCGGCTAACTCCGTGCCAGCAGCCGCGGTAATACGGAGGGTGCAAGCGTTATCCGGATTTATTGGGTTTAAAGGGTCCGTAGGCGGATTAATCAGTCAGTGGTGAAATCTCATAGCTTAACTATGAAACTGCCATTGATACTGTTAGTCTTGAGTGATGTTGAAGTTGCTGGAATGTGTAGTGTAGCGGTGAAATGCTTAGATATTACGCAGAACACCAATTGCGAAGGCAGGTGACTAAACATCAACTGACGCTGATG…
					>b4ce2bffa6d2327cd5348b7ab671aeb3
					TGAGGAATATTGGTCAATGGACGCAAGTCTGAACCAGCCAAGTAGCGTGAAGGATGACTGCCCTATGGGTTGTAAACTTCTTTTATAAGGGAATAAAGTCGGCCACGTGTGGCCGTTTGTATGTACCTTACGAATAAGGATCGGCTAACTCCGTGCCAGCAGCCGCGGTAATACGGAGGATCCGAGCGTTATCCGGATTTATTGGGTTTAAAGGGAGCGCAGTTGGACATTTAAGTCAGCTGTGAAAGTTAGCGGCCCAACCGTTAAATTGCAGTTGATACTGGATGTCTTGAGTACGGTCAAGGAAGATGGAATTTGTGGTGTAGCGGTGAAATGCTTAGATATCACAAAGAACTCCGATTGCGAAGGCAGTCTTCCGGCCCGTCACTGACACTGAGG…
					>b56c373e44bd0c371a9c39bf5de5035c
					TGGGGAATATTGCACAATGGGGGAAACCCTGATGCAGCGACGCCGCGTGAAGGAAGAAGTATCTCGGTATGTAAACTTCTATCAGCAGGGAAGAAAATGACGGTACCTGACTAAGAAGCCCCGGCTAACTACGTGCCAGCAGCCGCGGTAATACGTAGGGGGCAAGCGTTATCCGGATTTACTGGGTGTAAAGGGAGCGTAGACGGAATGGCAAGTCTGATGTGAAAGGCAGGGGCTCAACCCCTGGACTGCATTGGAAACTGTCAGTCTTGAGTACCGGAGGGGTAAGCGGAATTCCTAGTGTAGCGGTGAAATGCGTAGATATTAGGAGGAACACCAGTGGCGAAGGCGGCTTACTGGACGGTAACTGACGTTGAGGCTCGAAAGCGTGGGGAGCAA…
					>b6635d67cb594473ddba9f8cfba5d13d
					TGAGGAATATTGGTCAATGGGCGAGAGCCTGAACCAGCCAAGTAGCGTGAAGGATGACTGCCCTATGGGTTGTAAACTTCTTTTATAAAGGAATAAAGTCGGGTATGGATACCCGTTTGCATGTACTTTATGAATAAGGATCGGCTAACTCCGTGCCAGCAGCCGCGGTAATACGGAGGATCCGAGCGTTATCCGGATTTATTGGGTTTAAAGGGAGCGTAGATGGATGTTTAAGTCAGTTGTGAAAGTTTGCGGCTCAACCGTAAAATTGCAGTTGATACTGGATATCTTGAGTGCAGTTGAGGCAGGCGGAATTCGTGGTGTAGCGGTGAAATGCTTAGATATCACGAAGAACTCCGATTGCGAAGGCAGCCTGCTAAGCTGCAACTGACATTGAGG…
					>b74ab6944f5a7e98a99e29bcbea455c0
					TGAGGAATATTGGTCAATGGACGAGAGTCTGAACCAGCCAAGTAGCGTGAAGGATGACTGCCCTATGGGTTGTAAACTTCTTTTATACGGGAATAAAGTGAGCCACGTGTGGCTTTTTGTATGTACCGTATGAATAAGGATCGGCTAACTCCGTGCCAGCAGCCGCGGTAATACGGAGGATCCGAGCGTTATCCGGATTTATTGGGTTTAAAGGGAGCGTAGGCGGGTTGTTAAGTCAGTTGTGAAAGTTTGCGGCTCAACCGTAAAATTGCAGTTGATACTGGCGACCTTGAGTGCAACAGAGGTAGGCGGAATTCGTGGTGTAGCGGTGAAATGCTTAGATATCACGAAGAACTCCGATTGCGAAGGCAGCTTACTGGATTGTAACTGACGCTGATG…
					>b7d8d48476b173d62c5e608886bc824c
					TGAGGAATATTGGTCAATGGACGAGAGTCTGAACCAGCCAAGTAGCGTGAAGGATGACTGCCCTATGGGTTGTAAACTTCTTTTATACGGGAATAAAGTGAAGCACGTGTGCTTTTTTGTATGTACCGTATGAATAAGGATCGGCTAACTCCGTGCCAGCAGCAGCGGTAATACGGAGGATCCGAGCGTTATCCGGATTTATTGGGTTTAAAGGGAGCGTAGGCGGAAGTTTAAGTCAGTTGTGAAAGTTTGCGGCTCAACCGTAAAATTGCAGTTGATACTGGATTTCTTGAGTGCGGTATAGGTAGGCGGAATTCGTGGTGTAGCGGTGAAATGCTTAGATATCACGAAGAACTCCGATTGCGAAGGCAGCTTACTGGACCGTAACTGACGCTGATG…
					>b81e976f4b137191ecbea9c1e5adc957
					TGGGGAATCTTGCGCAATGGGGGCAACCCTGACGCAGCGACGCCGCGTGCGGGACGAAGGCCTTCGGGTCGTAAACCGCTTTCAGCAGGGACGAGACAAGACGGTACCTGCAGAAGAAGCGACGGCTAAATACGTGCCAGCAGCCGCGGTAATACGTAGGCGGCAAGCGTTGTCCGGAATTATTGGGCGTAAAGGGAGCGCAGGCGGGAAACTAAGCGGATCTTAAAAGTGCGGGGCTCAACCCCGTGATGGGGTCCGAACTGGTTTTCTTGAGTGCAGGAGAGGAAAGCGGAATTCCCAGTGTAGCGGTGAAATGCGTAGATATTGGGAAGAACACCAGTGGCGAAGGCGGCTTTCTGGACTGTAACTGACGCTGAGGCTCGAAAGCTAGGGTAGCGA…
					>b8a9dbd48f1e5f8f05c237f796b87ff6
					TGAGGAATATTGGTCAATGGACGCAAGTCTGAACCAGCCAAGTAGCGTGCAGGATGACGGCCCTCTGGGTTGTAAACTGCTTTTAGTTGGGAATAAAGTGCAGCTCGTGAGCTGTTTTGTATGTACCATCAGAAAAAGGACCGGCTAATTCCGTGCCAGCAGCCGCGGTAATACGGAAGGTCCAGGCGTTATCCGGATTTATTGGGTTTAAAGGGAGCGCAGGCGGACTCTTAAGTCAGTTGTGAAATACGGCGGCTCAACCGTCGGACTGCAGTTGATACTGGGAGTCTTGAGTGCACACAGGGATGCTGGAATTCATGGTGTAGCGGTGAAATGCTCAGATATCATGAAGAACTCCGATCGCGAAGGCAGGTATCCGGGGTGCAACTGACGCTGAGG…
					>b8d6cdf61f6f9d66279a250e3aafd3f4
					TGGGGAATTTTGCGCAATGGGGGGAACCCTGACGCAGCAACGCCGCGTGCGGGACGAAGGCCTTCGGGTCGTAAACCGCTTTCGGCAGGGAAGAATTTTGACGGTACCTGCAGAAGAAGCCCCGGCTAACTACGTGCCAGCAGCCGCGGTAATACGTAGGGGGCGAGCGTTATCCGGATTCATTGGGCGTAAAGCGCGCGTAGGCGTCTCCTCAAGCGGCACCGTCGAAGCCGGGGGCTCAACCCCCGGAAGCGGGCCGAACTGGGGGGATCGAGTGCGGTAGGGGCAGGCGGAATTCCCGGTGTAGCGGTGAAATGCGCAGATATCGGGAAGAACACCGACGGCGAAGGCAGCCTGCTGGGCCGGCACTGACGCTGAGGCGCGAAAGCTGGGGGAGCG…
					>b9d48b00adb040b5f0398cc0c83b680c
					TGGGGAATCTTCCGCAATGGGCGAAAGCCTGACGGAGCAATGCCGCGTGAGTGATGAAGGAATTCGTTCCGTAAAACTCTTTTGTTTATGACGAATGTGCAGATTGTGAATAATTATTTGTAATGACGGTAGTAAACGAATAAGCCACGGCTAACTACGTGCCAGCAGCCGCGGTAATACGTAGGTGGCGAGCGTTGTCCGGAATTATTGGGCGTAAAGAGCATGTAGGCGGTTTCTTAAGTCTGGAGTGAAAATGCGGGGCTCAACCCCGTATGGCTCTGGATACTGGGAGACTTGAGTGCAGGAGAGGAAAGGGGAATTCCCAGTGTAGCGGTGAAATGCGTAGATATTGGGAGGAACACCAGTGGCGAAGGCGCCTTTCTGGACTGTGTCTGACGC…
					>ba4e57a09317426c544523efbc7fa361
					TAGGGAATCTTCGGCAATGGACGCAAGTCTGACCGAGCAACGCCGCGTGAGTGAAGAAGGTTTTCGGATCGTAAAACTCTGTTGTTAGAGAAGAACAAGGATGAGAGTAGAATGTTCATCCCTTGACGGTATCTAACCAGAAAGCCACGGCTAACTACGTGCCAGCAGCCGCGGTAATACGTAGGTGGCAAGCGTTGTCCGGATTTATTGGGCGTAAAGCGAGCGCAGGCGGTTTCTTAAGTCTGATGTGAAAGCCCCCGGCTCAACCGGGGAGGGTCATTGGAAACTGGGAGACTTGAGTGCAGAAGAGGAGAGTGGAATTCCATGTGTAGCGGTGAAATGCGTAGATATATGGAGGAACACCGGAGGCGAAAGCGGCTCTCTGGCCTGTAACTGACA…
					>bab4ff2a2a3b1bc1aa5e9c10d3420708
					TGAGGAATATTGGTCAATGGACGAGAGTCTGAACCAGCCAAGTAGCGTGAAGGATGACTGCCCTATGGGTTGTAAACTTCTTTTATACGGGAATAAAGTATTCCACGTGTGGAATTTTGTATGTACCGTATGAATAAGGATCGGCTAACTCCGTGCCAGCAGCCGCGGTAATACGGAGGATCCGAGCGTTATCCGGATTTATTGGGTTTAAAGGGAGCGTAGGTGGAAGATTAAGTCAGCCTGTGAAAGTTTGCGGCTCAACCGTAAAATTGCAGTTGATACTGGTTTTCTTGAGTGCAGTAGAGGTGGGCGGAATTCGTGGTGTAGCGGTGAAATGCTTAGATATCACGAAGAACTCCGATTGCGAAGGCAGCTCACTGGACTGTAACTGACACTGAT…
					>bb0ec67481c826edfe26490692202c3f
					TGGGGAATATTGCACAATGGGGGAAACCCTGATGCAGCAACGCCGCGTGAGTGAAGAAGTATTTCGGTATGTAAAGCTCTATCAGCAGGGAAGAAAGTGACGGTACCTGACTAAGAAGCCCCGGCTAACTACGTGCCAGCAGCCGCGGTAATACGTAGGGGGCAAGCGTTATCCGGATTTACTGGGTGTAAAGGGAGCGTAGACGGCACAGCAAGTCTGAAGTGAAATCCCCGGGCTCAACCCGGGAACTGCTTTGGAAACTGTTGGGCTAGAGTGCTGGAGAGGCAAGCGGAATTCCTAGTGTAGCGGTGAAATGCGTAGATATTAGGAGGAACACCAGTGGCGAAGGCGGCTTGCTGGACAGTAACTGACGTTGAGGCTCGAAAGCGTGGGGAGCAA…
					>bba112714c32acc41d8886845670958b
					TAAGGAATATTGGTCAATGGGCGGAAGCCTGAACCAGCCATGCCGCGTGCAGGAAGACTGCCCTATGGGTTGTAAACTGCTTTTGTCCAGGAATAAACCTAAATACGAGTATTTAGCTGAATGTACTGGAAGAATAAGGATCGGCTAACTCCGTGCCAGCAGCCGCGGTAATACGGAGGATCCGAGCGTTATCCGGATTTATTGGGTTTAAAGGGTGCGTAGGCGGCCTATTAAGTCAGGGGTGAAATACGGTGGCTCAACCATCGCAGTGCCTTTGATACTGATGGGCTTGAATCCATTTGAAGTGGGCGGAATAAGACAAGTAGCGGTGAAATGCATAGATATGTCTTAGAACTCCGATTGCGAAGGCAGCTCACTAAGCTGGTATTGACGCTGATG…
					>bc3590cfc1345b83c48b673d8d68ecfb
					TGGGGAATATTGGACAATGGACCAAAAGTCTGATCCAGCAATTCTGTGTGCACGATGAAGTTTTTCGGAATGTAAAGTGCTTTCAGTTGGGACGAAGAACGTGACGGTACCAACAGAAGAAGCGACGGCTAAATACGTGCCAGCAGCCGCGGTAATACGTAGGCGGCAAGCGTTGTCCGGAATTATTGGGCGTAAAGGGAGCGCAGGCGGGAAACTAAGCGGATCTTAAAAGTGCGGGGCTCAACCCCGTGATGGGGTCCGAACTGGTTTTCTTGAGTGCAGGAGAGGAAAGCGGAATTCCCAGTGTAGCGGTGAAATGCGTAGATATTGGGAAGAACACCAGTGGCGAAGGCGACCACCTGGACTGATACTGACACTGAGGTGCGAAAGCGTGGGGAG…
					>bc460c720e915cc729bc6b3f541b963e
					TAGGGAATCTTCGGCAATGGACGAAAGTCTGACCGAGCAACGCCGCGTGAGTGAAGAAGGTTTTCGGATCATAAAACTCTGTTGTTAGAGAAGAACAAGGATGAGAGTAACTGTTCATCCCTTGACGGTATCTAACCAGAAAGCCACGGCTAACTACGTGCCAGCAGCCGCGGTAATACGTAGGTGGCTTGATAAGTCAGATGTGAAATCCCCGGGCTTAACCTGGGAACTGCATCTGATACTGTTAGGCTAGAGTAGGTGAGAGGGAGGTAGAATTTCAGGTGTAGCGGTGAAATGCGTAGAGATCTGAAGGAATACCGATGGCGAAGGCAGCCTCCTGGCATCATACTGACACTGAGGTTCGAAAGCGTGGGTAGCAAACA
					>bc9813dae342d937143e3ac48eb164a4
					TGAGGAATATTGGACAATGGGTGGAAGCCTGATCCAGCCATCCCGCGTGTAGGATGACGGCCTTATGGGTTGTAAACTACTTTTATCTGGGGATAAACCTATCTACGAGTAGATAGCTGAAGGTACCAGAAGAATAAGCACCGGCTAACTCCGTGCCAGCAGCCGCGGTAATACGGAGGGTGCAAGCGTTATCCGGATTTATTGGGTTTAAAGGGTCCGTAGGCGGATTAATCAGTCAGTGGTGAAATCTCATAGCTTAACTATGAAACTGCCATTGATACTGTTAGTCTTGAGTAATGTTGAAGTTGCTGGAATGTGTAGTGTAGCGGTGAAATGCTTAGATATTACGCAGAACACCAATTGCGAAGGCAGGTGACTAAACATTAACTGACGCTGATG…
					>bd36d5747b31dd63b755287989ddb2ee
					TGGGGAATATTGCACAATGGGCGAAAGCCTGATGCAGCAACGCCGCGTGAGCGATGAAGGCCTTCGGGTCGTAAAGCTCTGTCCTCAAGGAAGATAATGACGGTACTTGAGGAGGAAGCCCCGGCTAACTACGTGCCAGCAGCCGCGGTAATACGTAGGGGGCTAGCGTTATCCGGAATTACTGGGCGTAAAGGGTGCGTAGGCGGTCTTTCAAGTCAGAAGTGAAAGGCTACGGCTCAACCGTAGTAAGCTTTTGAAACTGTAAGACTTGAGTGCAGGAGAGGAAAGTGGAATTCCTAGTGTAGCGGTGAAATGCGTAGATATTTGTAGGAATGCCGATGGAGAAGTCAGCCCACTGGACAGATACTGACGCTGAAGCGCGAAAGCGTGGGTAGCAAA…
					>bda4116887e155280d91b44e8a712273
					TAGGGAATCTTCGGCAATGGACGAAAGTCTGACCGAGCAACGCCGCGTGAGTGAAGAAGGTTTTCGGATCGTAAAACTCTGTTGTTAGAGAAGAACAAGTGGGAGAGTAACTGTTCCCACCTTGACGGTATCTAACCAGAAAGCCACGGCTAACTACGTGCCAGCAGCCGCGGTAATACGTAGGTGGCAAGCGTTGTCCGGATTTATTGGGCGTAAAGCGAGCGCAGGCGGTTTCTTAAGTCTGATGTGAAAGCCCCCGGCTCAACCGGGGAGGGTCATTGGAAACTGGGAAACTTGAGTGCAGAAGAGGAGAGTGGAATTCCATGTGTAGCGGTGAAATGCGTAGATATTAGGAGGAACACCAGTGGCGAAGGCGGCTTTCTGGACGATGACTGACGT…
					>be800267ad1624e547cd588ee6dec5eb
					TGAGGAATATTGGTCAATGGGCGTTAGCCTGAACCAGCCAAGTAGCGTGAAGGATGAAGGCTCTATGGGTCGTAAACTTCTTTTATATAAGAATAAAGTGCAGTATGTATACTGTTTTGTATGTATTATATGAATAAGGATCGGCTAACTCCGTGCCAGCAGCCGCGGTAATACGGAGGATCCGAGCGTTATCCGGATTTATTGGGTTTAAAGGGAGCGTAGGTGGACTGGTAAGTCAGTTGTGAAAGTTTGCGGCTCAACCGTAAAATTGCAGTTGATACTGTCAGTCTTGAGTGCAGGAGAGGAAAGCGGAATTCCCAGTGTAGCGGTGAAATGCGTAGATATTGGGAAGAACACCAGTGGCGAAGGCGGCTCACTGGACTGCAACTGACACTGATG…
					>bf1c821305e0d573d899181b0c690c3b
					TAGGGAATCTTCCACAATGGGCGCAAGCCTGATGGAGCAACACCGCGTGAGTGAAGAAGGGTTTCGGCTCGTAAAGCTCTGTTGCGAGGGAAAAAGGAAGAGAAGAGGGAATGATTCTCTTTTGATGGTACCTCGCCAGAAAGTCACGGCTAACTACGTGCCAGCAGCCGCGGTAATACGTAGGTGGCAAGCGTTGTCCGGATTTATTGGGCGTAAAGCGAGCGCAGGCGGAAGAATAAGTCTGATGTGAAAGCCCTCGGCTTAACCGAGGAACTGCATCGGAAACTGTTTTTCTTGAGTGCAGAAGAGGAGAGTGGAACTCCATGTGTAGCGGTGGAATGCGTAGATATATGGAAGAACACCAGTGGCGAAGGCGGCTCTCTGGTCTGCAACTGACGC…
					>bf921eb6e174bf7385e20e67efb856f7
					TGGGGGATATTGCACAATGGGCGAAAGCCTGATGCAGCGACGCCGCGTGAGGGAAGACGGCCTTCGGGTTGTAAACCTCTGTCATTCGGGACGAAGAAAGTGACGGTACCGAAGAAGGAAGCTCCGGCTAACTACGTGCCAGCAGCCGCGGTAATACGTAGGGAGCGAGCGTTGTCCGGAATTACTGGGTGTAAAGGGAGCGTAGGCGGGAAAGCAAGTTGGAAGTGAAATGCATGGGCTCAACCCATGAGCTGCTTTCAAAACTGTTTTTCTTGAGTGAAGTAGAGGCAGGCGGAATTCCTAGTGTAGCGGTGAAATGCGTAGATATTAGGAGGAACACCAGTGGCGAAGGCGGCCTGCTGGGCTTTAACTGACGCTGAGGCTCGAAAGCGTGGGTAG…
					>c016d7dfa3b6d4108112ec0a5fc2b5c5
					TGGGGAATCTTCCGCAATGGGCGAAAGCCTGACGGAGCAACGCCGCGTGAACGATGAAGGTCTTAGGATCGTAAAGTTCTGTTGTTAGGGACGAAGGGTAAGAATCATAATAAGGTTTTTATTTGACGGTACCTAACGAGGAAGCCACGGCTAACTACGTGCCAGCAGCCGCGGTAATACGTAGGCGGCAAGCGTTGTCCGGAATTATTGGGCGTAAAGGGAGCGCAGGCGGGAAACTAAGCGGATCTTAAAAGTGCGGGGCTCAACCCCGTGATGGGGTCCGAACTGGTTTTCTTGAGTGCAGGAGAGGAAAGCGGAATTCCCAGTGTAGCGGTGAAATGCGTAGATATTGGGAAGAACACCAGTGGCGAAGGCGGCTTTCTGGACTGTAACTGACGC…
					>c0cd5dab91f606e9ae6a7a7e2edcfac2
					TGAGGAATATTGGTCAATGGCCGAAAGGCTGAACCAGCCATGCCGCGTGAAGGTCAGTGCCCTATGGGCGTTAAACTTCTTTTGTGAGAGAGCAATAAGGTCCACGAGTGGATTGATGAGAGTATCTCACGAATAAGCATCGGCTAACTCCGTGCCAGCAGCCGCGGTAATACGGGGGATGCAAGCGTTATCCGGATTTATTGGGTTTAAAGGGTGCGTAGGCGGCCTGTTAAGTCAGCGGTGAAATGTCCTCGCTCAACGAGGAAACTGCCGTTGATACTGGTGGGCTTGAATGCGGATGTCGTTGGAGGAATGTGTGGTGTAGCGGTGAAATGCATAGATATCACACAGAACACCGATTGCGAAGGCATCTGACGAATCCGCGATTGACGCTGAGGC…
					>c2c12d7cb3a6473a7ad6404590b6921e
					TGGGGAATATTGCACAATGGGGGGAACCCTGATGCAGCAACGCCGCGTGAGTGAAGAAGTATTTCGGTATGTAAAGCTCTATCAGCAGGGAAGATAATGACGGTACCTGACTAAGAAGCTCCGGCTAAATACGTGCCAGCAGCCGCGGTAATACGTATGGAGCAAGCGTTATCCGGATTTACTGGGTGTAAAGGGTGCGTAGGCGGCAAGGCAAGTCAGATGTGAAAGACCGGGGCTCAACCCCGGGGCTGCATTTGAAACTGTTTTGCTGGAGTCCAGGAGAGGCAGGCGGAATTCCTAGTGTAGCGGTGAAATGCGTAGATATTAGGAGGAACACCAGTGGCGAAGGCGGCCTGCTGGACTGGTACTGACGCTGAGGCACGAAAGCGTGGGGAGCAA…
					>c33e4135855be6d17a09b95f3001a6a3
					TGGGGAATATTGGGCAATGGGCGCAAGCCTGACCCAGCAACGCCGCGTGAAGGATGAAGGCTTTCGGGTTGTAAACTTCTTTTATTCGGGACGAAGAAAATGACGGTACCGAATGAATAAGCCACGGCTAACTACGTGCCAGCAGCCGCGGTAATACGTAGGTGGCAAGCGTTATCCGGATTTACTGGGTGTAAAGGGCGTGTAGGCGGGACTGCAAGTCAGATGTGAAAACTATGGGCTCAACCCATAGCCTGCATTTGAAACTGTAGTTCTTGAGTGCTGGAGAGGCAATCGGAATTCCGTGTGTAGCGGTGAAATGCATAGATATACGGAGGAACACCAGTGGCGAAGGCGGATTGCTGGACAGTAACTGACGCTGAGGCGCGAAAGCGTGGGGAG…
					>c3db241bb71d1851d1317cf31f89443e
					TGGGGAATTTTCGTCAATGGGGGAAACCCTGAACGAGCAATGCCGCGTGAGTGAAGAAGGTCTTCGGATCGTAAAGCTCTGTTGTAAGTGAAGAACGGCTCATAGAGGAAATGCTATGGGAGTGACGGTAGCTTACCAGAAAGCCACGGCTAACTACGTGCCAGCAGCCGCGGTAATACGTAGGTGGCAAGCGTTATCCGGAATCATTGGGCGTAAAGGGTGCGTAGGTGGCGTACTAAGTCTGTAGTAAAAGGCAATGGCTCAACCATTGTAAGCTATGGAAACTGGTATGCTGGAGTGCAGAAGAGGGCGATGGAATTCCATGTGTAGCGGTAAAATGCGTAGATATATGGAGGAACACCAGTGGCGAAGGCGGTCGCCTGGTCTGTAACTGACACT…
					>c3e4b326ca63348390b80ec6a25cdd0b
					TGGGGAATATTGGGCAATGGGCGCAAGCCTGACCCAGCAACGCCGCGTGAAGGAAGAATGCCTTCGGGTTGTAAACTTCTTTTATTGAGGACGAAACAAATGACGGTACTCAATGAATAAGCCACGGCTAACTACGTGCCAGCAGCCGCGGTAATACGTAGGTGGCGAGCGTTATCCGGATTTACTGGGTGTAAAGGGCGTGTAGGCGGGACTGCAAGTCAGGCGTGAAAACCAGGGGCTCAACCCCTGGCCTGCGTTTGAAACTGTAGTTCTTGAGTGATGGAGAGGCAGGCGGAATTCCGTGTGTAGCGGTGAAATGCGTAGATATACGGAGGAACACCAGTGGCGAAGGCGGCCTGCTGGACATTAACTGACGCTGAGGCGCGAAAGCGTGGGGAG…
					>c3f777bd69cbffafdc8b212cddae053f
					TGAGGAATATTGGTCAATGGACGAGAGTCTGAACCAGCCAAGTAGCGTGAAGGATGACTGCCCTATGGGTTGTAAACTTCTTTTATACGGGAATAAAGTGAGGTACGCGTACCTTTTTGTATGTACCGTATGAATAAGGATCGGCTAACTCCGTGCCAGCAGCCGCGGTAATACGGAGGATCCGAGCGTTATCCGGATTTATTGGGTTTAAAGGGAGCGTAGATGGGCGTTTAAGTCAGTTGTGAAAGTTTGCGGCTCAACCGTAAAATTGCAGTTGATACTGGACGCCTTGAGTGCAGTTGAGGCAGGCGGAATTCGTGGTGTAGCGGTGAAATGCTTAGATATCACGAAGAACTCCGATTGCGAAGGCAGCCTGCTAAGCTGTAACTGACATTGAGG…
					>c4a43bc39ff13445aacfca9b39313190
					TGGGGGATATTGCACAATGGACGGAAGTCTGAACCAGCCAAGTAGCGTGCAGGATGACGGCCCTCTGGGTTGTAAACTGCTTTTAGTTGGGAATAAAGTGCGGTACGTGTACCGTTTTGTATGTACCATCAGAAAAAGGACCGGCTAATTCCGTGCCAGCAGCCGCGGTAATACGGAAGGTTCAGGCGTTATCCGGATTTATTGGGTTTAAAGGGAGCGCAGGCGGACTCTTAAGTCAGTTGTGAAATACGGCGGCTCAACCGTCGGACTGCAGTTGATACTGGGAGTCTTGAGTACACGCAGAGATACTGGAATTCATGGTGTAGCGGTGAAATGCTCAGATATCATGAGGAACTCCGATCGCGAAGGCAGGTATCTGGAGTGTAACTGACGCTGAGG…
					>c4dd6f812a77b4e9a083471091576a9a
					TGGGGAATATTGGACAATGGACCAAAAGTCTGATCCAGCAATTCTGTGTGCACGATGAAGTTTTTCGGAATGTAAAGTGCTTTCAGTTGGGACGAAGTAAGTGACGGTACCAACAGAAGAAGCGACGGCTAAATACGTGCCAGCAGCCGCGGTAATACGTATGTCGCAAGCGTTATCCGGATTTATTGGGCGTAAAGCGCGTCTAGGCGGTTTGGTAAGTCTGATGTGAAAATGCGGGGCTCAACTCCGTATTGCGTTGGAAACTGCCAAACTAGAGTACTGGAGAGGTGGGCGGAACTACAAGTGTAGAGGTGAAATTCGTAGATATTTGTAGGAATGCCGATGGGGAAGCCAGCCCACTGGACAGATACTGACGCTAAAGCGCGAAAGCGTGGGTAG…
					>c62d1172360f23b559b64ece91ee69be
					TGAGGAATATTGGTCAATGGGCGCTAGCCTGAACCAGCCAAGTAGCGTGAAGGATGAAGGCTCTATGGGTCGTAAACTTCTTTTATATAAGAATAAAGTGCAGTATGTATACTGTTTTGTATGTATTATATGAATAAGGATCGGCTAACTCCGTGCCAGCAGCCGCGGTAATACGGAGGATCCGAGCGTTATCCGGATTTATTGGGTTTAAAGGGAGCGTAGGTGGACTGGTAAGTCAGTTGTGAAAGTTTGCGGCTCAACCGTAAAATTGTAGTTGATACTGTCAGTCTTGAGTACAGTAGAGGTGGGCGGAATTCGTGGTGTAGCGGTGAAATGCTTAGATATCACGAAGAACTCCGATTGCGAAGGCAGCTCACTGGACTGCAACTGACACTGATG…
					>c69d48afbbd857b57c8130c5be4a0cb9
					TGGGGAATATTGCACAATGGGCGAAAACCTGATGCAGCAACGCCGCGTGAAGGATGAAGTATTTCGGTATGTAAACTTCTATCAGCAGGGAAGATAACGACGGTACCTGACTAAGAAGCCCCGGCTAACTACGTGCCAGCAGCCGCGGTAATACGTAGGGGGCAAGCGTTATCCGGATTTACTGGGTGTAAAGGGAGCGTAGGCGGCAGCGCAAGTCAGAAGTGAAAGCCCGGGGCTTAACTCCGGGACTGCTTTTGAAACTGTGCGGCTAGATTTCAGGAGAGGTAAGCGGAATTCCTAGTGTAGCGGTGAAATGCGTAGATATTAGGAGGAACACCAGTGGCGAAGGCGGCTTACTGGACTGACAATGACGCTGAGGCTCGAAAGCGTGGGGAGCAA…
					>c7d6f6baf4398611656ddb0225c07036
					TGGGGAATATTGCGCAATGGGGGCAACCCTGACGCAGCAACGCCGCGTGATTGATGAAGGTCTTCGGATTGTAAAAATCTTTAATCAGGGACGAAGAAAATGACGGTACCTGAAGAATAAGCTCCGGCTAACTACGTGCCAGCAGCCGCGGTAATACGTAGGGAGCAAGCGTTATCCGGATTTACTGGGTGTAAAGGGCGTGTAGGCGGGCTTGCAAGTTGGAAGTGAAATCCAGGGGCTTAACCCCTGAACTGCTTTCAAAACTGCGAGTCTTGAGTGATGGAGAGGCAGGCGGAATTCCCAGTGTAGCGGTGAAATGCGTAGATATTGGGAGGAACACCAGTGGCGAAGGCGGCCTGCTGGACATTAACTGACGCTGAGGCGCGAAAGCGTGGGGAG…
					>c8d51a495050984ea6fffa87780c5f55
					TGGGGGATATTGCACAATGGGCGAAAGCCTGATGCAGCAACGCCGCGTGAACGATGAAGGTCTTCGGATCGTAAAGTTCTGTTGCAGGGGAAGATAATGACGGTACCCTGTGAGGAAGCACCGGCTAACTACGTGCCAGCAGCCGCGGTAATACGTAGGCGGCAAGCGTTGTCCGGAATTATTGGGCGTAAAGGGAGCGCAGGCGGGAAACTAAGCGGATCTTAAAAGTGCGGGGCTCAACCCCGTGATGGGGTCCGAACTGGTTTTCTTGAGTGCAGGAGAGGAAAGCGGAATTCCCAGTGTAGCGGTGAAATGCGTAGATATTGGGAAGAACACCAGTAGCGAAGGCGGCTTTCTGGACTGCAACTGACACTGAGGCACGAAAGCGTGGGTAGCAAA…
					>c904bf7bb1c1914763b943536e334b19
					TGAGGAATATTGGTCAATGGCCGAGAGGCTGAACCAGCCAAGTCGCGTGAGGGATGAAGGTTCTATGGATCGTAAACCTCTTTTATAAGGGAATAAAGTGCGGGACGTGTCCCGTTTTGTATGTACCTTATGAATAAGGATCGGCTAACTCCGTGCCAGCAGCCGCGGTAATACGGAGGATCCGAGCGTTATCCGGATTTATTGGGTTTAAAGGGTGCGTAGGCGGCCTTTTAAGTCAGCGGTGAAAGTCTGTGGCTCAACCATAGAATTGCCGTTGAAACTGGGGGGCTTGAGTATGTTTGAGGCAGGCGGAATGCGTGGTGTAGCGGTGAAATGCATAGATATCACGCAGAACCCCGATTGCGAAGGCAGCCTGCCAAGTCATTACTGACGCTGATG…
					>c96cf2618b5bae7bc0014b73816f4454
					TAGGGAATCTTCGGCAATGGGCGAAAGCCTGACCGAGCAACGCCGCGTGAATGATGAAGGCCTTCGGGTTGTAAAATTCTGTTATAAGGGAAGAATGGCTCTAGTAGGAAATGGCTAGAGTGTGACGGTACCTTATGAGAAAGCCACGGCTAACTACGTGCCAGCAGCCGCGGTAATACGTAGGTGGCGAGCGTTATCCGGAATTATTGGGCGTAAAGAGCGCGCAGGTGGTTGATTAAGTCTGATGTGAAAGCCCACGGCTTAACCGTGGAGGGTCATTGGAAACTGGTCAACTTGAGTGCAGAAGAGGGAAGTGGAATTCCATGTGTAGCGGTGAAATGCGTAGAGATATGGAGGAACACCAGTGGCGAAGGCGGCTTCCTGGTCTGTAACTGACAC…
					>ca7218707277c0c66a461e193c116e28
					TAGGGAATTTTCGTCAATGGGGGAAACCCTGAACGAGCAATGCCGCGTGAGTGAAGAAGGTCTTCGGATCGTAAAGCTCTGTTGTAAGTGAAGAACGGCTCATAGAGGAAATGCTATGGGAGTGACGGTAGCTTACCAGAAAGCCACGGCTAACTACGTGCCAGCAGCCGCGGTAATACGTAGGTGGCAAGCGTTATCCGGAATCATTGGGCGTAAAGGGTGCGTAGGTGGCGTACTAAGTCTGTAGTAAAAGGCAATGGCTCAACCATTGTAAGCTATGGAAACTGGTATGCTGGAGTGCAGAAGAGGGCGATGGAATTCCATGTGTAGCGGTAAAATGCGTAGATATATGGAGGAACACCAGTGGCGAAGGCGGTCGCCTGGTCTGTGACTGACACT…
					>cb4d07a7e4bca94dc1b3bc2cba5c47f0
					TGGGGAATATTGCACAATGGGGGAAACCCTGATGCAGCAACGCCGCGTGAGTGATGAAGGTTTTCGAATCGTAAAGCTCTGTCTTTGGGGAAGATAATGACGGTACCCAAGGAGGAAGCCACGGCTAACTACGTGCCAGCAGCCGCGGTAATACGTAGGTGGCGAGCGTTATCCGGATTTACTGGGCGTAAAGGGAGCGTAGGCGGATGATTAAGTGGGATGTGAAATACCCGAGCTCAACTTGGGTGCTGCATTCCAAACTGGTTATCTAGAGTGCAGGAGAGGAGAGTGGAATTCCTAGTGTAGCGGTGAAATGCGTAGAGATTAGGAAGAACACCAGTGGCGAAGGCGACTCTCTGGACTGTAACTGACGCTGAGGCTCGAAAGCGTGGGGAGCAA…
					>cb6ee53401962a26788af21de2a16f67
					TGGGGAATATTGCACAATGGGCGCAAGCCTGATGCAGCCATGCCGCGTGTATGAAGAAGGCCTTCGGGTTGTAAAGTACTTTCAGCGGGGAGGAAGGGAGTAAAGTTAATACCTTTGCTCATTGACGTTACCCGCAGAAGAAGCACCGGCTAACTCCGTGCCAGCAGCCGCGGTAATACGGAGGGTGCAAGCGTTAATCGGAATTACTGGGCGTAAAGCGCACGCAGGCGGTTTGTTAAGTCAGATGTGAAATCCCCGGGCTCAACCTGGGAGCTGCATCTGATACTGGCAAGCTTGAGTCTCGTAGAGGGGGGTAGAATTCCAGGTGTAGCGGTGAAATGCGTAGAGATCTGGAGGAATACCGGTGGCGAAGGCGGCCCCCTGGACGAAGACTGACGC…
					>cb8f1fef4e7ee385160c1dd6b6bae35f
					TAGGGAATCTTCGGCAATGGACGCAAGTCTGACCGAGCAACGCCGCGTGAGTGAAGAAGGTTTTCGGATCGTAAAACTCTGTTGTTAGAGAAGAACAAGGATGAGAGTAGAATGTTCATCCCTTGACGGTATCTAACCAGAAAGCCACGGCTAACTACGTGCCAGCAGCCGCGGTAATACGTAGGTGGCAAGCGTTGTCCGGATTTATTGGGCGTAAAGCGAGCGCAGGCGGTTGCTTAGGTCTGATGTGAAAGCCTTCGGCTTAACCGAAGAAGTGCATCGGAAACCGGGCAACTTGAGTGCAGAAGAGGAGAGTGGAATTCCATGTGTAGCGGTGAAATGCGTAGATATATGGAGGAACACCAGTGGCGAAGGCGGCTCTCTGGTCTGTAACTGACG…
					>cc465b18f37cb7e609cff5ba5ed2bffe
					TGGGGGATATTGCACAATGGGGGAAACCCTGATGCAGCGACGCCGCGTGAGGGAAGACGGCCTTCGGGTTGTAAACCTCTGTCTTCGGGGACGAATAAATGACGGTACCCGAGGAGGAAGCCACGGCTAACTACGTGCCAGCAGCCGCGGTAATACGTAGGTGGCAAGCGTTGTCCGGAATTACTGGGTGTAAAGGGAGCGTAGGCGGGGAGGCAAGTTGAATGTCTAAACTATCGGCTCAACTGATAGTCGCGTTCAAAACTGCCACTCTTGAGTGCAGTAGAGGTAGGCGGAATTCCTAGTGTAGCGGTGAAATGCGTAGATATTAGGAGGAACACCAGTGGCGAAGGCGGCCTACTGGGCTGTAACTGACGCTGAGGCTCGAAAGCGTGGGTAGCA…
					>cc47a9c781480b673bb5787361fd63b0
					TAGGGAATCTTCCGCAATGGACGCAAGTCTGACGGAGCAACGCCGCGTGTGTGAAGAAGGTTTTCGGATCGTAAAGCACTGTTATTAGAGAAGAACAGCCGATAGAGTAACTGTTATCGGTTTGACGGTATCTAACCAGAAAGTGACGGCTAACTACGTGCCAGCAGCCGCGGTAATACGTAGGTCACAAGCGTTGTCCGGATTTATTGGGCGTAAAGGGAGCGCAGGCGGTTTGTTAAGTCTGATGTGAAAGCCCACGGCTCAACCGTGGAACGGCATTGGAAACTGGCAAACTTGAGTGCAGAAGAGGAAAGTGGAATTCCATGTGTAGCGGTGAAATGCGTAGATATATGGAGGAACACCAGTGGCGAAGGCGACTTTCTGGTCTGTAACTGACGC…
					>cc48b0b57a1c0b3551d2e7bd195562cc
					TAGGGAATCTTCGGCAATGGGGGGAACCCTGACCGAGCAACGCCGCGTGAGTGAAGAAGGTTTTCGGATCGTAAAGCTCTGTTGTTAGAGAAGAACGGTAATGGGAGTGGAAAACCCATTATGTGACGGTAACTAACCAGAAAGGGACGGCTAACTACGTGCCAGCAGCCGCGGTAATACGTAGGTCCCGAGCGTTGTCCGGATTTATTGGGCGTAAAGCGAGCGCAGGCGGTTTAATAAGTCTGAAGTTAAAGGCAGTGGCTTAACCATTGTTCGCTTTGGAAACTGTTAGACTTGAGTGCAGAAGGGGAGAGTGGAATTCCATGTGTAGCGGTGAAATGCGTAGATATATGGAGGAACACCGGTGGCGAAAGCGGCTCTCTGGTCTGTAACTGACGC…
					>ce3ea608777b65a34857d1e6df588a52
					TGGGGAATATTGCACAATGGGCGCAAGCCTGATGCAGCCATGCCGCGTGTATGAAGAAGGCCTTCGGGTTGTAAAGTACTTTCAGCGGGGAGGAAGGCGATGCGGTTAATAACCGCGTCGATTGACGTTACCCGCAGAAGAAGCACCGGCTAACTCCGTGCCAGCAGCCGCGGTAATACGGAGGGTGCAAGCGTTAATCGGAATTACTGGGCGTAAAGCGCACGCAGGCGGTTTGTTAAGTCAGATGTGAAATCCCCGGGCTCAACCTGGGAACTGCATCTGATACTGGCAAGCTTGAGTCTCGTAGAGGGGGGTAGAATTCCAGGTGTAGCGGTGAAATGCGTAGAGATCTGGAGGAATACCGGTGGCGAAGGCGGCCCCCTGGACGAAGACTGACGC…
					>ce4de6daee9562cb7e3feb1d75be5877
					TAGGGAATCTTCCACAATGGGCGAAAGCCTGATGGAGCAACGCCGCGTGGGTGAAGAAGGTCTTCGGATCGTAAAACCCTGTTGTTAGAGAAGAAAGTGCGTGAGAGTAACTGTTCACGTTTCGACGGTATCTAACCAGAAAGCCACGGCTAACTACGTGCCAGCAGCCGCGGTAATACGTAGGTGGCAAGCGTTATCCGGATTTATTGGGCGTAAAGCGAGCGCAGGCGGTTGCTTAGGTCTGATGTGAAAGCCTTCGGCTTAACCGAAGAAGTGCATCGGAAACCGGGCGACTTGAGTGCAGAAGAGGACAGTGGAACTCCATGTGTAGCGGTGGAATGCGTAGATATATGGAAGAACACCAGTGGCGAAGGCGGCTGTCTGGTCTGCAACTGACGC…
					>cedf17dc3d9f4432ea56df47bb9d87a1
					TGGGGAATATTGGACAATGGACCAAAAGTCTGATCCAGCAATTCTGTGTGCACGATGAAGTTTTTCGGAATGTAAAGTGCTTTCAGTTGGGACGAAGAACGTGACGGTACCAACAGAAGAAGCGACGGCTAAATACGTGCCAGCAGCCGCGGTAATACGTATGTCGCAAGCGTTATCCGGATTTATTGGGCGTAAAGCGCGTCTAGGTGGTTTGGTAAGTCTGATGTGAAAATGCGGGGCTCAACTCCGTATTGCGTTGGAAACTGCCAAACTAGAGTACTGGAGAGGTGGGCGGAACTACAAGTGTAGAGGTGAAATTCGTAGATATTTGTAGGAATGCCGATGGAGAAGTCAGCCCACTGGACAGATACTGACGCTGAAGCGCGAAAGCGTGGGTAG…
					>cf3907595150aa41b15268797bba2418
					TGGGGAATCTTCCGCAATGGGCGAAAGCCTGACGGAGCAATGCCGCGTGAGTGAAGAAGGCCTTCGGGTTGTAAAGCTCTGTTGTAAGAGAAGAATGTGTGTGAGAGTGGAAAGTTCACACAGTAACGGTAACTTACCAGAAAGGGACGGCTAACTACGTGCCAGCAGCCGCGGTAATACGTAGGTCCCGAGCGTTGTCCGGATTTATTGGGCGTAAAGCGAGCGCAGGCGGTTTAATAAGTCTGAAGTTAAAGGCAGTGGCTTAACCATTGTTCGCTTTGGAAACTGTTAAACTTGAGTGCAGAAGGGGAGAGTGGAATTCCATGTGTAGCGGTGAAATGCGTAGATATATGGAGGAACACCGGTGGCGAAAGCGGCTCTCTGGTCTGTAACTGACGC…
					>cfd86bbaf3c1b4470407b039127e4841
					TGGGGAATATTGGACAATGGGCCACAAGCCTGATCCAGCAATTCTGTGTGCACGATGAAGGTCTTCGGATTGTAAAGTGCTTTCAGTTGGGAAGAAGAAAGTGACGGTACCAACAGAAGAAGCGACGGCTAAATACGTGCCAGCAGCCGCGGTAATACGTATGTCGCAAGCGTTATCCGGATTTATTGGGCGTAAAGCGCGTCTAGGCGGAAAGATAAGTCTGATGTGAAAATGCGGGGCTCAACTCCGTATTGCGTTGGAAACTGTCTTTCTAGAGTACTGGAGAGGTGGGCGGAACTACAAGTGTAGAGGTGAAATGCGTAGAGATGTGGAAGAACACCAGCGGCGAAGGCGGCCGCCTGGCCTGTACCTGACGCTGAGGCACGAAAGCGTGGGGAG…
					>d01473ab4d09ae7fff3985af8b66ae69
					TGGGGGATATTGCACAATGGGCGAAAGCCTGATGCAGCAACGCCGCGTGAACGATGAAGGTCTTCGGATCGTAAAGTTCTGTTGCAGGGGAAGATAATGACGGTACCCTGTGAGGAAGCCCCGGCTAACTACGTGCCAGCAGCCGCGGTAATACGTAGGGGGCAAGCGTTATCCGGAATTACTGGGTGTAAAGGGTGAGTAGGCGGCATGGCAAGTAAGATGTGAAAGCCCGAGGCTTAACCTCGGGATTGCATTTTAAACTGCTAAGCTAGAGTACAGGAGAGGAAAGCGGAATTCCTAGTGTAGCGGTGAAATGCGTAGATATTAGGAAGAACACCAGTGGCGAAGGCGGCTTTCTGGACTGGAAACTGACGCTGAGGCACGAAAGCGTGGGGAGCG…
					>d16a4faef202f2f76497bdd5a6f454b7
					TGGGGGATATTGCACAATGGGGGAAACCCTGATGCAGCAACGCCGCGTGAAGGAAGAAGGTCTTCGGATTGTAAACTTTTGTCTTGTGGGAAGATAATGACGGTACCACAGGAGGAAGCTCCGGCTAACTACGTGCCAGCAGCCGCGGTAATACGTAGGGAGCGAGCGTTGTCCGGATTTACTGGGTGTAAAGGGTGCGTAGGCGGCTAGACAAGTCAGGTGTGAAATACCGCAGCTCAACTGCGGGGCTGCACTTGAAACTGTAGAGCTTGAGTGATGGAGAGGTAAGCGGAATTCCTAGTGTAGCGGTAAAATGCGTAGATATTAGGAGGAACACCAGTGGCGAAGGCGGCTTACTGGACATTAACTGACGCTGAGGCACGAAAGCGTGGGGAGCAA…
					>d20ffb56fcd51c3bf9a44e46c9ce9580
					TGGGGAATCTTCCGCAATGGGCGAAAGCCTGACGGAGCAACGCCGCGTGAACGATGAAGGTCTTCGGATCGTAAAGTTCTGTTGTTAAGGGCGAAGGATGCTTATTATAATACAGTAAGTATTTGACGGTACTTAACGAGGAAGCCACGGCTAACTACGTGCCAGCAGCCGCGGTAATACGTAGGTGGCAAGCGTTGTCCGGAATTATTGGGCGTAAAGGGAGCGCAGGCGGGAAATTAAGCGGATCTTAAAAGTGCGGGGCTCAACCTCGTGATGGGGTCCGAACTGATTTTCTTGAGTGCAGGAGAGGAAAGCGGAATTCCCAGTGTAGCGGTGAAATGCGTAGATATTGGGAAGAACACCAGTGGCGAAGGCGGCTTTCTGGACTGTAACTGACGC…
					>d294afbdfe8e32d772413bcae59257b7
					TAGGGAATATTGCGCAATGGGGGAAACCCTGACGCAGCAACGCCGCGTGGAGGATGACACTTTTCGGAGCGTAAACTCCTTTTCTTAGGGAAGAATTCTGACGGTACCTAAGGAATAAGCACCGGCTAACTCCGTGCCAGCAGCCGCGGTAATACGGAGGGTGCAAGCGTTACTCGGAATCACTGGGCGTAAAGGGCGCGTAGGCGGATTATCAAGTCTCTTGTGAAATCTAATGGCTTAACCATTAAACTGCTTGGGAAACTGATAGTCTAGAGTGAGGGAGAGGCAGATGGAATTGGTGGTGTAGGGGTAAAATCCGTAGATATCACCAAGAATACCCATTGCGAAGGCGATCTGCTGGAACTCAACTGACGCTAAGGCGCGAAAGCGTGGGGAGCA…
					>d3867d30e15a3527efce04fdf6e7ffaf
					TAGGGAATATTGCGCAATGGGCGAAAGCCTGACGCAGCAACGCCGCGTGGAGGATGACACTTTTCGGAGCGTAAACTCCTTTTCTTTGGGAAGAATTTTGACGGTACCAAAGGAATAAGCACCGGCTAACTCCGTGCCAGCAGCCGCGGTAATACGGAGGGTGCAAGCGTTACTCGGAATCACTGGGCGTAAAGGGCGCGTAGGCGGATTATCAAGTCTCTTGTGAAATCTAATGGCTTAACCATTAAACTGCTTGGGAAACTGATAGTCTAGAGTGAGGGAGAGGCAGATGGAATTGGTGGTGTAGGGGTAAAATCCGTAGATATCACCAAGAATACCCATTGCGAAGGCGATCTGCTGGAACTCAACTGACGCTAAGGCGCGAAAGCGTGGGGAGCA…
					>d3cb773dc8bb8b065200427bf29dd99e
					TCGGGAATATTGGACAATGGGGGAAACCCTGATCCAGTGACGCCGCGTGAAGGAAGAAGGTCTTCGGATTGTAAACTTATTTTATTAGGGAAGAAACAAATGACTGTACCTAAAGAAAAAGCACCGGCTAACTACGTGCCAGCAGCCGCGGTAATACGTAGGGTGCAAGCGTTATCCGGATTTACTGGGTGTAAAGGGCGAGTAGACGGGAGATTAAGTCAGATGTGAAAACTTAGGGCTCAACCTTAAGACTGCATCTGAAACTGGTTTTCTTGAGTGCTGGAGAGGTAAGCGGAATTCCTAGTGTAGCGGTGAAATGTGTAGATATTAGGAAGAACACCAGTGGCGAAGGCGGCTTACTGGACAGTAACTGACGTTGAGGAGCGAAAGTGTGGGGAG…
					>d48abc3acf1bd9fca7baa70e14e4a705
					TGGGGAATATTGGACAATGGGCGAAAGCCTGATCCAGCCATGCCGCGTGAGTGAAGAAGGTTTTCGGATCGTAAAACTCTGTTGTTAGAGAAGAACAAGGATGAGAGTAACTGTTCATCCCTTGACGGTAACTTACCAGAAAGGGACGGCTAACTACGTGCCAGCAGCCGCGGTAATACGTAGGTCCCGAGCGTTGTCCGGATTTATTGGGCGTAAAGCGAGCGCAGGCGGTTTAATAAGTCTGAAGTTAAAGGCAGTGGCTTAACCATTGTTCGCTTTGGAAACTGTTAGACTTGAGTGCAGAAGGGGAGAGTGGAATTCCATGTGTAGCGGTGAAATGCGTAGATATATGGAGGAACACCGGTGGCGAAAGCGGCTCTCTGGTCTGTAACTGACGCT…
					>d589db03e43e86a2b2d95d7cbd5798fc
					TGGGGGATATTGCACAATGGGGGAAACCCTGATGCAGCGACGCCGCGTGAGGGAAGACGGTTTTCGGATTGTAAACCTCTGTCTTTGGGGACGAAAAAATGACGGTACCCAAGGAGGAAGCCACGGCTAACTACGTGCCAGCAGCCGCGGTAATACGTAGGTGGCAAGCGTTGTCCGGAATTACTGGGTGTAAAGGGAGCGTAGGCGGGGAGACAAGTTGAATGTTTAAACTATCGGCTTAACTGATAGTCGCGTTCAAAACTATCACTCTTGAGTGCAGTAGAGGTAGGCGGAATTCCTAGTGTAGCGGTGAAATGCGTAGATATTAGGAGGAACACCAGTGGCGAAGGCGGCCTACTGGGCTGTAACTGACGCTGAGGCTCGAAAGCGTGGGTAGCA…
					>d7400bab32063ce4d94b9777cb52d427
					TGGGGAATCTTGCGCAATGGGGGCAACCCTGACGCAGCGACGCCGCGTGCGGGACGAAGGCCTTCGGGTCGTAAACCGCTTTCAGCAGGGACGAGACAAGACGGTACCGACAGAATAAGCACCGGCTAACTCTGTGCCAGCAGCCGCGGTAATACAGAGGGTGCAAGCGTTGTCCGGAATTATTGGGCGTAAAGGGAGCGCAGGCGGGAAATTAAGCGGATCTTAAAAGTGCGGGGCTCAACCTCGTGAGGGGGTCCGAACTGATTTTCTTGAGTGCAGGAGAGGAAAGCGGAATTCCCAGTGTAGCGGTGAAATGCGTAGATATTGGGAAGAACACCAGTGGCGAAGGCGGCTTTCTGGACTGTAACTGACGCTGAGGCTCGAAAGCTAGGGTAGCGA…
					>d83a2b6d5bb16eecdcfd31087f835778
					TAGGGAATCTTCGGCAATGGGGGCAACCCTGACCGAGCAACGCCGCGTGAGTGAAGAAGGTTTTCGGATCGTAAAGCTCTGTTGTAAGAGAAGAACGTGTGTGAGAGTGGAAAGTTCACACAGTGACGGTAACTTACCAGAAAGGGACGGCTAACTACGTGCCAGCAGCCGCGGTAATACGTAGGTCCCGAGCGTTGTCCGGATTTATTGGGCGTAAAGCGAGCGCAGGCGGTTTAATAAGTCTGAAGTTAAAGGCAGTGGCTTAACCATTGTTCGCTTTGGAAACTGTTAAACTTGAGTGCAGAAGGGGAGAGTGGAATTCCATGTGTAGCGGTGAAATGCGTAGATATATGGAGGAACACCGGTGGCGAAAGCGGCTCTCTGGTCTGTAACTGACGC…
					>d90aad68660815a3287f7dee3802d46a
					TAGGGAATCTTCGGCAATGGGGGCAACCCTGACCGAGCAACGCCGCGTGAGTGAAGAAGGTTTTCGGATCGTAAAACTCTGTTGTTAGAGAAGAACGTTAAGTAGAGTGGAAAATTACTTAAGTGACGGTATCTAACCAGAAAGCCACGGCTAACTACGTGCCAGCAGCCGCGGTAATACGTAGGTGGCAAGCGTTGTCCGGATTTATTGGGCGTAAAGCGAGCGCAGGCGGTTGCTTAGGTCTGATGTGAAAGCCTTCGGCTTAACCGAAGAAGTGCATCGGAAACCGGGCGACTTGAGTGCAGAAGAGGACAGTGGAACTCCATGTGTAGCGGTGGAATGCGTAGATATATGGAAGAACACCAGTGGCGAAGGCGGCTGTCTGGTCTGCAACTGACG…
					>da08cefbe17c776cf78b0634a8377efa
					TGAGGAATATTGGTCAATGGACGAGAGTCTGAACCAGCCAAGTAGCGTGCAGGAAGACGGCCCTATGGGTTGTAAACTGCTTTTATAAGGGAATAAAGTGAGAGTCGTGACTCTTTTTGCATGTACCTTATGAATAAGGACCGGCTAATTCCGTGCCAGCAGCCGCGGTAATACGGAAGGTCCGGGCGTTATCCGGATTTATTGGGTTTAAAGGGAGCGTAGGCCGGAGATTAAGCGTGTTGTGAAATGTAGACGCTCAACGTCTGCACTGCAGCGCGAACTGGTTTCCTTGAGTACGCACAAAGTGGGCGGAATTCGTGGTGTAGCGGTGAAATGCTTAGATATCACGAAGAACTCCGATTGCGAAGGCAGCTCACTGGAGCGCAACTGACGCTGAAG…
					>daa73e4fa273b485f95d4f0ac6180522
					TGGGGAATATTGCACAATGGGCGAAAGCCTGATGCAGCAACGCCGCGTGAAGGATGAAGTATTTCGGTATGTAAACTTCTATCAGCAGGGAAGATAACGACGGTACCTGACTAAGAAGCCCCGGCTAACTACGTGCCAGCAGCCGCGGTAATACGTAGGGGGCAAGCGTTATCCGGATTTACTGGGTGTAAAGGGAGCGTAGGCGGCAGCGCAAGTCAGAAGTGAAAGCCCGGGGCTTAACTCCGGGACTGCTTTTGAAACTGTGCGGCTAGATTTCAGGAGAGGTAAGCGGAATTCCTAGTGTAGCGGTGAAATGCGTAGATATTAGGAGGAACACCAGTGGCGAAGGCGGCTTACTGGACTGACAATGACGCTGAGGCTCGAAAGCGTGGGGAGCAA…
					>db7036ab21cd5873277a71ddd13cb7d8
					TGGGGAATCTTCGGCAATGGGCGAAAGCCTGACCGAGCAACGCCGCGTGAATGATGAAGGCCTTCGGGTTGTAAAGCTCTGTCCTCAAGGAAGATAATGACGGTACTTGAGGAGGAAGCCCCGGCTAACTACGTGCCAGCAGCCGCGGTAATACGTAGGGGGCTAGCGTTATCCGGATTTACTGGGCGTAAAGGGTGCGTAGGCGGTCTTTCAAGTCAGGAGTTAAAGGCTACGGCTCAACCGTAGTAAGCTCCTGATACTGTCTGACTTGAGTGCAGGAGAGGAAAGCGGAATTCCCAGTGTAGCGGTGAAATGCGTAGATATATGGAGGAACACCGGTGGCGAAAGCGGCTCTCTGGTCTGTAACTGACGCTGAGGCTCGAAAGCGTGGGGAGCAAA…
					>dd7a40465c381be626336f410794db6f
					TGGGGAATATTGGACAATGGACCAAAAGTCTGATCCAGCAATTCTGTGTGCACGATGAAGTTTTTCGGAATGTAAAGTGCTTTCAGTTGGGACGAAGAACGTGACGTTACCGACAGAATAAGCGACGGCTAAATACGTGCCAGCAGCCGCGGTAATACGTATGTGGCGAGCGTTATCCGGAATGATTGGGCGTAAAGGGTGCGCAGGCGGCGCGTCAAGTCTGAAGTAAAAGGTACAGGCTCAACCTGTGCAGGCTTTGGAAACTGGCGCGCTCGAGGACAGGAGAGGGCGGTGGAACTCCATGTGTAGCGGTAAAATGCGTAGATATATGGAAGAACACCAGTTGCGAAGGCGGCCGCCTGGACTGTTACTGACGCTGAGGCACGAAAGCGTGGGGAG…
					>de6eef653b3ed133b44bf6eefd415d1c
					TAGGGAATCTTCGGCAATGGACGCAAGTCTGACCGAGCAACGCCGCGTGAGTGAAGAAGGTTTTCGGATCGTAAAACTCTGTTGTTAGAGAAGAACAAGGATGAGAGTGGAAAGTTCATCCCTTGACGGTATCTAACCAGAAAGCCACGGCTAACTACGTGCCAGCAGCCGCGGTAATACGTAGGTGGCAAGCGTTGTCCGGATTTATTGGGCGTAAAGCGAGCGCAGGCGGTTTCTTAAGTCTGATGTGAAAGCCCCCGGCTCAACCGGGGAGGGTCATTGGAAACTGGGAGACTTGAGTGCAGAAGAGGAGAGTGGAATTCCATGTGTAGCGGTGAAATGCGTAGATATATGGAGGAACACCAGTGGCGAAGGCGGCTCTCTGGTCTGTAACTGACG…
					>de738fde9b004019c2045ef1ae7e0be0
					TGGGGAATATTGGACAATGGGCGCAAGCCTGATCCAGCCATGCCGCGTGTGTGATGAAGGCCTTAGGGTTGTAAAGCACTTTCACCGATGAAGATAATGACGGTAGTCGGAGAAGAAGCCCCGGCTAACTTCGTGCCAGCAGCCGCGGTAATACGAAGGGGGCTAGCGTTGTTCGGAATTACTGGGCGTAAAGCGCACGTAGGCGGATATTTAAGTCAGGGGTGAAATCCCAGAGCTCAACTCTGGAACTGCCTTTGATACTGGGTATCTTGAGTATGGAAGAGGTAAGTGGAATTGCGAGTGTAGAGGTGAAATTCGTAGATATTCGCAGGAACACCAGTGGCGAAGGCGGCTTACTGGTCCATTACTGACGCTGAGGTGCGAAAGCGTGGGGAGCAA…
					>deabfa9b86859ef2403b750939009ee3
					TGGGGGATATTGCACAATGGGGGGAACCCTGATGCAGCGACGCCGCGTGGGTGAAGAAGCGCCTCGGCGCGTAAAGCCCTGTCAGCAGGGAAGAAAATGACGGTACCTGAAGAAGAAGCCCCGGCTAACTACGTGCCAGCAGCCGCGGTAATACGTAGGGGGCAAGCGTTATCCGGATTTACTGGGTGTAAAGGGGGCGCAGACGGCGATGCAAGCCAGGAGTGAAAGCCCGGGGCCCAACCCCGGGACTGCTCTTGGAACTGCGTGGCTGGAGTGCAGGAGGGGCAGGCGGAATTCCTGGTGTAGCGGTGAAATGCGTAGATATCAGGAGGAACACCGGTGGCGAAGGCGGCCTGCTGGACTGCAACTGACGTTGAGGCCCGAAAGCGTGGGGAGCAA…
					>defb262e6ebb6c1ff135e6aeb2956678
					TAGGGAATCTTCGGCAATGGGGGCAACCCTGACCGAGCAACGCCGCGTGAGTGAAGAAGGTTTTCGGATCGTAAAGCTCTGTTGTAAGAGAAGAACGTGTGTGAGAGTGGAAAGTTCACACAGTGACGGTAACTTACCAGAAAGGGACGGCTAACTACGTGCCAGCAGCCGCGGTAATACGTAGGTCCCGAGCGTTGTCCGGATTTATTGGGCGTAAAGCGAGCGCAGGCGGTTTAATAAGTCTGAAGTTAAAGGCAGTGGCTTAACCATTGTTCGCTTTGGAAACTGTTAAACTTGAGTGCAGAAGGGGAGAGTGGAATTCCAGGTGTAGCGGTGAAATGCGTAGAGATCTGGAGGAACACCGGTGGCGAAGGCGGCCCCCTGGACGAAGACTGACGC…
					>df829f8d3288011e9fbef9d3511e2e4c
					TAGGGAATCTTCCACAATGGGCGAAAGCCTGATGGAGCAACGCCGCGTGTGTGATGAAGGGTTTCGGCTCGTAAAACACTGTTGTAAGAGAAGAATGACATTGAGAGTAACTGTTCAATGTGTGACGGTATCTTACCAGAAAGGAACGGCTAAATACGTGCCAGCAGCCGCGGTAATACGTATGTTCCAAGCGTTATCCGGATTTATTGGGCGTAAAGCGAGCGCAGACGGTTATTTAAGTCTGAAGTGAAAGCCCTCAGCTCAACTGAGGAATTGCTTTGGAAACTGGATGACTTGAGTGCAGTAGAGGAAAGTGGAACTCCATGTGTAGCGGTGAAATGCGTAGATATATGGAAGAACACCAGTGGCGAAGGCGGCTTTCTGGACTGTAACTGACGT…
					>e088ededaefcd7059ba18eca53030f42
					TAGGGAATCTTCGGCAATGGGGGCAACCCTGACCGAGCAACGCCGCGTGAGTGAAGAAGGTTTTCGGATCGTAAAGCTCTGTTGTAAGAGAAGAACGTGTGTGAGAGTGGAAAGTTCACACAGTGACGGTAACTTACCAGAAAGGGACGGCTAACTACGTGCCAGCAGCCGCGGTAATACGTAGGTCCCGAGCGTTGTCCGGATTTATTGGGCGTAAAGCGAGCGCAGGCGGTTTAATAAGTCTGAAGTTAAAGGCAGTGGCTTAACCATTGTTCGCTTTGGAAACTGTTTTTCTTGAGTGCAGAAGAGGAGAGTGGAATTCTCAGTGTAGCGGTGAAATGCGTAGATATTGGGAAGAACACCAGTAGCGAAGGCGGCTTTCTGGACTGCAACTGACAC…
					>e0b21d1f9c3620dfea03b6356ef78671
					TGAGGAATATTGGTCAATGGGCGAGAGCCTGAACCAGCCAAGTAGCGTGCAGGATGACGGCCCTATGGGTTGTAAACTGCTTTTATAAGGGAATAAAGTGAGAGTCGTGACTCTTTTTGCATGTACCTTATGAATAAGGACCGGCTAATTCCGTGCCAGCAGCCGCGGTAATACGGAAGGTCCGGGCGTTATCCGGATTTATTGGGTTTAAAGGGAGCGTAGGCCGGAGATTAAGCGTGTTGTGAAATGTAGATGCTCAACATCTGAACTGCAGCGCGAACTGGTTTCCTTGAGTACGCACAAAGTGGGCGGAATTCGTGGTGTAGCGGTGAAATGCTTAGATATCACGAAGAACTCCGATTGCGAAGGCAGCTCACTGGAGCGCAACTGACGCTGAAG…
					>e3b4ed1fdef9d22ab835b2ff58e45988
					TGGGGAATCTCCCGCAATGGGCGAAAGCCTGACGGAGCAATGCCGCGTGAGTGATGAAGGAATTCGTTCCGTAAAACTCTTTTGTTTATGACGAATGTGCAGATTGTGAATAATTATTTGTAATGACGGTAGTAAACGAATAAGCCACGGCTAACTACGTGCCAGCAGCCGCGGTAATACGTAGGTGGCGAGCGTTGTCCGGAATTATTGGGCGTAAAGAGCATGTAGGCGGTTTCTTAAGTCTGGAGTGAAAATGCGGGGCTCAACCCCGTATGGCTCTGGATACTGGGAGACTTGAGTGCAGGAGAGGAAAGGGGAATTCCCAGTGTAGCGGTGAAATGCGTAGATATTGGGAGGAACACCAGTGGCGAAGGCGCCTTTCTGGACTGTGTCTGACGC…
					>e3c28faece4585e778db850bfcb56248
					TGAGGAATATTGGTCAATGGACGAGAGTCTGAACCAGCCAAGTAGCGTGCAGGATGACGGCCCTATGGGTTGTAAACTGCTTTTATAAGGGAATAAAGTGAGCCTCGTGAGGCTTTTTGCATGTACCTTATGAATAAGGACCGGCTAATTCCGTGCCAGCAGCCGCGGTAATACGGAAGGTCCGGGCGTTATCCGGATTTATTGGGTTTAAAGGGAGCGTAGGCCGGAGATTAAGCGTGTTGTGAAATGTAGACGCTCAACGTCTGCACTGCAGCGCGAACTGGTTTCCTTGAGTACGCACAAAGTGGGCGGAATTCGTGGTGTAGCGGTGAAATGCTTAGATATCACGAAGAACTCCGATTGCGAAGGCAGCTCACTGGAGCGCAACTGACGCTGAAG…
					>e41e904851971f82c3434aac8b6a3da5
					TAGGGAATCTTCCGCAATGGACGCAAGTCTGACGGAGCAACGCCGCGTGAGTGAAGAAGGGTTTCGGCTCGTAAAACTCTGTTGTTAAGGAAGAACACTTGAGGTAGTAACTGGCCTCGAGCTGACGGTACTTAACCAGAAAGCCACGGCTAACTACGTGCCAGCAGCCGCGGTAATACGTAGGTGGCAAGCGTTATCCGGAATTATTGGGCGTAAAGCGCGCGTAGGCGGTAGAATAAGTCTGATGTGAAAGCCCCTGGCTCAACCAGGGAGGGTCATTGGAAACTGTTTTACTTGAGTACAGAAGAGGAGAGTGGAATTCCATGTGTAGCGGTGAAATGCGCAGAGATATGGAGGAACACCAGTGGCGAAGGCGGCTCTCTGGTCTGTAACTGACGC…
					>e4329192f0432026a7880d0c1f5f9531
					TGGGGAATTTTGCGCAATGGGGGAAACCCTGACGCAGCAACGCCGCGTGCGGGACGAAGGCCTTCGGGTTGTAAACCGCTTTCAGCAGGGAAGACATAGACGGTACCTGCAGAAGAAGCTCCGGCTAACTACGTGCCAGCAGCCGCGGTAATACGTAGGGGGCGAGCGTTATCCGGATTCATTGGGCGTAAAGCGCGCGTAGGCGGCCGCCTAAGCGGAACCTCTAATCCCGGGGCTCAACCTCGGGCCGGGTTCCGGACTGGGCGGCTCGAGTGCGGTAGAGGCAGGCGGAATTCCCGGTGTAGCGGTGGAATGCGCAGATATCGGGAAGAACACCGATGGCGAAGGCAGCCTGCTGGGCCGCCACTGACGCTGAGGCGCGAAAGCTGGGGGAGCGAA…
					>e4cdde9ca48af0ab6dae26185db556fa
					TGGGGAATATTGCACAATGGGCGCAAGCCTGATGCAGCAACGCCGCGTGAGCGATGAAGGCCTTCGGGTCGTAAAGCTCTGTCCTCAAGGAAGATAATGACGGTACTTGAGGAGGAAGCCCCGGCTAACTACGTGCCAGCAGCCGCGGTAATACGTAGGGGGCTAGCGTTATCCGGATTTACTGGGCGTAAAGGGTGCGTAGGCGGTCTTTCAAGTCAGGAGTTAAAGGCTACGGCTCAACCGTAGTAAGCTCCTGATACTGTCTGACTTGAGTGCAGGAGAGGAAAGCGGAATTCCCAGTGTAGCGGTGAAATGCGTAGATATTGGGAGGAACACCAGTAGCGAAGGCGGCTTTCTGGACTGTAACTGACGCTGAGGCACGAAAGCGTGGGGAGCAAT…
					>e4db2b40b45ce43f5c0afb78b66f7a1d
					TGGGGAATATTGGACAATGGACCAAAAGTCTGATCCAGCAATTCTGTGTGCACGATGAAGTTTTTCGGAATGTAAAGTGCTTTCAGTTGGGACGAAGAACGTGACGGTACCAACAGAAGAAGCGACGGCTAAATACGTGCCAGCAGCCGCGGTAATACGTATGTCGCAAGCGTTATCCGGATTTATTGGGCGTAAAGTGCGTCTAGGTGGTTTGGTAAGTCTGATGTGAAAATGCGGGGCTCAACTCCGTATTGCGTTGGAAACTGTCAAACTAGAGTACTGGAGAGGTGGGCGGAACTACAAGTGTAGAGGTGAAATTCGTAGATATTTGTAGGAATGCCGATGGAGAAGTCAGCCCACTGGACAGATACTGACGCTGAAGCGCGAAAGCGTGGGTAG…
					>e4df71b4beaf7c352473f94985666dd2
					TGAGGAATATTGGTCAATGGGCGAGAGCCTGAACCAGCCAAGTAGCGTGAAGGATGAAGGTTCTATGGATTGTAAACTTCTTTTATAAGGGAATAACAGACATTACGTGTAGTGTTTTGCATGTACCTTATGAATAAGCATCGGCTAACTCCGTGCCAGCAGCCGCGGTAATACGGAGGATGCGAGCGTTATCCGGATTTATTGGGTTTAAAGGGAGCGTAGACGGGATGTTAAGTCAGCTGTGAAAGTTTGGGGCTCAACCTTAAAATTGCAGTTGAAACTGGCATTCTTGAGTGCGGCAGAGGCAGGCGGAATTCGTGGTGTAGCGGTGAAATGCTTAGATATCACGAAGAACTCCGATTGCGAAGGCAGCTTGCTGGAGCGTAACTGACGTTGATG…
					>e4fc0b6114b0aa7985431feaee2e8d91
					TGGGGAATATTGGACAATGGACCAAAAGTCTGATCCAGCAATTCTGTGTGCACGATGAAGTTTTTCGGAATGTAAAGTGCTTTCAGTTGGGACGAAGAATGTGACGGTACCAACAGAAGAAGCGACGGCTAAATACGTGCCAGCAGCCGCGGTAATACGTATGTCGCAAGCGTTATCCGGATTTATTGGGCGTAAAGCGCGTCTAGGTGGTTTGGTAAGTCTGATGTGAAAATGCGGGGCTCAACTCCGTATTGCGTTGGAAACTGTCAAACTAGAGTACTGGAGAGGTGGGCGGAACTACAAGTGTAGAGGTGAAATTCGTAGATATTTGTAGGAATGCCGATGGAGAAGTCAGCCCACTGGACAGATACTGACGCTGAAGCGCGAAAGCGTGGGTAG…
					>e641d0acc20b0ed57421c88a5dc499b7
					TGGGGAATATTGCGCAATGGGGGAAACCCTGACGCAGCAACGCCGCGTGATTGAAGAAGGCCTTCGGGTTGTAAAGATCTTTAATCAGGGACGAAATATGACGGTACCTGAAGAATAAGCTCCGGCTAACTACGTGCCAGCAGCCGCGGTAATACGTAGGGAGCAAGCGTTATCCGGATTTACTGGGTGTAAAGGGCGCGCAGGCGGGCCGGCAAGTTGGGAGTGAAATCCGGGGGCTTAACCCCCGAACTGCTTTCAAAACTGCTGGTCTTGAGTGATGGAGAGGCAGGCGGAATTCCGTGTGTAGCGGTGAAATGCGTAGATATACGGAGGAACACCAGTGGCGAAGGCGGCCTGCTGGACATTAACTGACGCTGAGGCGCGAAAGCGTGGGGAGCA…
					>e8088d02defc44d1824d55736d9d07bc
					TGAGGAATATTGGTCAATGGACGGGAGTCTGAACCAGCCAAGTAGCGTGAAGGATGACTGCCCTATGGGTTGTAAACTTCTTTTATATGGGAATAAAGTTTTCCACGTGTGGAATTTTGTATGTACCATATGAATAAGGATCGGCTAACTCCGTGCCAGCAGCCGCGGTAATACGGAGGATCCGAGCGTTATCCGGATTTATTGGGTTTAAAGGGAGCGTAGGTGGACAGTTAAGTCAGTTGTGAAAGTTTGCGGCTCAACCGTAAAATTGCAGTTGATACTGGCTGTCTTGAGTACAGTAGAGGTGGGCGGAATTCGTGGTGTAGCGGTGAAATGCTTAGATATCACGAAGAACTCCGATTGCGAAGGCAGCTCACTGGACTGCAACTGACACTGATG…
					>e9f890cd68e8418b01cdece04dfc411a
					TAGGGAATCTTCCACAATGGGCGAAAGCCTGATGGAGCAACGCCGCGTGGGTGAAGAAGGTCTTCGGATCGTAAAACCCTGTTGTTAGAGAAGAAAGTGCGTGAGAGTAACTGTTCACGTTTCGACGGTATCTAACCAGAAAGCCACGGCTAACTACGTGCCAGCAGCCGCGGTAATACAGAGGGTGCAAGCGTTAATCGGAATTACTGGGCGTAAAGCGAGCGTAGGTGGCTTAATAAGTCAGATGTGAAATCCCCGGGCTCAACCTGGGAACTGCATTCAAAACTGACTGACTAGAGTATGGTAGAGGGTGGTGGAATTTCCTGTGTAGCGGTGAAATGCGTAGATATAGGAAGGAACACCAGTGGCGAAGGCGACCACCTGGACTGATACTGACAC…
					>eb4c910863320282fd9d8c743730532a
					TGAGGAATATTGGTCAATGGACGAGAGTCTGAACCAGCCAAGTAGCGTGCAGGAAGACGGCCCTATGGGTTGTAAACTGCTTTTATAAGGGAATAAAGTGAGTCTCGTGAGACTTTTTGCATGTACCTTATGAATAAGGACCGGCTAATTCCGTGCCAGCAGCCGCGGTAATACGGAAGGTCCGGGCGTTATCCGGATTTATTGGGTTTAAAGGGAGCGTAGGCCGGAGATTAAGCGTGTTGTGAAATGTAGATGCTCAACATCTGAACTGCAGCGCGAACTGGTTTCCTTGAGTACGCACAAAGTGGGCGGAATTCGTGGTGTAGCGGTGAAATGCTTAGATATCACGAAGAACTCCGATTGCGAAGGCAGCTCACTGGAGCGCAACTGACGCTGAAG…
					>eb4f3eee9a05e48a060039860d120862
					TGGGGGATATTGCACAATGGGGGAAACCCTGATGCAGCAACGCCGCGTGAGCGAAGAAGGTCTTCGGATTGTAAAGCTCTGTTCTTGGTGAAGATAATGACGGTAGCCAAGGAGAAAGCTCCGGCTAACTACGTGCCAGCAGCCGCGGTAATACGTAGGGAGCAAGCGTTGTCCGGAATTACTGGGTGTAAAGGGTGCGTAGGCGGCCCTGCAAGTCAGGCGTGAAAACCAGAGGCTCAACCTCTGGACTGCGTTTGAAACTGTGGGGCTTGAGTGAAGTAGAGGTAGGCGGAATTCCCGGTGTAGCGGTGAAATGCGTAGAGATCGGGAGGAACACCAGTGGCGAAGGCGGCCTACTGGGCTTTAACTGACGCTGAGGCACGAAAGCATGGGTAGCAA…
					>ebaa90c4136ed6ac7fc5e4ac303cf250
					TGGGGAATATTGGACAATGGACCAAAAGTCTGATCCAGCAATTCTGTGTGCACGATGAAGTTTTTCGGAATGTAAAGTGCTTTCAGTTGGGACGAAGAACGTGACGGTACCAACAGAAGAAGCGACGGCTAAATACGTGCCAGCAGCCGCGGTAATACGTATGTCGCAAGCGTTATCCGGATTTATTGGGCGTAAAGCGCGTCTAGGTGGTTTGGTAAGTCTGATGTGAAAATGCGGGGCTCAACTCCGTATTGCGTTGGAAACTGTCAAACTAGAGTACTGGAGAGGTGGGCGGAACTACAAGTGTAGCGGTGAAATGCGTAGATATTGGGAGGAACACCAGTAGCGAAGGCGGCTTTCTGGACTGTAACTGACACTGAGGTGCGAAAGCGTGGGGAG…
					>ec098ad12ef2923b449a01762462578b
					TAGGGAATCTTCGGCAATGGACGAAAGTCTGACCGAGCAACGCCGCGTGAGTGAAGAAGGTTTTCGGATCGTAAAACTCTGTTGGTAGAGAAGAACGTTGGTGAGAGTGGAAAGCTCATCAAGTGACGGTAACTACCCAGAAAGGGACGGCTAACTACGTGCCAGCAGCCGCGGTAATACGTAGGTCCCGAGCGTTGTCCGGATTTATTGGGCGTAAAGCGAGCGCAGGTGGTTTATTAAGTCTGGTGTAAAAGGCAGTGGCTCAACCATTGTATGCATTGGAAACTGGTAGACTTGAGTGCAGGAGAGGAGAGTGGAATTCCATGTGTAGCGGTGAAATGCGTAGATATATGGAGGAACACCGGTGGCGAAAGCGGCTCTCTGGCCTGTAACTGACAC…
					>ec264f70ba45f346577dd01249b3e8d4
					TAGGGAATCTTCGGCAATGGGGGCAACCCTGACCGAGCAACGCCGCGTGAGTGAAGAAGGTTTTCGGATCGTAAAACTCTGTTGTTAGAGAAGAACAAGGATGAGAGTAACTGTTCATCCCTTGACGGTATCTAACCAGAAAGCCACGGCTAACTACGTGCCAGCAGCCGCGGTAATACGTAGGTGGCAAGCGTTGTCCGGATTTATTGGGCGTAAAGCGAGCGCAGGCGGTTTCTTAAGTCTGATGTGAAAGCCCCCGGCTCAACCGGGGAGGGTCATTGGAAACTGGGAGACTTGAGTGCAGAAGAGGAGAGTGGAATTCCATGTGTAGCGGTGAAATGCGTAGATATATGGAGGAACACCAGTGGCGAAGGCGGCTCTCTGGTCTGTAACTGACGC…
					>ec46539683a4207a8a3776c0ccc12cff
					TAGGGAATCTTCGGCAATGGGGGCAACCCTGACCGAGCAACGCCGCGTGAGTGAAGAAGGTTTTCGGATCGTAAAACTCTGTTGTTAGAGAAGAACAAGGATGAGAGTAACTGTTCATCCCTTGACGGTATCTAACCAGAAAGCCACGGCTAACTACGTGCCAGCAGCCGCGGTAATACGTAGGTGGCAAGCGTTGTCCGGATTTATTGGGCGTAAAGCGAGCGCAGGCGGTTTCTTAAGTCTGATGTGAAAGCCCCCGGCTCAACCGGGGAGGGTCATTGGAAACTGGGAAACTTGAGTGCAGAAGAGGAGAGTGGAATTCCATGTGTAGCGGTGAAATGCGTAGATATATGGAGGAACACCAGTGGCGAAGGCGGCTCTCTGGTCTGTAACTGACGC…
					>ec52f329be54183156190014d46ac1ff
					TAGGGAATCTTCGGCAATGGACGAAAGTCTGACCGAGCAACGCCGCGTGAGTGAAGAAGGTTTTCGGATCGTAAAACTCTGTTGTTAGAGAAGAACAAGGATGAGAGTAACTGTTCATCCCTTGACGGTATCTAACCAGAAAGCCACGGCTAACTACGTGCCAGCAGCCGCGGTAATACGTAGGTGACAAGCGTTGTCCGGATTTATTGGGCGTAAAGCGAGCGCAGGCGGTTTCTTAAGTCTGATGTGAAAGCCCCCGGCTCAACCGGGGAGGGTCATTGGAAACTGGGAGACTTGAGTGCAGAAGAGGAGAGTGGAATTCCATGTGTAGCGGTGAAATGCGTAGATATATGGAGGAACACCAGTGGCGAAGGCGGCTCTCTGGTCTGTAACTGACGC…
					>ed6be6f35c692c6166ff8442f30ba282
					TAGGGAATATTGGACAATGGGGGCAACCCTGATCCAGCAATGCCGCGTGAGTGATGAAGGCCTTAGGGTTGTAAAGCTCTTTTACCCGAGATGATAATGACAGTATCGGGAGAATAAGCTCCGGCTAACTCCGTGCCAGCAGCCGCGGTAATACGGAGGGAGCTAGCGTTGTTCGGAATTACTGGGCGTAAAGCGCACGTAGGCGGCGATTTAAGTCAGAGGTGAAAGCCCGGGGCTCAACCCCGGAACTGCCTTTGAGACTGGATTGCTTGAATCCTGGAGAGGTGAGTGGAATTCCGAGTGTAGAGGTGAAATTCGTAGATATTCGGAAGAACACCAGTGGCGAAGGCGGCTCACTGGACAGGTATTGACGCTGAGGTGCGAAAGCGTGGGGAGCAA…
					>edb0feaa841ae1e1354da372d6fa84b6
					TGGGGAATATTGCACAATGGGCGAAAGCCTGATGCAGCGACGCCGCGTGGGTGAAGAAGTTTTTCGGAATGTAAAGCCCTATCAGCAGGGAAGAAAATGACGGTACCTGACTAAGAAGCCCCGGCTAACTACGTGCCAGCAGCCGCGGTAATACGTAGGTGGCGAGCGTTATCCGGAATGATTGGGCGTAAAGGGTGCGTAGGCGGCCTGTTAAGTCTGAAGTGAAAGGTACCGGCTCAACCGGTACAGGCTTTGGAAACTGGCAGGCTGGAGGACAGGAGAGGGCGGTGGAACTCCATGTGTAGCGGTAAAATGCGTAGATATATGGAAGAACACCAGTGGCGAAGGCGGCCGCCTGGCCTGTTACTGACGCTGAGGCACGAAAGCGTGGGGAGCAAA…
					>eeea742264427bf1d1d0df793ed2126a
					TAGGGAATCTTCGGCAATGGACGCAAGTCTGACCGAGCAACGCCGCGTGAGTGAAGAAGGTTTTCGGATCGTAAAGCTCTGTCTTTGGGGAAGATAATGACGGTACCCAAGGAGGAAGCCACGGCTAACTACGTGCCAGCAGCCGCGGTAATACGTAGGTGGCGAGCGTTATCCGGAATTATTGGGCGTAAAGAGGGAGCAGGCGGCACTAAGGGTCTGTGGTGAAAGATCGAAGCTTAACTTCGGTAAGCCATGGAAACCGTAGAGCTAGAGTGTGTGAGAGGATCGTGGAATTCCATGTGTAGCGGTGAAATGCGTAGATATATGGAGGAACACCAGTGGCGAAGGCGACGATCTGGCGCATAACTGACGCTCAGTCCCGAAAGCGTGGGGAGCAAA…
					>ef3f725762106332a7369c31cfbe2b72
					TAGGGAATCTTCGGCAATGGGCGAAAGCCTGACCGAGCAACGCCGCGTGAATGATGAAGGCCTTCGGGTTGTAAAATTCTGTTATAAGGGAAGAACGACTTTAGTAGGAAATGGCTAGAGTGTGACGGTACCTTATGAGAAAGCCACGGCTAACTACGTGCCAGCAGCCGCGGTAATACGTAGGTGGCGAGCGTTATCCGGAATTATTGGGCGTAAAGAGCGCGCAGGTGGTTGATTAAGTCTGATGTGAAAGCCCACGGCTTAACCGTGGAGGGTCATTGGAAACTGGTCGACTTGAGTGCAGAAGAGGGAAGTGGAATTCCATGTGTAGCGGTGAAATGCGTAGAGATATGGAGGAACACCAGTGGCGAAGGCGGCTTCCTGGTCTGTAACTGACAC…
					>ef55aaf407e7c13368bcf6968de52781
					TGGGGAATATTGCACAATGGGCGAAAGCCTGATGCAGCAACGCCGCGTGAAGGAAGAAGGTCTTCGGATTGTAAACTTCTATCAGCAGGGAAGAATAAATGACGGTACCTGACTAAGAAGCTCCGGCTAACTACGTGCCAGCAGCCGCGGTAATACGTAGGGAGCAAGCGTTATCCGGATTTACTGGGTGTAAAGGGTGCGTAGGCGGCCTTTTAAGTCGGAAGTGAAATTTCGGGGCTCAACCCCGGAGCTGCTACCGAAACTGAGAGGCTAGAGTGTGGGAGAGGAAAGTGGAACTTTGAGTGTAGCGGTGAAATGCGTAGAGATTCAAAGGAACACCAGTAGCGAAGGCGGCTTTCTGGACCATAACTGACGCTGAGGCACGAAAGCGTGGGGAGC…
					>f0ef5c91d3c9c643d93333feaa1cd2b2
					TAGGGAATTTTCGTCAATGGGCGCAAGCCTGAACGAGCAATGCCGCGTGAACGAGGAAGGTCTTCGGATCGTAAAGTTCTGTTGAGAGGGAAAAAGGAACACCAGAGGAAATGCTGGTGAAGTGATATTACCTTTCGAGGAAGTCACGGCTAACTACGTGCCAGCAGCCGCGGTAATACGTAGGTGGCAAGCGTTATCCGGATTTATTGGGCGTAAAGCGAGCGCAGGCGGTTGCTTAGGTCTGATGTGAAAGCCTTCGGCTTAACCGAAGAAGTGCATCGGAAACCGGGCGACTTGAGTGCAGAAGAGGACAGTGGAACTCCATGTGTAGCGGTGGAATGCGTAGATATATGGAAGAACACCAGTGGCGAAGGCGGCTGTCTGGTCTGCAACTGACGC…
					>f1681bcc5274382eaf70ad85491c837e
					TGAGGAATATTGGTCAATGGACGAGAGTCTGAACCAGCCAAGTAGCGTGAAGGATGACTGCCCTATGGGTTGTAAACTTCTTTTATACGGGAATAAAGTTAGCCACGTGTGGCTTTTTGTATGTACCGTATGAATAAGGATCGGCTAACTCCGTGCCAGCAGCCGCGGTAATACGGAGGATCCGAGCGTTATCCGGATTTATTGGGTTTAAAGGGAGCGTAGGCGGGTTGTTAAGTCAGTTGTGAAAGTTTGCGGCTCAACCGTAAAATTGCAGTTGATACTGGCGACCTTGAGTGCAACAGAGGTAGGCGGAATTCGTGGTGTAGCGGTGAAATGCTTAGATATCACGAAGAACTCCGATTGCGAAGGCAGCTTACTGGATTGTAACTGACGCTGATG…
					>f220fc6ac076ea79f7f336ce167b20ec
					TAAGGAATATTGGTCAATGGAGGGAACTCTGAACCAGCCATGCCGCGTGCAGGATGACTGCCCTATGGGTTGTAAACTGCTTTTGTCCAGGAATAAACACCTCTACGTGTAGGGGCTTGAATGTACTGGAAGAATAAGGATCGGCTAACTCCGTGCCAGCAGCCGCGGTAATACGGAGGATCCGAGCGTTATCCGGATTTATTGGGTTTAAAGGGTGCGTAGGCGGCCTATTAAGTCAGGGGTGAAAGACGGCAGCTTAACTGTCGCAGTGCCTTTGATACTGATGGGCTTGAATGTGGTTGAAGATGGCGGAATGAGACAAGTAGCGGTGAAATGCATAGATATGTCTCAGAACTCCGATTGCGAAGGCAGCTGTCTAAGTCATTATTGACGCTGATG…
					>f2a29d45830576b344fb1b6e2f45cdc2
					TGGGGAATATTGCACAATGGGGGAAACCCTGATGCAGCGACGCCGCGTGAGCGAAGAAGTATTTCGGTATGTAAAGCTCTATCAGCAGGGAAGAAATAGGACGGTACCTGACTAAGAAGCACCGGCTAAATACGTGCCAGCAGCCGCGGTAATACGTATGGTGCAAGCGTTATCCGGATTTACTGGGTGTAAAGGGAGCGTAGACGGTTGTGTAAGTCTGATGTGAAAGCCCGGGGCTCAACCCCGGGACTGCATTGGAAACTATGTAACTAGAGTGTCGGAGAGGTAAGCGGAATTCCTAGTGTAGCGGTGAAATGCGTAGATATTAGGAGGAACACCGGTGGCGAAGGCGGCTTACTGGACGATCACTGACGTTGAGGCTCGAAAGCGTGGGGAGCA…
					>f2cbb29998f80ea0d81f9cde98ee136e
					TGGGGAATATTGCACAATGGGGGAAACCCTGATGCAGCAACGCCGCGTGAGTGATGACGGCCTTCGGGTTGTAAAGCTCTGTCTTCAGGGACGATAATGACGGTACCTGAGGAGGAAGCCACGGCTAACTACGTGCCAGCAGCCGCGGTAATACGTAGGTGGCGAGCGTTGTCCGGATTTACTGGGCGTAAAGGGAGCGTAGGCGGACTTTTAAGTGAGATGTGAAATACCCGGGCTCAACTTGGGTGCTGCATTTCAAACTGGAAGTCTAGAGTGCAGGAGAGGAGAATGGAATTCCTAGTGTAGCGGTGAAATGCGTAGAGATTAGGAAGAACACCAGTGGCGAAGGCGATTCTCTGGACTGTAACTGACGCTGAGGCTCGAAAGCGTGGGGAGCAA…
					>f359d6b12d6df77fce3684238719e6c2
					TGGGGAATATTGGACAATGGGCGAAAGCCTGATCCAGCAATGCCGCGTGAGTGATGAAGGCCTTAGGGTTGTAAAGCTCTTTTACCCGGGATGATAATGACAGTACCGGGAGAATAAGCTCCGGCTAACTCCGTGCCAGCAGCCGCGGTAATACGGAGGGAGCTAGCGTTATTCGGAATTACTGGGCGTAAAGCGCACGTAGGCGGCTTTGTAAGTAAGAGGTGAAAGCCCAGAGCTCAACTCTGGAATTGCCTTTTAGACTGCATCGCTTGAATCATGGAGAGGTCAGTGGAATTCCGAGTGTAGAGGTGAAATTCGTAGATATTCGGAAGAACACCAGTGGCGAAGGCGGCTGACTGGACATGTATTGACGCTGAGGTGCGAAAGCGTGGGGAGCAA…
					>f432d88129171af9d4550783c7b61c6f
					TGGGGAATATTGGACAATGGACCAAAAGTCTGATCCAGCAATTCTGTGTGCACGATGAAGGTCTTCGGATTGTAAAGTGCTTTCAGTTGGGACGAAGAACGTGACGTTACCGACAGAATAAGCACCGGCTAACTCTGTGCCAGCAGCCGCGGTAATACGTAGGTGGCGAGCGTTATCCGGAATGATTGGGCGTAAAGGGTGCGCAGGCGGCGCGTCAAGTCTGAAGTAAAAGGTACAGGCTCAACCTGTGCAGGCTTTGGAAACTGGCGCGCTCGAGGACAGGAGAGGGCGGTGGAACTCCATGTGTAGCGGTAAAATGCGTAGATATATGGAAGAACACCAGTTGCGAAGGCGGCCGCCTGGACTGTTACTGACGCTGAGGCACGAAAGCGTGGGGAG…
					>f4cbe7ddfc5416cf8c363eead40b1528
					TGAGGAATATTGGTCAATGGGCGAGAGCCTGAACCAGCCAAGTAGCGTGAAGGATGACTGCCCTATGGGTTGTAAACTTCTTTTATAAAGGAATAAAGTCGGGTATGGATACCCGTTTGCATGTACTTTATGAATAAGGATCGGCTAACTCCGTGCCAGCAGCCGCGGTAATACGGAGGATCCGAGCGTTATCCGGATTTATTGGGTTTAAAGGGAGCGTAGATGGATGTTTAAGTCAGTTGTGAAAGTTTGCGGCTCAACCGTAAAATTGCAGTTGATACTGGGTATCTTGAGTGCAGTTGAGGCAGGCGGAATTCGTGGTGTAGCGGTGAAATGCTTAGATATCACGAAGAACTCCGATTGCGAAGGCAGCCTGCTAAGCTGCAACTGACATTGAGG…
					>f627014e260e77928edae9ebd6158551
					TGGGGAATATTGGACAATGGACCAAAAGTCTGATCCAGCAATTCTGTGTGCACGATGACGGTCTTAGGATTGTAAAGTGCTTTCAATTGGGAAGAAAAAAATGACGGTACCAATAGAAGAAGCGACGGCTAAATACGTGCCAGCAGCCGCGGTAATACGTATGTCGCAAGCGTTATCCGGATTTATTGGGCGTAAAGCGCGTCTAGGTGGTTTGGTAAGTCTGATGTGAAAATGCGGGGCTCAACTCCGTATTGCGTTGGAAACTGCCTAACTAGAGTATCGGAGAGGTGGGCGGAACTACAAGTGTAGAGGTGAAATTCGTAGATATTTGTAGGAATGCCGATAGAGAAGTCAGCTCACTGGACGAATACTGACACTGAAGCGCGAAAGCATGGGGAG…
					>f652b74d3f86e79a6d260179ef631652
					TGGGGAATATTGCACAATGGGGGAAACCCTGATGCAGCGACGCCGCGTGAGCGAAGAAGTATTTCGGTATGTAAAGCTCTATCAGCAGGGAAGAAAATGACGGTACCCGGCCAGAAAGCCACGGCTAACTACGTGCCAGCAGCCGCGGTAATACGTAGGTGGCGAGCGTTATCCGGAATGATTGGGCGTAAAGGGTGCGCAGGCGGTCTGTTAAGTCTGAAGGCAAAGGGATGAGCTCAACTCATTCATGATTCAGAAACTGGCAGACTTGAGGACAGGAGAGGGCGGTGGAACTCCATGTGTAGCGGTAAAATGCGCAGAGATATGGAAGAACACCAGTGGCGAAGGCGGCCGCCTGGCCTGTGACTGACGCTGAGGCACGAAAGCGTGGGGAGCAAA…
					>f6ab70021ccfef4f2bb30c64a8c3ac0d
					TAGGGAATTTTCGTCAATGGGCGCAAGCCTGAACGAGCAATGCCGCGTGGGTGAAGAAGGTCTTCGGATCGTAAAGCTCTGTTGCGAGGGAAAAAGGAAGAGAAGAGGGAATGATTCTCTTTTGATGGTACCTCGCCAGAAAGTCACGGCTAACTACGTGCCAGCAGCCGCGGTAATACGTAGGTGGCGAGCGTTATCCGGAATGATTGGGCGTAAAGGGTGCGCAGGCGGCATATCAAGTCTGAAGTGAAAGGTACGGGCTCAACCTGTACAGGCTTTGGAAACTGTTAGACTTGAGTGCAGAAGGGGAGAGTGGAATTCCATGTGTAGCGGTGAAATGCGTAGATATATGGAGGAACACCGGTGGCGAAAGCGGCTTTCTGGACTGTAACTGACGCT…
					>f6b3b7f31bf150a4989d2dc8f94587c5
					TAGGGAATTTTCGTCAATGGGCGCAAGCCTGAACGAGCAATGCCGCGTGAACGAGGAAGGTCTTCGGATCGTAAAGTTCTGTTGAGAGGGAAAAAGGAACACCAGAGGAAATGCTGGTGAAGTGATATTACCTTTCGAGGAAGTCACGGCTAACTACGTGCCAGCAGCCGCGGTAATACGTAGGTGGCGAGCGTTATCCGGAATGATTGGGCGTAAAGGGTGCGCAGGCGGCATATCAAGTCTGAAGTGAAAGGTACGGGCTCAACCTGTACAGGCTTTGGAAACTGGTATGCTCGAGGACAGGAGAGGGCGGTGGAACTCCACGTGTAGCGGTAAAATGCGTAGAGATGTGGAAGAACACCAGTGGCGAAGGCGGCCGCCTGGCCTGTAACTGACGCT…
					>f6ec651c6b32bf36ece530bf0d43c007
					TGGGGAATATTGGACAATGGACCAAAAGTCTGATCCAGCAATTCTGTGTGCACGATGAAGTTTTTCGGAATGTAAAGTGCTTTCAGTTGGGACGAAGAACGTGACGGTACCAACAGAAGAAGCGACGGCTAAATACGTGCCAGCAGCCGCGGTAATACGTATGTCGCAAGCGTTATCCGGATTTATTGGGCGTAAAGCGCGTCTAGGTGGTTTGGTAAGTCTGATGTGAAAATGCGGGGCTCAACTCCGTATTGCGTTGGAAACTGTCAAACTAGAGTACTGGAGAGGTGGGCGGAACTACAAGTGTAGAGGTGAAATTCGTAGATATTTGTAGGAATGCCGATGGAGAAGTCAGCCCACTGGACAGATACTGACGCTGAAGCGCGAAAGCGTGGGTAG…
					>f7309df45561da183f53b36d0fc51172
					TAGGGAATCTTCGGCAATGGGCGAAAGCCTGACCGAGCAACGCCGCGTGAATGATGAAGGCCTTCGGGTTGTAAAATTCTGTTATAAGGGAAGAATGGCTCTAGTAGGAAATGGCTAGAGTGTGACGGTACCTTATGAGAAAGCCACGGCTAACTACGTGCCAGCAGCCGCGGTAATACGTAGGTGGCGAGCGTTATCCGGAATTATTGGGCGTAAAGAGCGCGCAGGTGGTTGATTAAGTCTGATGTGAAAGCCCACGGCTTAACCGTGGAGGGTCATTGGAAACTGGTCGACTTGAGTGCAGAAGAGGGAAGTGGAATTCCATGTGTAGCGGTGAAATGCGTAGAGATATGGAGGAACACCAGTGGCGAAGGCGGCTTCCTGGTCTGTAACTGACAC…
					>f77871d7586d2092181e60527c9c1099
					TGGGGAATCTTGCGCAATGGGGGGAACCCTGACGCAGCGACGCCGCGTGCGGGACGAAGGCCCTCGGGTCGTAAACCGCTTTCAGCAGGGAAGAAAATGACGGTACCTGACTAAGAAGCCCCGGCTAACTACGTGCCAGCAGCCGCGGTAATACGTAGGGGGCAAGCGTTATCCGGATTTACTGGGTGTAAAGGGAGCGTAGACGGAGCAGCAAGTCTGATGTGAAAGGCGGGGGCTCAACCCCCGGACTGCATTGGAAACTGTTGATCTTGAGTACCGGAGAGGTAAGCGGAATTCCTAGTGTAGCGGTGAAATGCGTAGATATTAGGAGGAACACCAGTGGCGAAGGCGGCTTACTGGACGGTAACTGACGTTGAGGCTCGAAAGCGTGGGGAGCAA…
					>f80cf2b4934df2973d51da41dfdb0d8c
					TGGGGAATATTGCACAATGGGGGAAACCCTGATGCAGCGACGCCGCGTGAGCGATGAAGTATTTCGGTATGTAAAGCTCTATCAGCAGGGAAGAATTAAGACGGTACCTGACTAAGAAGCACCGGCTAAATACGTGCCAGCAGCCGCGGTAATACGTATGGTGCAAGCGTTATCCGGATTTACTGGGTGTAAAGGGAGCGTAGACGGAGAGGCAAGTCTGATGTGAAAACCCGGGGCTCAACCCCGGGACTGCATTGGAAACTGTTTTTCTAGAGTGTCGGAGAGGTAAGTGGAATTCCTAGTGTAGCGGTGAAATGCGTAGATATTAGGAGGAACACCAGTGGCGAAGGCGGCTTACTGGACGATGACTGACGTTGAGGCTCGAAAGCGTGGGGAGCA…
					>f94c19689abe6120ed9586c0ff90a4c3
					TAGGGAATCTTCGGCAATGGGGGCAACCCTGACCGAGCAACGCCGCGTGAGTGAAGAAGGTTTTCGGATCGTAAAGCTCTGTTGTAAGAGAAGAACGTGTGTGAGAGTGGAAAGTTCACACAGTGACGGTAACTTACCAGAAAGGGACGGCTAACTACGTGCCAGCAGCCGCGGTAATACGTAGGTCCCGAGCGTTGTCCGGATTTATTGGGCGTAAAGCGAGCGCAGGCGGTTTAATAAGTCTGAAGTTAAAGGCAGTGGCTTAACCATTGTTCGCTTTGGAAACTGTTAAACTTGAGTGCAGAAGGGGAGAGTGGAATTCCATGTGTAGCGGTGAAATGCGTAGATATATGGAGGAACACCAGTGGCGAAGGCGACGATCTGGCCTGCAACTGACGC…
					>f9c70a870b04ada37a3ff8b7b467cc21
					TGAGGAATATTGGTCAATGGGCGCTAGCCTGAACCAGCCAAGTAGCGTGAAGGATGAAGGCTCTATGGGTCGTAAACTTCTTTTATATAAGAATAAAGTGCAGTATGTATACTGTTTTGTATGTATTATATGAATAAGGATCGGCTAACTCTGTGCCAGCAGCCGCGGTAATACGTAGGTGGCAAGCGTTGTCCGGATTTATTGGGCGTAAAGCGAGCGCAGGCGGTTTCTTAAGTCTGATGTGAAAGCCCCCGGCTCAACCGGGGAGGGTCATTGGAAACTGGGAGACTTGAGTGCAGAAGAGGAGAGTGGAATTCCATGTGTAGCGGTGAAATGCGTAGATATATGGAGGAACACCGGTGGCGAAAGCGGCTCTCTGGTCTGTAACTGACGCTGAGG…
					>fa18371d7062793ea19a315790b69117
					TGGGGAATATTGCACAATGGGCGCAAGCCTGATGCAGCAACGCCGCGTGAGCGATGAAGGCCTTCGGGTCGTAAAGCTCTGTCCTCAAGGAAGATAATGACGGTACTTGAGGAGGAAGCCCCGGCTAACTACGTGCCAGCAGCCGCGGTAATACGTAGGGGGCTAGCGTTATCCGGATTTACTGGGCGTAAAGGGTGCGTAGGCGGTCTTTCAAGTCAGGAGTTAAAGGCTACGGCTCAACCGTAGTAAGCTCCTGATACTGTCTGACTTGAGTGCAGGAGAGGAAAGCGGAATTCCCAGTGTAGCGGTGAAATGCGTAGATATTGGGAGGAACACCAGTAGCGAAGGCGGCTTTCTGGACTGTAACTGACGCTGAGGCACGAAAGCGTGGGGAGCAAA…
					>fa26bd0757d19bc37470f0113c7873cc
					TAGGGAATTTTCGTCAATGGGCGCAAGCCTGAACGAGCAATGCCGCGTGAACGAGGAAGGTCTTCGGATCGTAAAGTTCTGTTGAGAGGGAAAAAGGAACACCAGAGGAAATGCTGGTGAAGTGATATTACCTTTCGAGGAAGTCACGGCTAACTACGTGCCAGCAGCCGCGGTAATACGGAGGATGCGAGCGTTATCCGGATTTATTGGGTTTAAAGGGTGCGCAGGCGGCGTGCCAAGTCAGCGGTAAAAATGCGGTGCTCAACGCCGTATAGCCGTTGAAACTGACATGCTAGAGTGAGCGAGAAGTATGCGGAATGCGTGGTGTAGCGGTGAAATGCATAGATATCACGCAGAACCCCGATTGCGAAGGCAGCATACCGGCGCTCAACTGACGCT…
					>fb0344c6e08577723f5512479b2b7eee
					TGAGGAATATTGGTCAATGGACGAGAGTCTGAACCAGCCAAGTAGCGTGCAGGAAGACGGCCCTATGGGTTGTAAACTGCTTTTATAAGGGAATAAAGTGAGAGTCGTGACTCTTTTTGCATGTACCTTATGAATAAGGACCGGCTAATTCCGTGCCAGCAGCCGCGGTAATACGGAAGGTCCGGGCGTTATCCGGATTTATTGGGTTTAAAGGGAGCGTAGGCCGGAGATTAAGCGTGTTGTGAAATGTAGATGCTCAACGTCTGCACTGCAGCGCGAACTGGTTTCCTTGAGTACGCACAAAGTGGGCGGAATTCGTGGTGTAGCGGTGAAATGCGTAGAGATTTGGAGGAACACCAGTGGCGAAGGCGACTGTCTGGTCTGTAACTGACACTGAGG…
					>fced6b3ca711963413118022bd34b28f
					TGGGGAATATTGCACAATGGGCGAAAGCCTGATGCAGCGACGCCGCGTGGGTGAAGAAGTTTTTCGGAATGTAAAGCCCTATCAGCAGGGAAGAAAATGACGGTACCTGACTAAGAAGCCCCGGCTAACTACGTGCCAGCAGCCGCGGTAATACGTAGGGGGCAAGCGTTATCCGGATTTACTGGGTGTAAAGGGAGCGTAGACGGAACAGCAAGTCTGAAGTGAAATCATAGGGCTCAACCCTGTAACTGCTTTGGAAACTGTTGATCTTGAGTACCGGAGGGGTAGGCGGAATTCCTGGTGTAGCGGTGAAATGCGTAGATATCAGGAAGAACACCGGTGGCGAAGGCGGCCTACTGGACGGTAACTGACGTTGAGGCTCGAAAGCGTGGGGAGCAA…
					>fd115132afe14ed74e9e8a66a906e557
					TGGGGAATATTGGACAATGGACCAAAAGTCTGATCCAGCAATTCTGTGTGCACGATGAAGTTTTTCGGAATGTAAAGTGCTTTCAGTTGGGAAGAAGAAAGTGACGGTACCAACAGAAGAAGCGACGGCTAAATACGTGCCAGCAGCCGCGGTAATACGTATGTCGCAAGCGTTATCCGGATTTATTGGGCGTAAAGCGCGTCTAGGCGGTTTGGTAAGTCTGATGTGAAAATGCGGGGCTCAACTCCGTATTGCGTTGGAAACTGCCAAACTAGAGTACTGGAGAGGTAGGCGGAACTACAAGTGTAGAGGTGAAATTCGTAGATATTTGTAGGAATGCCAATGGGGAAGCCAGCCTACTGGACAGATACTGACGCTAAAGCGCGAAAGCGTGGGTAG…
					>fd747cbcbd1c3d4d50e2d8682c5d843b
					TAGGGAATCTTCCACAATGGACGAAAGTCTGATGGAGCAACGCCGCGTGAGTGAAGAAGGTTTTCGGATTGTAAACTATTGTCGTTAGGGAAGAAAAAGGACAGTACCTAAGGAGGAAGCTCCGGCTAACTACGTGCCAGCAGCCGCGGTAATACGTAGGGAGCGAGCGTTATCCGGATTTATTGGGTGTAAAGGGTGCGTAGACGGGTAATCAAGTTAGTTGTGAAATCCCTCGGCTCAACTGAGGAACTGCAACTAAAACTGACTATCTTGAGTGCAGGAGAGGTAAGTGGAATTCCTAGTGTAGCGGTGAAATGCGTAGAGATTAGGAGGAACACCAGTGGCGAAGGCGACTTACTGGACTGTAACTGACGTTGAGGCACGAAAGTGTGGGGAGCA…
					>fde06b7dcb7557812b02280de2890925
					TGGGGAATATTGGACAATGGGCGCAAGCCTGATCCAGCAATGCCGCGTGTGTGAAGAAGGCCTTCGGGTTGTAAAGCACTTTTATCAGGAGCGAAATACCACGGGCTAATACCTTGTGGGGCTGACGGTACCTGAGGAATAAGCACCGGCTAACTTCGTGCCAGCAGCCGCGGTAATACGAAGGGTGCAAGCGTTAATCGGAATTACTGGGCGTAAAGGGTGCGTAGGCGGTTATTTAAGTCTGCCGTGAAATCCCCGGGCTCAACCTGGGAATGGCGGTGGATACTGGATAGCTAGAGTGTGTCAGAGGATGGTGGAATTCCCGGTGTAGCGGTGAAATGCGTAGAGATCGGGAGGAACATCAGTGGCGAAGGCGGCCATCTGGGACAACACTGACGC…
					>fdf12a7ac80966ae99b75ef7fa024bf7
					TAGGGAATATTGCACAATGGGGGAAACCCTGATGCAGCGACGCCGCGTGAAGGAAGAAGTATCTCGGTATGTAAACTTCTATCAGCAGGGAAGACAATGACGGTACCTGACTAAGAAGCCCCGGCTAACTACGTGCCAGCAGCCGCGGTAATACGTAGGGGGCAAGCGTTATCCGGATTTACTGGGTGTAAAGGGAGCGTAGACGGACGGGCAAGTCTGAAGTGAAAGGCAGGGGCTCAACTCCTGGACTGCTTTGGAAACTGTTTTTCTTGAGTGCAGAAGAGGAGAGTGGAACTCCATGTGTAGCGGTGGAATGCGTAGATATATGGAAGAACACCAGTGGCGAAGGCGGCTCTCTGGTCTGCAACTGACGCTGAGGCTCGAAAGCATGGGGAGCAA…
					>fe0a71649c69857f1222b0e693067aba
					TAAGGAATATTGGTCAATGGACGCAAGTCTGAACCAGCCATGCCGCGTGAAGGATTAAGGTCCTCTGGATTGTAAACTTCTTTTATTTGGGACGAAAAAGGGCTTTTCTAAGTCAACTGACGGTACCAGATGAATAAGCACCGGCTAACTCCGTGCCAGCAGCCGCGGTAATACGGAGGGTGCAAGCGTTATCCGGATTCACTGGGTTTAAAGGGTGCGTAGGCGGGCAGTTAAGTCAGTGGTGAAATCCTAGAGCTTAACTCTAGAACTGCCATTGATACTATCTGTCTTGAATATTGTGGAGGTAAGCGGAATATGTCATGTAGCGGTGAAATGCTTAGATATGACATAGAACACCTATTGCGAAGGCAGCTTACTACGCATATATTGACGCTGAGG…
					>fe5af43f9dd4964ba48714fbda98e977
					TAGGGAATCTTCCACAATGGGCGAAAGCCTGATGGAGCAACGCCGCGTGGGTGAAGAAGGTCTTCGGATCGTAAAACCCTGTTGTTAGAGAAGAAAGTGCGTGAGAGTAACTGTTCACGTTTCGACGGTATCTAACCAGAAAGCCACGGCTAACTACGTGCCAGCAGCCGCGGTAATACGTAGGTGGCAAGCGTTGTCCGGATTTATTGGGCGTAAAGCGAGCGCAGGCGGAAGAATAAGTCTGATGTGAAAGCCCTCGGCTTAACCGAGGAACTGCATCGGAAACTGTTTTTCTTGAGTGCAGAAGAGGAGAGTGGAACTCCATGTGTAGCGGTGGAATGCGTAGATATATGGAAGAACACCAGTGGCGAAGGCGGCTCTCTGGTCTGCAACTGACGC…
					>ffee35b92814c874465daa6b4eb23091
					TGGGGAATATTGCACAATGGGCGGAAGCCTGATGCAGCGACGCCGCGTGAGGGATGACGGCCTTCGGGTTGTAAACTGCTTTTATAAGGGAATAAAGTGAGTCTCGTGAGACTTTTTGCATGTACCTTATGAATAAGGACCGGCTAATTCCGTGCCAGCAGCCGCGGTAATACGGAAGGTCCGGGCGTTATCCGGATTTATTGGGTTTAAAGGGAGCGTAGGCCGGAGATTAAGCGTGTTGTGAAATGTAGACGCTCAACGTCTGCACTGCAGCGCGAACTGGTTTCCTTGAGTACGCACAAAGTGGGCGGAATTCGTGGTGTAGCGGTGAAATGCTTAGATATCACGAAGAACTCCGATTGCGAAGGCAGCTCACTGGAGCGCAACTGACGCTGAAGC…
