# Supplementary material for: Effect of an Enteroprotective Complementary Feed on Faecal Markers of Inflammation and Intestinal Microbiota Composition in Weaning Puppies
Source: Vet Sci. 2023 Jul 3;10(7):434. doi: 10.3390/vetsci10070434 (PMC10385893; doi:10.3390/vetsci10070434)
Supplement: Supplementary file 1 [file vetsci-10-00434-s001.zip › Table S1-data-puppies.xlsx]

## Sheet: Data puppies
ID	Group	Dam	Birth	Sex	Visit	date	d after previous visit	Age (d)	Body mass (kg)	Weight gain (kg)	ADG (kg)	BCS	Study time (d)(for individual)	Fecal score	Calprotectin (μg/ml)	Zonulin (ng/ml)
1	Treat	Sant Honorè	2020-12-01	F	4w	2020-12-30	0	29	1.87	0	0	4	29	8	5.8	55.6
1	Treat	Sant Honorè	2020-12-01	F	5w	2021-01-06	7	36	3.1	1.23	0.175714	5		8	4	51
1	Treat	Sant Honorè	2020-12-01	F	6w	2021-01-13	7	43	4.16	1.06	0.151429	5		5	3.54	50.8
1	Treat	Sant Honorè	2020-12-01	F	7w	2021-01-20	7	50	5.3	1.14	0.162857	5		7	3.83	46.3
1	Treat	Sant Honorè	2020-12-01	F	8w	2021-01-26	6	56	5.85	0.55	0.0916667	5		7	3.1	43.3
2	Contr	Sant Honorè	2020-12-01	M	4w	2020-12-30	0	29	2.12	0	0	5	29	7	5.53	55.5
2	Contr	Sant Honorè	2020-12-01	M	5w	2021-01-06	7	36	3.63	1.51	0.215714	5		7	5.83	54.5
2	Contr	Sant Honorè	2020-12-01	M	6w	2021-01-13	7	43	4.54	0.91	0.13	5		4	5.2	55.9
2	Contr	Sant Honorè	2020-12-01	M	7w	2021-01-20	7	50	5.68	1.14	0.162857	5		7	5.8	56.2
2	Contr	Sant Honorè	2020-12-01	M	8w	2021-01-26	6	56	5.9	0.22	0.0366667	5		8	5.9	54
3	Contr	Sant Honorè	2020-12-01	F	4w	2020-12-30	0	29	2.22	0	0	5	29	7	5.4	54.9
3	Contr	Sant Honorè	2020-12-01	F	5w	2021-01-06	7	36	3.52	1.3	0.185714	5		8	5.9	55.6
3	Contr	Sant Honorè	2020-12-01	F	6w	2021-01-13	7	43	4.28	0.76	0.108571	5		7	4.9	53.8
3	Contr	Sant Honorè	2020-12-01	F	7w	2021-01-20	7	50	4.8	0.52	0.0742857	5		7	5.7	54.9
3	Contr	Sant Honorè	2020-12-01	F	8w	2021-01-26	6	56	5.4	0.6	0.1	5		8	6.2	57.8
4	Treat	Sant Honorè	2020-12-01	M	4w	2020-12-30	0	29	2.38	0	0	5	29	8	5.4	54.6
4	Treat	Sant Honorè	2020-12-01	M	5w	2021-01-06	7	36	3.73	1.35	0.192857	5		7	4	50.1
4	Treat	Sant Honorè	2020-12-01	M	6w	2021-01-13	7	43	4.42	0.69	0.0985714	5		5	4.2	50.8
4	Treat	Sant Honorè	2020-12-01	M	7w	2021-01-20	7	50	5.47	1.05	0.15	5		7	3.9	46.7
4	Treat	Sant Honorè	2020-12-01	M	8w	2021-01-26	6	56	5.75	0.28	0.0466667	5		6	2.4	45.2
5	Contr	Sant Honorè	2020-12-01	M	4w	2020-12-30	0	29	2.25	0	0	5	29	6	5.7	55.3
5	Contr	Sant Honorè	2020-12-01	M	5w	2021-01-06	7	36	3.65	1.4	0.2	5		7	5.9	53.4
5	Contr	Sant Honorè	2020-12-01	M	6w	2021-01-13	7	43	4.45	0.8	0.114286	5		5	5.4	53.5
5	Contr	Sant Honorè	2020-12-01	M	7w	2021-01-20	7	50	5.5	1.05	0.15	5		7	4.8	56.2
5	Contr	Sant Honorè	2020-12-01	M	8w	2021-01-26	6	56	6.71	1.21	0.201667	5		8	6.3	57.2
6	Treat	Sant Honorè	2020-12-01	F	4w	2020-12-30	0	29	2.02	0	0	5	29	6	5.5	55.8
6	Treat	Sant Honorè	2020-12-01	F	5w	2021-01-06	7	36	3.33	1.31	0.187143	5		7	4.8	53.9
6	Treat	Sant Honorè	2020-12-01	F	6w	2021-01-13	7	43	3.95	0.62	0.0885714	4		5	4	49.4
6	Treat	Sant Honorè	2020-12-01	F	7w	2021-01-20	7	50	5.14	1.19	0.17	5		7	4.1	45.8
6	Treat	Sant Honorè	2020-12-01	F	8w	2021-01-26	6	56	5.44	0.3	0.05	5		7	2.73	45.4
7	Treat	Sushi	2021-01-20	F	4w	2021-02-17	0	28	2.57	0	0	5	28	8	5.2	51.1
7	Treat	Sushi	2021-01-20	F	5w	2021-02-24	7	35	3.3	0.73	0.104286	5		7	4.9	50.1
7	Treat	Sushi	2021-01-20	F	6w	2021-03-03	7	42	3.98	0.68	0.0971429	5		9	4.3	49.3
7	Treat	Sushi	2021-01-20	F	7w	2021-03-10	7	49	5.14	1.16	0.165714	5		9	3.5	49.9
7	Treat	Sushi	2021-01-20	F	8w	2021-03-17	7	56	5.96	0.82	0.117143	5		9	3.1	40.1
8	Contr	Sushi	2021-01-20	F	4w	2021-02-17	0	28	2.3	0	0	4	28	9	4.7	55.3
8	Contr	Sushi	2021-01-20	F	5w	2021-02-24	7	35	2.77	0.47	0.0671429	4		6	5	52
8	Contr	Sushi	2021-01-20	F	6w	2021-03-03	7	42	3.5	0.73	0.104286	4		6	5.5	56.2
8	Contr	Sushi	2021-01-20	F	7w	2021-03-10	7	49	4.9	1.4	0.2	5		7	6.1	55
8	Contr	Sushi	2021-01-20	F	8w	2021-03-17	7	56	5.8	0.9	0.128571	5		8	5.7	54.4
9	Contr	Sushi	2021-01-20	M	4w	2021-02-17	0	28	2.7	0	0	5	28	9	5.8	54.6
9	Contr	Sushi	2021-01-20	M	5w	2021-02-24	7	35	3.25	0.55	0.0785714	5		7	5.9	55.5
9	Contr	Sushi	2021-01-20	M	6w	2021-03-03	7	42	3.84	0.59	0.0842857	5		6	5.2	56.1
9	Contr	Sushi	2021-01-20	M	7w	2021-03-10	7	49	5.3	1.46	0.208571	5		6	4.9	53.4
9	Contr	Sushi	2021-01-20	M	8w	2021-03-17	7	56	6.23	0.93	0.132857	5		6	5.4	54.9
10	Treat	Sushi	2021-01-20	M	4w	2021-02-17	0	28	2.6	0	0	4	28	9	5.4	54.2
10	Treat	Sushi	2021-01-20	M	5w	2021-02-24	7	35	2.9	0.3	0.0428571	5		7	4.6	47.2
10	Treat	Sushi	2021-01-20	M	6w	2021-03-03	7	42	3.66	0.76	0.108571	5		6	3.8	46.3
10	Treat	Sushi	2021-01-20	M	7w	2021-03-10	7	49	4.5	0.84	0.12	5		7	3.54	46.8
10	Treat	Sushi	2021-01-20	M	8w	2021-03-17	7	56	5.67	1.17	0.167143	4		7	2.61	42
11	Treat	Sushi	2021-01-20	M	4w	2021-02-17	0	28	2.75	0	0	5	28	9	5.1	56.1
11	Treat	Sushi	2021-01-20	M	5w	2021-02-24	7	35	3.56	0.81	0.115714	5		7	4.3	55.5
11	Treat	Sushi	2021-01-20	M	6w	2021-03-03	7	42	4.46	0.9	0.128571	5		6	3.4	54.9
11	Treat	Sushi	2021-01-20	M	7w	2021-03-10	7	49	5.88	1.42	0.202857	5		8	3	45.2
11	Treat	Sushi	2021-01-20	M	8w	2021-03-17	7	56	6.72	0.84	0.12	5		8	2.4	41.3
12	Contr	Sushi	2021-01-20	M	4w	2021-02-17	0	28	2.45	0	0	4	28	9	5.4	55.5
12	Contr	Sushi	2021-01-20	M	5w	2021-02-24	7	35	3.13	0.68	0.0971429	5		7	5.9	53.4
12	Contr	Sushi	2021-01-20	M	6w	2021-03-03	7	42	3.83	0.7	0.1	5		7	5.6	57.2
12	Contr	Sushi	2021-01-20	M	7w	2021-03-10	7	49	5.37	1.54	0.22	5		6	4.9	55.3
12	Contr	Sushi	2021-01-20	M	8w	2021-03-17	7	56	6.15	0.78	0.111429	5		6	5.1	54.9
13	Treat	Chestnut-Menta	2021-05-20	F	4w	2021-06-19	0	30	1.9	0	0	5	30	5	5.5	55.9
13	Treat	Chestnut-Menta	2021-05-20	F	5w	2021-06-26	7	37	2.63	0.73	0.104286	5		5	4.2	50.5
13	Treat	Chestnut-Menta	2021-05-20	F	6w	2021-07-03	7	44	3.27	0.64	0.0914286	5		6	3.6	51.3
13	Treat	Chestnut-Menta	2021-05-20	F	7w	2021-07-10	7	51	3.83	0.56	0.08	5		6	3.9	44.6
13	Treat	Chestnut-Menta	2021-05-20	F	8w	2021-07-17	7	58	4.72	0.89	0.127143	5		4	3.4	43.8
14	Contr	Chestnut-Menta	2021-05-20	F	4w	2021-06-19	0	30	2.02	0	0	5	30	4	5.13	54.9
14	Contr	Chestnut-Menta	2021-05-20	F	5w	2021-06-26	7	37	2.47	0.45	0.0642857	5		5	5.35	53.4
14	Contr	Chestnut-Menta	2021-05-20	F	6w	2021-07-03	7	44	3	0.53	0.0757143	5		5	4.9	56.7
14	Contr	Chestnut-Menta	2021-05-20	F	7w	2021-07-10	7	51	3.63	0.63	0.09	5		5	5.4	58.7
14	Contr	Chestnut-Menta	2021-05-20	F	8w	2021-07-17	7	58	4.9	1.27	0.181429	5		6	5.5	55.5
15	Contr	Chestnut-Menta	2021-05-20	F	4w	2021-06-19	0	30	1.91	0	0	5	30	5	5.7	55.6
15	Contr	Chestnut-Menta	2021-05-20	F	5w	2021-06-26	7	37	2.38	0.47	0.0671429	4		4	5.6	57
15	Contr	Chestnut-Menta	2021-05-20	F	6w	2021-07-03	7	44	2.8	0.42	0.06	5		5	5.2	53.2
15	Contr	Chestnut-Menta	2021-05-20	F	7w	2021-07-10	7	51	3.5	0.7	0.1	4		8	4.67	54.6
15	Contr	Chestnut-Menta	2021-05-20	F	8w	2021-07-17	7	58	4.73	1.23	0.175714	4		7	5.82	53.9
16	Treat	Chestnut-Menta	2021-05-20	F	4w	2021-06-19	0	30	2.16	0	0	5	30	4	5.8	53.9
16	Treat	Chestnut-Menta	2021-05-20	F	5w	2021-06-26	7	37	2.73	0.57	0.0814286	5		6	4.7	49.3
16	Treat	Chestnut-Menta	2021-05-20	F	6w	2021-07-03	7	44	3.48	0.75	0.107143	5		6	4	49.4
16	Treat	Chestnut-Menta	2021-05-20	F	7w	2021-07-10	7	51	4.43	0.95	0.135714	5		5	3.8	48.3
16	Treat	Chestnut-Menta	2021-05-20	F	8w	2021-07-17	7	58	5.51	1.08	0.154286	5		5	2.54	45.2
17	Contr	Chestnut-Menta	2021-05-20	F	4w	2021-06-19	0	30	2.16	0	0	5	30	5	5.5	56
17	Contr	Chestnut-Menta	2021-05-20	F	5w	2021-06-26	7	37	2.76	0.6	0.0857143	5		4	6.01	55.3
17	Contr	Chestnut-Menta	2021-05-20	F	6w	2021-07-03	7	44	3.55	0.79	0.112857	5		6	5.3	54.9
17	Contr	Chestnut-Menta	2021-05-20	F	7w	2021-07-10	7	51	4.28	0.73	0.104286	5		6	5.41	57
17	Contr	Chestnut-Menta	2021-05-20	F	8w	2021-07-17	7	58	5.13	0.85	0.121429	5		5	5.93	55
18	Treat	Chestnut-Menta	2021-05-20	F	4w	2021-06-19	0	30	2.03	0	0	5	30	5	5.6	54.4
18	Treat	Chestnut-Menta	2021-05-20	F	5w	2021-06-26	7	37	2.57	0.54	0.0771429	5		6	5	49.1
18	Treat	Chestnut-Menta	2021-05-20	F	6w	2021-07-03	7	44	3.52	0.95	0.135714	5		5	3.8	48.5
18	Treat	Chestnut-Menta	2021-05-20	F	7w	2021-07-10	7	51	4.13	0.61	0.0871429	5		6	3.01	46.2
18	Treat	Chestnut-Menta	2021-05-20	F	8w	2021-07-17	7	58	4.93	0.8	0.114286	5		5	3.07	43.9
19	Contr	Chestnut-Menta	2021-05-20	M	4w	2021-06-19	0	30	2.21	0	0	5	30	3	5	54.3
19	Contr	Chestnut-Menta	2021-05-20	M	5w	2021-06-26	7	37	2.84	0.63	0.09	5		4	5.04	53.2
19	Contr	Chestnut-Menta	2021-05-20	M	6w	2021-07-03	7	44	3.56	0.72	0.102857	5		4	5.61	51.3
19	Contr	Chestnut-Menta	2021-05-20	M	7w	2021-07-10	7	51	4.28	0.72	0.102857	5		4	5.93	55.5
19	Contr	Chestnut-Menta	2021-05-20	M	8w	2021-07-17	7	58	5.01	0.73	0.104286	5		4	5.7	55.3
20	Treat	Chestnut-Menta	2021-05-20	M	4w	2021-06-19	0	30	2.24	0	0	5	30	5	5.3	55.9
20	Treat	Chestnut-Menta	2021-05-20	M	5w	2021-06-26	7	37	2.8	0.56	0.08	5		6	4.9	44.2
20	Treat	Chestnut-Menta	2021-05-20	M	6w	2021-07-03	7	44	3.58	0.78	0.111429	5		6	3.2	44.3
20	Treat	Chestnut-Menta	2021-05-20	M	7w	2021-07-10	7	51	4.32	0.74	0.105714	5		6	3.12	43.3
20	Treat	Chestnut-Menta	2021-05-20	M	8w	2021-07-17	7	58	4.96	0.64	0.0914286	5		5	2.94	42.3
21	Treat	Chestnut-Menta	2021-05-20	M	4w	2021-06-19	0	30	2.11	0	0	5	30	5	5.8	55.9
21	Treat	Chestnut-Menta	2021-05-20	M	5w	2021-06-26	7	37	2.7	0.59	0.0842857	5		6	4.6	44.9
21	Treat	Chestnut-Menta	2021-05-20	M	6w	2021-07-03	7	44	3.45	0.75	0.107143	5		8	3.94	41.1
21	Treat	Chestnut-Menta	2021-05-20	M	7w	2021-07-10	7	51	3.91	0.46	0.0657143	4		8	3.52	40.5
21	Treat	Chestnut-Menta	2021-05-20	M	8w	2021-07-17	7	58	4.68	0.77	0.11	5		5	3.01	42
22	Contr	Passion Fruit	2021-06-24	M	4w	2021-07-24	0	30	1.94	0	0	5	30	6	5.4	53.7
22	Contr	Passion Fruit	2021-06-24	M	5w	2021-07-31	7	37	3.3	1.36	0.194286	5		8	6.01	55.2
22	Contr	Passion Fruit	2021-06-24	M	6w	2021-08-07	7	44	3.9	0.6	0.0857143	5		5	5.9	54.4
22	Contr	Passion Fruit	2021-06-24	M	7w	2021-08-14	7	51	4.9	1	0.142857	5		7	5.7	57.1
22	Contr	Passion Fruit	2021-06-24	M	8w	2021-08-21	7	58	5.23	0.33	0.0471429	5		7	4.9	56.1
23	Treat	Passion Fruit	2021-06-24	F	4w	2021-07-24	0	30	2.32	0	0	5	30	8	5.2	53.9
23	Treat	Passion Fruit	2021-06-24	F	5w	2021-07-31	7	37	3.22	0.9	0.128571	5		7	4.9	50.6
23	Treat	Passion Fruit	2021-06-24	F	6w	2021-08-07	7	44	4.16	0.94	0.134286	5		5	3.83	46.3
23	Treat	Passion Fruit	2021-06-24	F	7w	2021-08-14	7	51	4.71	0.55	0.0785714	4		6	2.85	41.1
23	Treat	Passion Fruit	2021-06-24	F	8w	2021-08-21	7	58	5.2	0.49	0.07	5		8	2.63	42.8
24	Treat	Passion Fruit	2021-06-24	M	4w	2021-07-24	0	30	2.14	0	0	6	30	8	5.7	54.6
24	Treat	Passion Fruit	2021-06-24	M	5w	2021-07-31	7	37	3.54	1.4	0.2	5		7	4.2	44.3
24	Treat	Passion Fruit	2021-06-24	M	6w	2021-08-07	7	44	4.32	0.78	0.111429	5		7	4	40.1
24	Treat	Passion Fruit	2021-06-24	M	7w	2021-08-14	7	51	5.4	1.08	0.154286	5		7	3.7	40.3
24	Treat	Passion Fruit	2021-06-24	M	8w	2021-08-21	7	58	6.01	0.61	0.0871429	5		8	2.93	41.7
25	Contr	Passion Fruit	2021-06-24	M	4w	2021-07-24	0	30	2.21	0	0	4	30	8	5.2	55.5
25	Contr	Passion Fruit	2021-06-24	M	5w	2021-07-31	7	37	2.75	0.54	0.0771429	4		9	6.01	55.3
25	Contr	Passion Fruit	2021-06-24	M	6w	2021-08-07	7	44	3.64	0.89	0.127143	5		8	5.5	56.7
25	Contr	Passion Fruit	2021-06-24	M	7w	2021-08-14	7	51	4.6	0.96	0.137143	5		8	4.7	54.4
25	Contr	Passion Fruit	2021-06-24	M	8w	2021-08-21	7	58	5.4	0.8	0.114286	5		8	5.5	55.6
26	Treat	Passion Fruit	2021-06-24	M	4w	2021-07-24	0	30	2.61	0	0	5	30	7	5.5	55.9
26	Treat	Passion Fruit	2021-06-24	M	5w	2021-07-31	7	37	3.13	0.52	0.0742857	5		8	4.2	52.3
26	Treat	Passion Fruit	2021-06-24	M	6w	2021-08-07	7	44	3.74	0.61	0.0871429	5		7	3.6	50.6
26	Treat	Passion Fruit	2021-06-24	M	7w	2021-08-14	7	51	5.21	1.47	0.21	5		7	3.9	45.2
26	Treat	Passion Fruit	2021-06-24	M	8w	2021-08-21	7	58	6.18	0.97	0.138571	5		6	3.4	41.3
27	Treat	Passion Fruit	2021-06-24	M	4w	2021-07-24	0	30	2.35	0	0	4	30	6	5.7	55.6
27	Treat	Passion Fruit	2021-06-24	M	5w	2021-07-31	7	37	3.02	0.67	0.0957143	5		6	4.7	52.9
27	Treat	Passion Fruit	2021-06-24	M	6w	2021-08-07	7	44	3.8	0.78	0.111429	5		6	3.8	49.1
27	Treat	Passion Fruit	2021-06-24	M	7w	2021-08-14	7	51	5.48	1.68	0.24	4		6	2.94	44.7
27	Treat	Passion Fruit	2021-06-24	M	8w	2021-08-21	7	58	6.13	0.65	0.0928571	5		9	2.6	42.3
28	Treat	Passion Fruit	2021-06-24	F	4w	2021-07-24	0	30	2.1	0	0	4	30	7	5.3	54
28	Treat	Passion Fruit	2021-06-24	F	5w	2021-07-31	7	37	3.2	1.1	0.157143	5		8	4.6	46.2
28	Treat	Passion Fruit	2021-06-24	F	6w	2021-08-07	7	44	3.9	0.7	0.1	5		6	4.7	46.7
28	Treat	Passion Fruit	2021-06-24	F	7w	2021-08-14	7	51	5.22	1.32	0.188571	5		8	4.1	41.8
28	Treat	Passion Fruit	2021-06-24	F	8w	2021-08-21	7	58	5.95	0.73	0.104286	5		7	3.7	42.3
29	Contr	Passion Fruit	2021-06-24	M	4w	2021-07-24	0	30	2.28	0	0	6	30	8	5.2	55.1
29	Contr	Passion Fruit	2021-06-24	M	5w	2021-07-31	7	37	3.65	1.37	0.195714	5		6	5	56.9
29	Contr	Passion Fruit	2021-06-24	M	6w	2021-08-07	7	44	4.32	0.67	0.0957143	5		6	4.9	53.7
29	Contr	Passion Fruit	2021-06-24	M	7w	2021-08-14	7	51	5.41	1.09	0.155714	5		8	5.8	54.9
29	Contr	Passion Fruit	2021-06-24	M	8w	2021-08-21	7	58	5.96	0.55	0.0785714	5		8	6.3	54
