# Supplementary material for: Effect of an Enteroprotective Complementary Feed on Faecal Markers of Inflammation and Intestinal Microbiota Composition in Weaning Puppies
Source: Vet Sci. 2023 Jul 3;10(7):434. doi: 10.3390/vetsci10070434 (PMC10385893; doi:10.3390/vetsci10070434)
Supplement: Supplementary file 1 [file vetsci-10-00434-s001.zip › Table S2-coverage.xlsx]

## Sheet: Coverage
ID	Time	goods_coverage (%)		ID	Time	goods_coverage (%)		ID	Time	goods_coverage (%)
1	T0	99.9167		1	T1	99.8161		1	T2	99.723
2	T0	99.8816		2	T1	99.6148		2	T2	99.9062
3	T0	99.8684		3	T1	99.693		3	T2	99.6766
4	T0	99.9456		4	T1	99.7161		4	T2	99.8503
5	T0	99.8986		5	T1	99.857		5	T2	99.6576
6	T0	99.9395		6	T1	99.6277		6	T2	99.6681
7	T0	99.9677		7	T1	99.7423		7	T2	99.8392
8	T0	99.9552		8	T1	99.8641		8	T2	99.8866
9	T0	99.8272		9	T1	99.8862		9	T2	99.9205
10	T0	99.9516		10	T1	99.8546		10	T2	99.8243
11	T0	99.919		11	T1	99.9378		11	T2	99.9176
12	T0	99.9535		12	T1	99.9503		12	T2	99.7758
13	T0	99.7047		13	T1	99.8696		13	T2	99.9388
14	T0	99.9267		14	T1	99.8528		14	T2	99.9056
15	T0	99.9484		15	T1	99.8292		15	T2	99.942
16	T0	99.9114		16	T1	99.8248		16	T2	99.8576
17	T0	99.8978		17	T1	99.9036		17	T2	99.8579
18	T0	99.8635		18	T1	99.8723		18	T2	99.9483
19	T0	99.9403		19	T1	99.8318		19	T2	99.936
20	T0	99.8384		20	T1	99.7636		20	T2	99.8913
21	T0	99.1333		21	T1	99.9669		21	T2	99.7499
22	T0	99.9317		22	T1	99.7921		22	T2	100
23	T0	99.7622		23	T1	99.9362		23	T2	99.9849
24	T0	99.8849		24	T1	99.8955		24	T2	99.7205
25	T0	99.7602		25	T1	99.5503		25	T2	99.8109
26	T0	99.8474		26	T1	99.9597		26	T2	99.7668
27	T0	99.8735		27	T1	99.8368		27	T2	99.8528
28	T0	99.8863		28	T1	99.8849		28	T2	99.8643
29	T0	99.5761		29	T1	99.9153		29	T2	99.786
